# Supplementary material for: A novel method for effectively selecting fragments not associated with restriction sites for whole-genome genotyping
Source: BMC Biol. 2025 Oct 30;23:327. doi: 10.1186/s12915-025-02330-8 (PMC12573827; doi:10.1186/s12915-025-02330-8)
Supplement: Supplementary file 3 — Additional file 3: Figure S8. Sequencing yields of the maize genetic population.Sequencing yields of different sequencing strategies in the CIMBL83/GEMS41 population.Sequencing yields of different sequencing strategies in the CML496/GEMS41 population. For boxplots, center line is the median; box limits represent upper and lower quartiles. Different methods use different REs. Figure S9. iRAD significantly reduces the number of reads containing restriction enzyme recognition sites.Proportion of reads without AluI recognition sites in the CIMBL83/GEMS41 populationand CML496/GEMS41 populationwith Panel_A, Panel_B and AIO-seq.Proportion of reads without HindIII recognition sites in the CIMBL83/GEMS41 populationand CML496/GEMS41 populationwith Panel_A, Panel_B and AIO-seq. Different methods use different REs. Figure S10. iRAD-seq can enhance the depth of the obtained SNPs.The number of SNPs at different depths. The data used in the experiment was 0.5 Gb, 1.5 Gb, and 2.0 Gb. SNP number at different depths. Log10: n is the number of SNPs. For boxplots, center line is the median; box limits represent upper and lower quartiles. Employ the t-test to assess differences in different method, p < 0.0001. Different methods use different REs. [file 12915_2025_2330_MOESM3_ESM.zip]

Archive with 3 entries (3 files):
- Fig S9.tif
- Fig S10.tif
- Fig S8.tif
