# Supplementary material for: A novel method for effectively selecting fragments not associated with restriction sites for whole-genome genotyping
Source: BMC Biol. 2025 Oct 30;23:327. doi: 10.1186/s12915-025-02330-8 (PMC12573827; doi:10.1186/s12915-025-02330-8)
Supplement: Supplementary file 5 — Additional file 5: Figure S12. Chromosome distribution of SNPs when using varying sequencing data sizes with panel_B. The size of the sliding window is 1 Mb. Red, high density; green, low density. [file 12915_2025_2330_MOESM5_ESM.zip]

Archive with 1 entries (1 files):
- Fig S12.tif
