# Supplementary material for: A novel method for effectively selecting fragments not associated with restriction sites for whole-genome genotyping
Source: BMC Biol. 2025 Oct 30;23:327. doi: 10.1186/s12915-025-02330-8 (PMC12573827; doi:10.1186/s12915-025-02330-8)
Supplement: Supplementary file 7 — Additional file 7: Figure S14. Bin maps and genetic maps of iRAD-seq.Construction of recombination bin maps illustrating recombination events in the CIMBL83/GEMS41and CML496/GEMS41 populationswith different sequencing strategies.High-density genetic maps of the CIMBL83/GEMS41and CML496/GEMS41 populationwith different sequencing strategies. Different methods use different REs. Figure S15. Phenotypic distribution of the leaf angle.Distribution of 193 maize lines from CIMBL83/GEMS41.The distribution of 68 maize lines from CML496/GEMS41. Figure S16. iRAD-seq workflow integrated with a liquid handling automation system. The estimated time required is based on the processing of 960 samples. [file 12915_2025_2330_MOESM7_ESM.zip]

Archive with 3 entries (3 files):
- Fig S15.tif
- Fig S16.tif
- Fig S14.tif
