# Supplementary material for: A novel method for effectively selecting fragments not associated with restriction sites for whole-genome genotyping
Source: BMC Biol. 2025 Oct 30;23:327. doi: 10.1186/s12915-025-02330-8 (PMC12573827; doi:10.1186/s12915-025-02330-8)
Supplement: Supplementary file 8 — Additional file 8: Table S1. Genome information of different species for in silico digestion. Table S2. Sequencing information and statistics for maizeand rice. Table S3. Sequencing information and statistics for a germplasm population of 132 maize lines. Table S4. Information of genotype from maize germplasm for phylogenetic analysis. Table S5. Sequencing information and statistics for two BCF4 populations of maize. Table S6. Summary of the genetic map for the maize BCF4 population. Table S7. Summary of all quantitative trait lociidentified. Table S8. Comparison of performance between iRAD-seq and other RAD methods. [file 12915_2025_2330_MOESM8_ESM.xlsx]

## Sheet: Table S1 
Table S1. Genome information of different species for in silico digestion
Species	Version	Size	GC (%)	NO. of Chr.
Maize	B73_v4	2.1 Gb	47	10
Soybean	Glycine_v2.0	978.4 Mb	35	20
Rice	ZhenShan97	391.6 Mb	43.5	12
Cow	bosTau_v9	2.8 Gb	32	31
Pig	susScr_v11.1	2.5 Gb	42	20
Wheat	CS_v1.0	14.3 Gb	46	21

## Sheet: Table S2
Table S2. Sequencing information and statistics for maize (B73) and rice (Nip)
Sample	Panel of REs	Sequencing data	Repliicate	Genome coverage (%)	Mean mapping quality	No. of SNPa	No. of shared SNPs	Ratio of shared SNPs (%)
Maize (B73)	Panel_Ab	0.5 Gb	1	0.0559	37.6898	5542	4400	0.793937
			2	0.0558	38.3654	5569		0.790088
			3	0.0541	45.0298	5626		0.782083
			4	0.0544	45.3528	5522		0.796813
		1.0 Gb	1	0.0835	37.6415	9393	7728	0.82274
			2	0.0833	38.2898	9337		0.827675
			3	0.0812	45.0229	9351		0.826436
			4	0.0815	44.9895	9311		0.829986
		2.0 Gb	1	0.114	37.298	14970	12826	0.85678
			2	0.1137	37.9671	14920		0.859651
			3	0.1116	44.8626	14855		0.863413
			4	0.1117	42.6505	14880		0.861962
		4.0 Gb	1	0.1444	37.3994	22083	18981	0.85953
			2	0.1438	38.071	21886		0.867267
			3	0.1421	44.923	21770		0.871888
			4	0.1417	45.3608	21811		0.870249
	Panel_Bb	0.5 Gb	1	0.0899	41.9258	6155	4148	0.673924
			2	0.0894	42.2626	6053		0.68528
			3	0.087	42.5772	6062		0.684263
			4	0.0876	45.6384	6015		0.689609
		1.0 Gb	1	0.1363	41.9058	12191	9209	0.755393
			2	0.1357	42.2036	11995		0.767737
			3	0.1329	42.4809	12005		0.767097
			4	0.1335	45.9043	12014		0.766522
		2.0 Gb	1	0.1839	41.631	20908	17703	0.846709
			2	0.1831	41.9615	20945		0.845214
			3	0.1807	42.2515	20757		0.852869
			4	0.1811	45.8097	20893		0.847317
		4.0 Gb	1	0.2249	41.7512	31077	27901	0.897802
			2	0.2239	42.0741	31131		0.896245
			3	0.2223	42.368	30977		0.900701
			4	0.2221	45.8645	31015		0.899597
Rice (Nip)	Panel_A	0.25 Gb	1	0.0824	49.387	166073	112624	0.67816
			2	0.0823	49.6307	165341		0.681162
			3	0.0818	49.8351	164684		0.683879
			4	0.0818	49.9707	165702		0.679678
		0.5 Gb	1	0.1074	49.3692	230675	175185	0.759445
			2	0.108	49.6247	230584		0.759745
			3	0.1074	49.8118	229751		0.762499
			4	0.1066	50.0118	230100		0.761343
		1 Gb	1	0.1345	49.5213	294787	235808	0.799927
			2	0.136	49.7089	295431		0.798183
			3	0.1352	49.9048	295157		0.798924
			4	0.1334	50.0678	293768		0.802701
		2 Gb	1	0.1635	49.4929	361739	291268	0.805188
			2	0.1656	49.723	363908		0.800389
			3	0.165	49.9322	362553		0.80338
			4	0.162	50.0883	360335		0.808326
	Panel_B	0.25 Gb	1	0.1208	50.1384	258690	173525	0.670784
			2	0.121	50.3693	258682		0.670804
			3	0.1204	50.5426	257170		0.674748
			4	0.1204	50.6799	258294		0.671812
		0.5 Gb	1	0.1519	50.0874	354734	279260	0.787238
			2	0.1532	50.3223	355532		0.785471
			3	0.1523	50.5528	353512		0.789959
			4	0.1519	50.9177	354784		0.787127
		1 Gb	1	0.1813	50.176	433890	368695	0.849743
			2	0.1837	50.405	435375		0.846845
			3	0.1825	50.6149	433866		0.84979
			4	0.1811	50.791	434215		0.849107
		2 Gb	1	0.2099	50.1324	494908	434006	0.876943
			2	0.2139	50.3801	497888		0.871694
			3	0.2123	50.6316	496983		0.873281
			4	0.2093	50.8132	495290		0.876266
a Sequencing reads are aligned to rice ZS97 reference genome and mize B73 reference genome for SNP detection.
b Panel_A: AluI, MseI and MspI; Panel_B: HindIII, MseI and MspI

## Sheet: Table S3
Table S3. Sequencing information and statistics for a germplasm population of 132 maize lines
ID	Raw base	Base Passing QC	Pass QC	Mapping	Coverage	Sub-population
SZ002	505281000	367033775	0.726395	0.9785	0.0904	Iodent
SZ004	549676200	402790596	0.732778	0.9786	0.0984
SZ006	586501500	430287007	0.73365	0.978	0.1057
SZ007	738573300	537467604	0.727711	0.978	0.1227
SZ008	651038400	474812006	0.729315	0.978	0.1113
SZ009	889143000	646139833	0.7267	0.978	0.1416
SZ010	444627300	325963809	0.733117	0.9798	0.0803
SZ011	545215800	396922262	0.728009	0.9773	0.0975
SZ014	377167800	277742996	0.736391	0.9614	0.0757
SZ018	420952500	308076518	0.731856	0.9765	0.0824
SZ026	435089400	317666065	0.730117	0.9758	0.0827
SZ028	477640200	351486597	0.735882	0.9792	0.0888
SZ030	564138900	410974060	0.728498	0.9775	0.102
SZ031	566465100	412920866	0.728943	0.9764	0.1037
SZ032	504192900	369417623	0.732691	0.9778	0.095
SZ033	502488900	366101854	0.728577	0.9753	0.0941
SZ043	453202500	329348613	0.726714	0.9767	0.0847
SZ045	529953000	387877292	0.731909	0.9772	0.0971
SZ050	418058400	306796761	0.733861	0.9779	0.0787
SZ051	564240000	417197784	0.739398	0.9792	0.1025
SZ052	545979300	402946387	0.738025	0.979	0.1007
SZ053	392926500	292631755	0.744749	0.98	0.0773
SZ054	534501600	391479307	0.732419	0.9774	0.0976
SZ056	473814000	345829404	0.729884	0.9769	0.0895
SZ057	493310700	359326965	0.728399	0.977	0.0901
SZ062	503286300	364968572	0.725171	0.9767	0.092
SZ064	500288400	367689084	0.734954	0.9787	0.096
SZ065	426686700	313926742	0.735731	0.9786	0.0792
SZ066	632867400	458989104	0.725253	0.976	0.11
SZ067	592878900	432383340	0.729295	0.9776	0.1047
SZ068	665353500	484863111	0.72873	0.9796	0.1144
SZ069	577188300	419079033	0.72607	0.9777	0.1008
SZ070	699775500	514598860	0.735377	0.9789	0.1251
SZ072	539589300	399161259	0.73975	0.9821	0.0991
SZ076	486715500	358325790	0.736212	0.9787	0.0897
SZ078	570824100	419200399	0.734378	0.9792	0.1026
SZ079	634272900	463606929	0.730927	0.9795	0.111
SZ080	539665200	393913180	0.729921	0.9794	0.096
SZ081	573710400	419328123	0.730906	0.977	0.1045
SZ084	474159900	351119332	0.740508	0.9806	0.0882
SZ086	633372300	459284726	0.725142	0.9776	0.1095
SZ088	623360100	455749723	0.731118	0.9778	0.1097
SZ091	886798800	642585152	0.724612	0.9762	0.1471
SZ092	802734900	584673985	0.728353	0.9766	0.138
SZ093	561709500	410558884	0.73091	0.9776	0.1028
SZ911	485349600	360483149	0.742729	0.8781	0.0834
SZ034	295106400	217935618	0.738498	0.9777	0.0603	Second cycle inbred lines from USA
SZ044	537987300	393943151	0.732254	0.9799	0.1013
SZ074	452772900	325317236	0.7185	0.976	0.0849
SZ902	729676200	543701806	0.745128	0.8668	0.1166
SZ903	608747400	456263364	0.749512	0.7709	0.0893
SZ904	1121047200	834741008	0.744608	0.8254	0.1493
SZ905	408538200	307585451	0.752893	0.888	0.0743
SZ906	1208966400	897296478	0.742201	0.9336	0.1849
SZ909	780936300	579963684	0.742652	0.9166	0.1291
SZ912	925469100	698043432	0.754259	0.9474	0.1476
SZ918	656290800	493182827	0.75147	0.9051	0.1144
SZ919	577988700	431079759	0.745827	0.857	0.0953
SZ920	599259600	441466441	0.736686	0.8923	0.1011
SZ921	488489400	365807618	0.748855	0.8528	0.0815
SZ923	219141900	163147734	0.744484	0.9537	0.0458
SZ926	265487700	196021178	0.738344	0.9207	0.0492
SZ940	679750500	513358949	0.755217	0.96	0.1221
SZ942	650069100	486251098	0.747999	0.9367	0.114
SZ943	783374400	582481094	0.743554	0.9304	0.131
SZ944	355796100	261926931	0.736171	0.9091	0.0644
SZ945	614078400	459333390	0.748004	0.9262	0.1049
SZ947	481656600	360391397	0.748233	0.9403	0.0909
SZ948	528936000	402915728	0.761748	0.9601	0.0978
SZ950	705347100	520294882	0.737644	0.953	0.1195
SZ952	420867600	318934800	0.757803	0.959	0.0803
SZ955	488527200	363796295	0.74468	0.9241	0.0879
SZ957	338297400	253346467	0.748887	0.9585	0.0652
SZ962	525553200	394256270	0.750174	0.9526	0.0974
SZ964	431316600	325691048	0.755109	0.9557	0.0801
SZ966	533160600	399699435	0.749679	0.9471	0.0985
SZ974	528680400	400152825	0.75689	0.958	0.0972
SZ976	477720000	362461068	0.758731	0.9689	0.0888
SZ978	541894500	407645594	0.75226	0.9607	0.1004
SZ981	451679100	339795664	0.752294	0.9639	0.0849
SZ986	616686300	462308050	0.749665	0.9588	0.1077
SZ988	464654400	349643838	0.752481	0.9681	0.0871
SZ990	455932200	342212850	0.750578	0.9584	0.0857
SZ991	408608700	303146047	0.741898	0.9538	0.0764
SZS003	787146300	605566978	0.769319	0.9674	0.1504	Sweet corn
SZS009	1415979000	1085254378	0.766434	0.9742	0.2394
SZS011	1081025700	827535102	0.765509	0.9576	0.1903
SZS015	897666000	696685793	0.776108	0.9723	0.1727
SZS016	1128030600	874128562	0.774916	0.9503	0.2028
SZS017	1046277000	818670651	0.782461	0.9771	0.1982
SZS018	1167994200	904643095	0.774527	0.9791	0.2118
SZS019	1392290100	1074612329	0.771831	0.9804	0.2401
SZS020	1002937200	758165709	0.755945	0.9787	0.1803
SZS022	659448000	511624045	0.775837	0.981	0.1357
SZS023	907849200	699672982	0.770693	0.9808	0.1737
SZS027	841227000	645867901	0.767769	0.9618	0.1571
SZS029	1125959400	870564314	0.773176	0.9805	0.1992
SZS031	1415005800	1082397490	0.764942	0.9805	0.2324
SZS033	1189283100	905670837	0.761527	0.9741	0.2054
SZS035	1114149900	849624857	0.762577	0.9811	0.1976
SZS038	1112028900	854882593	0.768759	0.9793	0.1994
SZS039	1241075100	967160730	0.779293	0.9775	0.2275
SZS041	1245946500	972768147	0.780746	0.9807	0.2212
SZS043	1408844400	1083742253	0.769242	0.9811	0.2428
SZS044	670562100	519249161	0.774349	0.9743	0.1387
SZS047	1462460400	1131742026	0.773862	0.9792	0.2506
SZS050	977132400	736058077	0.753284	0.8849	0.1629
SZS051	1145910900	884251525	0.771658	0.9693	0.2058
SZS052	923451600	712696169	0.771774	0.9531	0.1697
SZS053	666498000	517422973	0.776331	0.9649	0.1338
SZS055	1182207900	908844389	0.768769	0.9613	0.208
SZS056	1224027900	944124111	0.771326	0.9498	0.2133
SZS057	1134168300	870807806	0.767794	0.8036	0.1644
SZS058	1252977300	965518342	0.770579	0.9716	0.2132
SZS059	1006913400	773034270	0.767727	0.943	0.1768
SZS060	1121262000	866870548	0.77312	0.902	0.18
SZS063	888378300	688827594	0.775376	0.9719	0.1699
SZS064	1397817600	1083727088	0.775299	0.9745	0.2396
SZS065	883932600	687666691	0.777963	0.9808	0.1679
SZS066	1003056600	773118255	0.770762	0.964	0.18
SZS070	1269613200	982720801	0.774032	0.9461	0.2054
SZS071	957512400	736213502	0.768881	0.98	0.1736
SZS074	732304200	563393692	0.769344	0.9775	0.1414
SZS075	826831800	640677291	0.774858	0.9728	0.1602
SZS076	888057900	687584042	0.774256	0.9678	0.1673
SZS077	699401400	546279132	0.781067	0.977	0.1435
SZS078	937992300	724974761	0.772901	0.9751	0.1802
SZS079	1390571100	1070417709	0.769768	0.9798	0.2319
SZS080	898731600	692902283	0.770978	0.9779	0.1692
SZS082	1067070600	824071962	0.772275	0.9739	0.185
SZS083	1149163200	887387251	0.772203	0.9764	0.2089
SZS084	1360394400	1051013147	0.77258	0.9783	0.2176
SZS086	1209346500	922840285	0.76309	0.9748	0.2072
SZS087	1017520200	786484581	0.772942	0.9794	0.1847
SZS088	1127701500	866940924	0.768768	0.9725	0.1927
SZS090	1338564300	1026572641	0.766921	0.978	0.2254
SZS092	1107178500	846303714	0.764379	0.9732	0.1932
SZS093	1243370700	949302850	0.763491	0.9599	0.2081
SZS094	992714100	763665161	0.76927	0.9776	0.1789

## Sheet: Table S4 
Table S4. Information of genotype from maize germplasm for phylogenetic analysis
Name	Chr.	Pos.	REFa	ALTb	SZ002	SZ004	SZ006	SZ007	SZ008	SZ009	SZ010	SZ011	SZ014	SZ018	SZ026	SZ028	SZ030	SZ031	SZ032	SZ033	SZ034	SZ043	SZ044	SZ045	SZ050	SZ051	SZ052	SZ053	SZ054	SZ056	SZ057	SZ062	SZ064	SZ065	SZ066	SZ067	SZ068	SZ069	SZ070	SZ072	SZ074	SZ076	SZ078	SZ079	SZ080	SZ081	SZ084	SZ086	SZ088
snp0001	1	20507	A	T	0/0	0/0	0/0	0/0	0/0	0/0	0/0	0/0	0/0	0/0	0/0	0/0	0/0	0/0	0/0	0/0	0/0	0/0	0/0	0/0	0|1	0/0	0/0	0/0	0/0	0/0	0/0	0/0	0/0	0/0	0/0	0/0	./.	0/0	0/0	0/0	0/1	0/0	0/0	0/0	0/1	0/0	0/0	0/0	0/0
snp0002	1	208805	G	A	0/0	0/0	0/0	./.	0/0	0/0	0/0	0/0	0/0	./.	0/0	0/0	0/0	0/0	0/0	./.	./.	./.	./.	0/0	0/0	0/0	0/0	0/0	0/0	0/0	0/0	0/0	0/0	0/0	0/0	0/0	0/0	0/0	0/0	0/0	0/0	0/0	0/0	0/0	0/0	0/0	./.	0/0	0/0
snp0003	1	1279901	G	A	0/0	0|1	0/0	./.	0/1	1/1	1/1	0/0	./.	./.	0/0	./.	0/0	0/0	0/0	0/0	0/0	0/1	0/0	1/1	./.	0/0	0/0	0/0	0/0	0/0	0/0	0/0	0/0	0/0	0/0	0/1	0/0	0/1	0/0	0/0	0/0	0/0	0/0	0/0	0/0	0/0	0/0	0/0	0/0
snp0004	1	8096686	G	T	0/0	0/0	0/1	0/0	0/0	0/0	0/0	0/0	0/0	0/0	0/1	0/0	0/0	0/0	0/1	./.	0/0	0/0	0/0	0/0	0/0	0/1	0/0	0/0	0/0	./.	./.	0/0	0/0	0/0	0/1	0/1	0/0	./.	0/0	0/0	0/0	./.	0/0	0/0	0/1	0/0	0/1	0/0	0/0
snp0005	1	8097770	G	A	0/1	0/0	0/0	0/1	0/1	0/0	0/0	0/1	0/0	0/1	./.	1/1	0/0	0/0	1/1	0/0	./.	./.	./.	0/0	./.	0/0	0/0	0/1	0/0	./.	0/0	0/1	0/0	0/0	0/1	0/0	0/0	0/0	0/0	./.	0/0	0/0	0/1	0/0	0/0	0/0	0/0	0/1	0/0
snp0006	1	8338370	G	A	0/0	0/0	0/0	0/0	0/0	0/0	0/0	0/0	0/0	0/0	1|1	0/0	./.	0/0	0/0	0/0	0/0	0/0	./.	0/0	0/0	0/0	0/0	0/0	0/0	1|1	./.	0/0	0/0	./.	0/0	0/0	0/0	./.	0/0	0/0	0/0	0/0	0/0	0|1	0/0	0/0	./.	0/0	0/0
snp0007	1	8338418	G	A	0/0	./.	0/0	0/0	./.	./.	0/0	0/0	0/0	0/0	0/0	0/0	./.	0/0	0/0	0/0	./.	0/0	0/0	0/0	0/0	0/0	0/0	0/0	0/0	0/0	0/0	0/0	0/0	0/0	0/0	0/0	0/0	0/0	0/0	0/0	0/0	0/0	0/0	0/0	0/0	0/0	0/0	0/0	0/0
snp0008	1	8357887	C	T	0/0	./.	0/0	./.	0/0	0/0	0/0	0/0	./.	0/0	./.	0/0	0/1	0/0	./.	0/0	./.	0/0	0/0	0/0	0/0	0/0	0/0	0/0	0/0	./.	0/0	0/1	0/0	0/0	0/0	0/1	./.	0/0	0/0	0/0	0/0	0/0	0/0	./.	./.	0/0	0/0	0|0	0/0
snp0009	1	8357980	A	G	1/1	./.	0|1	0/0	0/0	0/0	0/0	0/0	0/0	0/0	0/0	0/0	0/0	0|1	./.	0/0	./.	0/0	./.	0/0	0/0	0/0	0/0	0/0	0/0	./.	0/0	0/0	0/0	0/0	0/0	0/0	0/0	0/1	0/0	0/0	0/0	0/0	0/0	0/0	0/0	0/0	0/0	0/0	0/0
snp0010	1	8357993	G	A	0/0	0/0	0/0	0/0	0/0	0/0	0/0	0/0	0/0	0/0	0/0	0/0	0/0	0/0	0/0	0/0	0/0	0/0	./.	0|1	0/0	0/0	0/0	0/0	0/0	./.	0/0	0/0	0/0	0/0	0/0	0/0	0/0	0/0	0/0	0|1	0/0	0/0	0/0	0/0	0/0	0|1	0/0	0/0	0/0
snp0011	1	8358004	C	T	0/0	0/0	0/0	0/0	0/0	0/0	0/0	0/0	0/0	0/0	1|1	1/1	0/0	0/0	./.	0/0	./.	0/1	./.	0/0	0/0	0/1	0|1	0/0	0/0	./.	./.	0/0	0/0	0/0	0/0	0/0	0/1	0/0	0/0	0/0	0/0	0/0	0/0	0/0	0/0	0/0	0/0	0|1	0/0
snp0012	1	8358025	G	T	0/0	./.	0|1	0|1	0/0	0/0	0/0	0/0	0/0	0/0	0/0	0/0	0/0	0|1	0/0	0/0	0/0	0/0	./.	0/0	0/0	0/0	0/0	0/0	0/0	./.	0/0	0/1	0|1	1|1	0/0	0|1	0/0	0/0	0/0	0|1	0/0	0|1	0|1	0/0	./.	0/0	0/0	0|1	0|1
snp0013	1	8358038	G	A	0/0	./.	0/1	0/1	0/0	0/0	0/0	0/0	0/0	0/0	0/0	0/0	0/1	0/0	0/0	0/0	./.	0/0	./.	0/0	0/0	0/0	0/0	0/0	0/0	./.	0/0	0/1	0/0	0/0	0/0	0/0	0/0	0/0	0/1	0/1	0/0	0/0	0/0	0/0	0/0	0/1	0/0	0/0	0/0
snp0014	1	8358072	T	G	0/0	./.	0/0	0/0	0/0	0/0	0/0	0/0	0/0	0/0	0/0	0/0	0/0	0/0	0/0	1/1	0/0	0/1	./.	0/0	0/0	0/0	0/0	0/0	0/0	./.	0/0	0/0	0/0	0/0	0/0	0/0	0/0	0/1	0/0	0/0	0/0	0/0	0/0	0/0	0/0	0/0	0/1	0/0	0/1
snp0015	1	8358079	C	T	1/1	./.	0/0	0/0	0/0	0/0	0/0	0/1	0/1	0/0	1/1	./.	0/1	0/0	1/1	0/0	0/1	0/1	./.	0/0	0/0	0/0	0/1	0/0	0/0	./.	0/1	0/0	0/0	0/0	0/0	0/0	0/1	0/0	0/0	0/0	0/0	0/0	0/0	0/1	0/0	0/0	0/0	0/0	0/0
snp0016	1	8358081	G	T	0/0	./.	0/0	0|1	0/0	0/0	0/0	0/0	0/0	0/0	0/0	0/0	0/0	0|1	0/0	0/0	0/0	0/0	./.	0/0	0/0	0/0	0/0	0/0	0/0	./.	0/0	0|1	0/0	0/0	0/0	0/0	0/0	0/0	0/0	0/0	0/0	0/0	0|1	0/0	0/0	0/0	0/0	0/0	0/0
snp0017	1	14139445	C	T	0/0	0/0	0/0	0/0	0/0	0/0	0/1	0/1	0/0	0/0	0/0	0/0	0/0	0/0	0/0	0/0	./.	./.	0/0	0/0	0/0	0/0	0/0	0/0	0/0	./.	0/0	0/1	0/0	0/0	0/0	0/1	0/1	0/1	0/0	./.	1/1	./.	0/0	0/1	0/0	0/0	./.	0/0	0/0
snp0018	1	17613669	C	T	0/1	0/0	1|1	0/1	./.	0/0	0/0	./.	0/0	0/0	0|1	0/1	0/0	0/0	0/0	0/0	./.	0/0	0/0	0/0	0/0	0/0	0/0	1|1	0/1	0/0	0/0	0/0	./.	0/0	./.	./.	./.	0/0	./.	0/0	0/0	1|1	0/0	0/0	0/0	1|1	0/0	0/0	0/0
snp0019	1	25934849	G	A	0/0	./.	0/0	0/0	0/0	./.	0/0	0/0	./.	./.	0/0	0/0	./.	0/0	./.	0/0	0/0	0/0	./.	0/0	./.	0/0	0/0	0/0	0/0	0/0	0/0	0/0	0/0	0/0	0/0	0/0	0/0	0/0	0/0	0/0	./.	./.	./.	0/0	0/0	0/0	0/0	0/0	0/0
snp0020	1	25934878	G	A	0/0	./.	0/0	0/0	1/1	0/0	0/0	0/0	./.	./.	0/0	0/0	0/0	./.	./.	0/1	0/0	0/0	0/0	./.	./.	1/1	0/0	./.	0/0	0/0	./.	0/0	0/0	0/1	0/0	0/1	0/0	./.	0/0	./.	./.	0/0	./.	0/0	0/0	0/0	./.	0/0	0/1
snp0021	1	25934935	T	C	0/0	./.	0/0	0/0	0/0	0/0	0/0	0/0	./.	./.	0/0	0/0	0/0	./.	0/0	0/0	0/0	0/0	./.	0/0	./.	0/0	0/0	0/0	0/0	0/0	0/0	0/0	0/0	0/0	0/0	0/0	./.	0/0	./.	./.	./.	0/0	./.	0/0	0/0	0/0	0/0	0/0	0/0
snp0022	1	25935023	T	C	./.	./.	./.	0/0	0/0	0/0	0/0	0/0	./.	./.	./.	0/0	0/0	0/0	0/0	0/0	0/0	./.	./.	0/0	./.	0/0	0/0	0/0	./.	0/0	./.	0/0	0/0	0/0	0/0	0/0	./.	0/0	./.	./.	./.	0/0	./.	0/0	0/0	0/0	./.	0/0	0/0
snp0023	1	26606420	C	T	0/0	0/0	0/0	0/0	0/0	0/0	0/0	0/0	0/0	0/0	0/0	0/0	0/0	0/0	0/0	0/0	0/0	0/0	./.	0/0	0/0	./.	0/0	./.	0/0	0/0	0/0	0/0	0/0	0/0	0/0	0/0	0/0	0/0	0/0	0/0	0/0	0/0	0/0	0/0	./.	0/0	0/0	0/0	0/0
snp0024	1	26606450	G	A	0/0	0/0	0/0	0|1	./.	0|1	0/0	0/0	0/0	0/0	0/0	0/0	./.	0/0	0/0	0/0	0/0	0/0	./.	0/0	0/0	0/0	./.	0/0	0/0	0/0	0/0	0/0	1|1	0/0	0|1	./.	0/0	./.	0/0	0|1	./.	0/0	./.	1|1	0/0	0/0	0|1	0/0	0/0
snp0025	1	26606451	T	A	0/0	0/0	0/0	0|1	./.	0|1	0/0	0/0	./.	0/0	0/0	0/0	./.	0/0	0/0	0/0	./.	0/0	./.	0/0	0/0	0/0	./.	0/0	0/0	0/0	0/0	0/0	1|1	0/0	0|1	./.	0/0	./.	0/0	0|1	0/0	0/0	./.	1|1	./.	0/0	0|1	0/0	0/0
snp0026	1	31384045	G	A	0/0	0/0	0/0	0/0	0/0	0/0	0/0	0/0	./.	0/0	./.	0/0	0/0	./.	0/0	./.	./.	./.	./.	0/0	0/0	0/0	0/0	0/0	0/0	0/0	0/1	0/0	0/0	0/0	0/0	0/0	0/0	./.	0/0	0/0	0/0	0/0	./.	0/0	0/0	0/0	0/0	0/0	0/0
snp0027	1	32539787	G	A	1/1	0/0	0/1	0/0	1/1	1/1	./.	0/0	1/1	0/0	0/0	0/0	0/0	1/1	0/0	./.	0/0	./.	0/0	0/0	1/1	1/1	./.	./.	0/0	0/0	0/0	0/1	0/0	./.	0/0	./.	./.	1/1	0/1	0/0	./.	0/1	0/0	./.	0/1	0/0	./.	./.	0/1
snp0028	1	32539845	C	T	./.	0/0	0/0	0/0	0/0	0|1	0/0	0/0	0/0	0/0	0/0	0/0	0/0	0/0	0/0	./.	0/0	0/0	0/0	0/0	0/0	0/0	0/0	0/0	0/0	0/0	0/0	0/0	0/0	0/0	0/0	./.	0/0	0/0	0/0	0/0	./.	0/0	0/0	0/0	0/0	0/0	0/0	0/0	0/0
snp0029	1	32539846	G	A	./.	0/0	0/0	1|1	0/0	0/0	0/0	1|1	0/0	0/0	0/0	1|1	0/0	0/0	1|1	./.	0/0	./.	0/0	./.	0/0	0/0	0/0	0/0	./.	./.	./.	0/0	1|1	0/0	0/0	./.	0/0	0/0	0/0	0/0	0/0	0/0	0/0	0/0	0/0	./.	0/0	0/0	0/0
snp0030	1	32539851	T	G	0/0	0/0	0/0	0/0	0/0	0|1	0/0	0/0	0/0	0/0	0/0	0/0	0/0	0/0	0/0	0/0	0/0	./.	0/0	0/0	0/0	0/0	0/0	0/0	0/0	0/0	0/0	0/0	0/0	0/0	0/0	./.	0/0	0/0	0/0	0/0	./.	0/0	0/0	0/0	0/0	0/0	0/0	0/0	0/0
snp0031	1	32969259	C	T	1|1	1|1	0|1	0/0	0/0	0|0	1|1	./.	0/0	1|1	0/0	0/0	1|1	0/0	0/0	0/0	1|1	0/0	1|1	0/0	./.	0/0	0/0	1|1	0/0	0/0	0/0	./.	1|1	./.	0/0	0|1	0/0	0/0	0/0	./.	0/0	./.	0/0	./.	0/0	0/0	.	0/0	1|1
snp0032	1	32969262	C	T	1|1	1|1	0|1	0/0	0/0	0|0	1|1	./.	0/0	1|1	0/0	0/0	1|1	0/0	0/0	0/0	1|1	0/0	1|1	0/0	./.	0/0	0/0	1|1	0/0	0/0	0/0	./.	1|1	0/0	0/0	0|1	0/0	0/0	0/0	./.	0/0	./.	./.	./.	0/0	0/0	.	0/0	1|1
snp0033	1	32969298	G	A	1/1	1/1	0/0	0/0	0/0	0/0	0/1	0/0	0/0	1/1	0/0	0/0	1/1	0/0	0/0	0/0	./.	0/0	1/1	0/0	./.	0/0	0/0	0/0	0/0	0/0	0/0	./.	./.	./.	0/1	0/1	0/0	0/0	0/0	./.	0/0	0/0	0/1	1/1	0/0	0/0	0/0	0/0	0/1
snp0034	1	32969332	T	A	1|1	0|1	0/0	0/0	0/0	0/0	0/0	0/0	0/0	1|1	0/0	0/0	1|1	0/0	0/0	0/0	./.	0/0	1|1	0/0	./.	0/0	0/0	0/0	0/0	0/0	0|1	0/0	./.	1|1	0|1	0/0	0/0	0/0	0/0	./.	0/0	0/0	0|1	0|1	0/0	0/0	0/0	0/0	0|1
snp0035	1	32969368	G	A	0/0	0/0	./.	1/1	./.	0/1	0/0	./.	0/0	0/0	0/0	0/0	0/0	./.	0/1	0/0	0/0	0/0	0/0	0/1	./.	0/0	0/0	1/1	0/0	./.	0/1	0/1	./.	0/0	0/0	0/0	0/0	0/0	0/0	./.	0/0	0/0	0/0	0/1	0/0	0/1	0/0	0/0	0/0
snp0036	1	33175021	C	T	0/0	0/0	0/0	./.	0/0	0/0	0/0	./.	0/0	0/0	0/0	0/0	./.	0/0	./.	0/0	0/0	0/0	0/0	0/0	./.	./.	./.	0/0	0/1	0/0	0/0	0/0	./.	0/0	0/0	0/1	0/0	0/0	0/0	0/0	0/0	0/0	0/0	./.	./.	0/0	./.	0/0	0/0
snp0037	1	33175058	C	G	1|1	0|1	1|1	0/0	0|1	./.	./.	./.	0/0	0|1	0|1	./.	0/0	0/0	0/0	0/0	0/0	0/0	./.	1|1	0/0	./.	./.	./.	0/0	0/0	0|1	./.	./.	0/0	0/0	0|1	./.	0/0	0|1	0/0	0|1	./.	0/0	./.	./.	0|1	0/0	./.	0/0
snp0038	1	33175124	T	C	0/0	0/0	0/0	0/0	0/0	./.	0/0	0/0	0/0	0/0	0/0	0/0	0/0	0/0	0/0	0/0	./.	0/0	./.	0/1	0/0	0/0	./.	0/0	./.	0/0	0/0	0/0	./.	0/0	./.	0/0	./.	0/0	0/0	./.	0/1	0/0	0/0	0/0	./.	0/0	0/0	0/0	0/0
snp0039	1	33175151	C	T	1/1	0/1	0/0	0/1	0/1	0/0	./.	./.	0/0	0/1	0/0	./.	0/0	0/0	0/0	0/1	./.	./.	./.	0/0	0/0	0/0	./.	0/0	./.	0/0	1/1	./.	./.	./.	./.	0/0	./.	./.	0/0	./.	0/0	0/0	0/0	0/1	./.	0/0	0/0	./.	0/0
snp0040	1	33175303	G	A	0/1	0/0	0/0	0/1	0/1	0/0	0/1	0/1	0/0	0/0	0/0	0/0	0/0	1/1	0/0	0/0	0/0	./.	0/0	0/0	./.	0/0	0/0	./.	./.	./.	0/0	0/1	./.	0/0	0/0	0/1	./.	./.	0/0	0/0	0/0	0/0	./.	0/0	./.	0/0	0/0	./.	0/0
snp0041	1	42513701	C	A	0/0	0/0	0/0	0/0	0/0	0/0	0/0	0/0	./.	0/0	0/0	0/0	0/0	./.	0/1	0/0	./.	./.	0/0	0/0	./.	0/0	0/0	0/0	0/0	0/0	0/0	0/0	0/0	0/0	0/0	0/1	0/0	0/0	0/0	0/0	0/0	0/0	0/0	./.	0/0	0/0	0/0	1/1	0/0
snp0042	1	42669929	C	A	./.	0/0	0/0	0/0	./.	0/0	./.	0/0	0/0	0/0	0/0	0/0	0/0	./.	./.	0/0	./.	./.	0/1	0/0	0/0	./.	0/0	0/0	0/1	0/0	./.	0/0	./.	0/0	0/0	0/0	0/0	0/0	0/0	0/1	0/0	0/0	0/0	0/0	0/0	0/0	0/0	0/0	./.
snp0043	1	67325136	G	A	0|1	0/0	0/0	0/0	0/0	0/0	0/0	0/0	0/0	0/0	./.	0|1	0/0	0/0	0/0	0/0	0/0	0/0	0/1	0/0	0/0	0/0	0/0	0/0	0/0	./.	./.	0/0	0/0	0/0	0/0	0/0	0/0	0/0	0/0	0/0	0/0	0/0	0/0	0/0	0/0	0/0	0/0	0/0	0/0
snp0044	1	67325138	C	T	0/0	0/0	0|1	0/0	0|1	0/0	0/0	0|1	0/0	0/0	./.	0/0	0/0	0/0	0/0	1|1	0/0	0/0	0/0	0/0	0/0	0/0	0/0	0/0	0/0	0/0	0/0	0/0	0/0	0/0	0|1	0/0	0/0	0/0	0/0	0/0	0/0	0/0	0/0	0/0	0/0	0/0	0/0	0|1	0/1
snp0045	1	69859084	A	T	0/0	./.	./.	0/0	0/0	1|1	0/0	0/0	./.	./.	0/0	0/0	0/0	0/0	0/0	./.	0/0	0/0	./.	0|1	0/0	1|1	0/0	0/0	0/0	0/0	0|1	0/0	0/0	0/0	0/0	0/0	0/0	0/0	0/0	./.	0/0	0/0	0/0	0|1	0/0	./.	0/0	0/0	0/0
snp0046	1	70439182	T	C	0/1	0/0	0/0	0/0	0/0	0/0	0/0	./.	./.	./.	./.	0/0	0/0	0/0	0/0	0/0	0/0	0/0	0/0	0/0	0/0	0/0	0/0	0/0	0/0	0/0	0/0	0/0	0/0	./.	0/0	0/1	0/0	0/1	0/0	0/0	0/0	0/1	0/0	./.	0/0	0/0	0/0	0/0	0/0
snp0047	1	75841288	G	A	0/0	0/0	0/0	0/0	0/0	./.	0/0	0/0	./.	0/0	./.	0/0	./.	0/0	0/0	0/0	./.	./.	./.	./.	./.	0/0	0/0	0/0	0/0	0/0	0/0	0/0	0/0	./.	0/0	0/0	0/0	0/0	0/0	0/0	./.	./.	./.	0/0	0/0	0/0	./.	0/0	0/0
snp0048	1	83857539	C	G	0/0	./.	0/0	0/0	0/0	0/0	./.	0/0	./.	0/0	0/0	0/0	0/0	./.	0/0	0/0	./.	0/0	0/0	0/0	./.	0/0	0/0	0/0	0/0	0/0	0/0	0/0	0/0	./.	0/0	0/0	0/0	0/0	0/0	0/0	0/0	0/0	0/0	0/0	0/0	0/0	0/0	0/0	0/0
snp0049	1	83857545	G	A	0/0	./.	0/0	0/0	0/0	0/0	0/0	0/0	./.	0/0	0/0	0/0	0/0	./.	0/0	0/0	./.	0/0	0/0	0/0	./.	0/0	0/0	0/0	0/0	0/0	0/0	0/0	0/0	./.	0/0	0/0	0/0	0/0	0/0	0/0	0/0	0/0	0/0	0/0	0/0	0/0	0/0	0/0	./.
snp0050	1	83857733	A	T	0/0	0/1	0/0	0/0	0/0	0/0	0/0	0/0	0/0	0/0	0/0	0/0	0/0	0/0	0/0	0/0	./.	0/0	0/0	0/0	./.	0/0	0/0	0/0	./.	0/0	0/0	0/0	0/0	0/0	0/0	0/0	0/0	0/0	0/0	0/0	0/0	./.	0/0	./.	0/0	0/0	0/0	0/0	1|1
snp0051	1	83857738	A	T	0/0	0/1	0/0	0/0	0/0	0/0	0/0	0/0	0/0	0/0	0/0	0/0	0/0	0/0	0/0	0/0	./.	0/0	0/0	0/0	./.	0/0	0/0	0/0	./.	0/0	0/0	0/0	0/0	0/0	0/0	0/0	0/0	0/0	0/0	0/0	0/0	./.	0/0	0/0	0/0	0/0	0/0	0/0	1|1
snp0052	1	92311729	A	T	0/0	0/0	0|1	0/0	1/1	0/1	./.	./.	1/1	1/1	0/1	./.	1/1	0/1	./.	1/1	./.	0/0	0/0	0/1	0/1	0/1	./.	0/0	0/1	1/1	./.	0/0	1/1	0/0	./.	./.	0/0	0/1	0/1	0/1	1/1	0/0	0/0	./.	0/1	./.	0/1	1/1	0/0
snp0053	1	92311779	C	T	0/0	0/0	0/0	0/0	0/1	0/1	./.	./.	./.	0/1	0/0	./.	0/0	0/0	./.	0/1	./.	0/0	./.	0/1	0/0	0/0	./.	0/0	0/0	0/0	0/0	./.	./.	0/0	0/0	./.	0/0	0/1	0/0	0/0	./.	0/0	0/1	0/0	0/0	0/0	0/0	0/0	0/0
snp0054	1	99299400	C	T	./.	0/0	0/0	./.	0/0	0/0	0/0	0/0	0/0	./.	0/0	0/0	./.	0/0	0/0	0/0	0/0	0/0	0/0	./.	0/0	0/0	0/0	./.	0/0	0/0	0/0	0/0	0/0	0/0	0/0	0/0	0/0	1/1	0/0	0/0	./.	./.	0/0	0/0	0/0	0/0	0/0	0/0	0/0
snp0055	1	104588851	C	T	./.	0/0	0/0	0/0	0/0	0/0	0/0	0/0	0/0	0/0	0/0	0/0	0/0	0/0	0/0	0/0	0/0	0/0	0/0	0/0	0/0	0/0	0/0	0/0	0/0	./.	0/0	0/0	0/0	0/0	0/0	0/0	0/0	./.	0/0	0/0	0/0	./.	0/0	0/0	0/0	0/0	./.	0/0	0/0
snp0056	1	112381437	C	T	1|1	0/0	0/0	0/0	0/0	0/0	0/0	0/0	0/0	0/0	1|1	0/0	0/0	0/0	0/0	0/0	./.	0/0	0/0	./.	./.	0/0	0/0	./.	./.	1|1	0/0	1|1	0|1	0/0	0|1	0/0	0/0	0/0	./.	0/0	0/0	./.	0/0	0/0	0/0	0/0	./.	./.	0/0
snp0057	1	112381515	C	T	./.	0/0	0/0	./.	0/0	0/0	0/0	0/0	./.	0/0	1/1	./.	0/0	0/0	0/0	0/0	./.	./.	0/0	1/1	0/1	0/0	0/0	./.	0/0	0/0	0/0	1/1	0/0	0/0	1/1	0/0	0/0	0/0	./.	0/0	./.	./.	0/0	0/0	0/0	0/0	./.	./.	0/0
snp0058	1	115102157	G	A	./.	0/0	0/0	0/0	0/0	0/0	./.	0/0	0/0	0/0	0/0	./.	0/0	./.	0/0	./.	0/0	0/0	./.	./.	./.	0/0	0/0	0/0	0/0	./.	./.	0/0	0/0	0/0	0/0	0/0	0/0	1/1	0/0	0/0	./.	0/0	0/0	0/0	0/0	0/0	0/0	0/0	0/0
snp0059	1	115474281	C	T	0/1	0/0	0/0	0/0	1/1	0/0	0/0	0/0	./.	0/0	0/0	0/0	0/0	0/0	0/0	0/1	0/0	0/0	0/0	0/0	0/0	0/0	0/0	./.	0/1	0/0	0/0	./.	0/0	0/0	0/1	0/0	0/0	0/0	0/0	0/0	0/0	0/0	0/0	1/1	0/0	0/0	0/0	0/0	0/0
snp0060	1	125699005	T	G	0/1	0/0	0/0	0/1	0/1	0/1	0/1	0/0	0/0	0/1	0/0	0|1	0/0	0/1	0|1	0/0	0/0	0/0	0/0	0/0	0/1	0|1	0/1	0/0	0/1	0/1	0/1	0/0	0/1	0/0	0/0	0/1	0/1	0/1	0|1	0/0	0/1	0/0	0/0	0/0	0/1	0/0	0/0	0|1	0/1
snp0061	1	125702804	G	A	0/0	0/0	0/0	0/0	0/0	0/0	0/0	0/0	0/0	0/0	0/0	0/0	0/0	0/0	0/0	0/0	0/0	0/0	1|1	0/0	0/0	0/0	0|1	0/0	0/0	0/0	0/0	0|1	0/0	0/0	0/0	0/0	0/0	0/0	0/0	0/0	0/0	0/0	0/0	0/0	0/0	0/0	0/0	0/0	0/0
snp0062	1	125703077	T	C	0/0	0/0	0/0	0/1	0/0	0/1	0/0	0/0	0/0	0/0	0/0	0|1	0/0	0/0	0/0	0/0	0/0	0/0	1/1	0/0	0/0	0/0	0/1	0/0	./.	0/0	0/0	0/0	0/1	0/0	0/1	0/0	0/0	0/0	0/0	0/0	./.	0/1	0/0	0/0	0/1	0/1	0/0	./.	0/0
snp0063	1	125703855	A	G	0/1	0/0	0/0	0/1	0/1	0/0	0/0	0/0	0/0	0/0	0/0	0/1	0/1	0/1	0/1	0/0	0/0	0/1	0|1	./.	0/0	0/1	0/0	0/0	0/0	0/0	0/0	0/0	0/0	0/1	0/0	0/1	0/0	0/1	0/0	0/0	0/1	0/0	0/1	0/0	0/0	0/1	0/0	0/0	0/0
snp0064	1	125703873	G	A	0|1	0/0	0/0	0/0	0/0	0/0	0/1	0/0	0/0	0/0	0/0	0/0	0/0	0/1	0/0	0/0	0/0	0/0	0/0	0/0	0/0	0/0	0/1	0/0	0/0	0/0	0/0	0/0	0/0	0/0	0/0	0/0	0/0	0/0	0/1	0/0	0/0	0/0	0/0	0/0	0/0	0/0	0/0	0/0	0/1
snp0065	1	125703896	T	A	0/0	0/0	0/0	0/0	0/0	0/1	0/0	0/0	0/0	0/0	0/0	0/0	0/0	0/1	0/0	0/0	0/0	0|1	0/0	0/0	0/0	0/1	0/0	0/0	0/0	0/0	0/0	0|1	0/0	0/0	0/0	0/0	0/1	0/0	0/0	0/0	0/0	0/1	0/0	0/0	0/0	0/0	0/0	0/0	0/0
snp0066	1	125704181	T	A	0/0	0/0	0/0	0/0	0/0	0/0	0/1	0/0	0/0	0/0	0/0	0/0	0/0	0/0	0/0	0/0	0/0	0/0	0/0	0/0	0/0	0/0	0/0	0/0	0/0	0/0	0/0	0/0	0/0	0/0	0/1	0/0	0/0	0/0	0/0	0/0	0/0	0/0	0/1	0/0	0/0	0/0	0/0	0/0	0/0
snp0067	1	125704214	G	T	0/0	0/0	0/0	0/1	0|1	0/0	0/0	0/0	0/0	0/1	0/0	./.	0/1	0/0	0/0	0/0	0/0	0/0	./.	0/0	0/0	0/1	0/1	0/0	0/0	0/0	0/1	0/0	0/0	0/1	0/0	0/0	0/0	0/0	0/0	0/1	0/0	0/1	0/0	0/0	0/0	0/0	0/0	0/1	0/0
snp0068	1	125704227	G	T	0/0	0/0	0|1	0/0	0/0	0/1	0/1	0/0	0/0	0/0	./.	0/0	0/1	0/0	0/0	0|1	0/0	0/1	0/0	0/0	0/0	0/0	0|1	0|1	0/0	0/0	0/0	0/0	0/0	0/0	0/0	0/0	0/0	0/0	0/0	0/0	0/0	0/0	0|0	0/1	0/1	0/0	0/0	0/0	0/0
snp0069	1	125704534	T	C	0/0	0/0	0/0	0/0	0/0	0/0	0/0	0/0	0/0	0|1	0/0	0/0	0/0	0/0	0/0	0/0	0/1	0/0	0/0	0/0	0/0	0/0	0/0	0/0	0/0	0/0	0/1	0/0	0/0	0|1	0/0	0/0	0/0	0/0	0/0	0/0	0/0	0/0	0/0	0/0	0/0	0/0	0/0	0/0	0/0
snp0070	1	125704558	G	T	0/0	0/0	0/0	0/1	0/0	0/0	0/0	0/0	0/0	0/0	0/0	0/0	0/0	0/0	0/0	0|1	0/0	0/0	0/1	0/0	0/0	0/0	0/0	0/0	0/0	0/0	0/0	0/0	0/0	0/0	0/0	0/0	0/0	0/0	0/0	0/0	0/0	0/0	0/0	./.	0/0	0/0	0/0	0/0	0/0
snp0071	1	125704660	A	G	0/0	0/0	0/0	0/0	0/0	0/1	0/1	0/1	0/0	0/1	0/0	0/0	0/1	0/1	0/1	0/0	0/0	0/0	0|1	0/0	0/0	0/1	0/0	0/0	0/0	0/0	0/0	0/0	0/0	0/0	0/0	0/0	0/0	0/0	0/0	0/0	0/0	0/0	0/1	0/0	0/0	0/1	0/1	0/0	0/0
snp0072	1	125704781	T	C	0/0	0/0	0/0	0/0	0/0	0/1	0/0	0/1	0/0	0/0	0/1	0/1	0/1	0/0	0/0	0/0	0/0	0/0	0/0	0/0	0/0	0/0	0/0	0/0	0/0	0/0	0/0	0/0	0/0	0/0	0/0	0/0	0/0	0/0	0/0	0/0	0/0	0/0	0|1	0/0	0|0	0/0	0/0	0/0	0/0
snp0073	1	125704994	C	A	0/0	0/0	0/0	0/0	0/0	0/0	0|1	0/0	0/0	0/0	0/0	0/0	0|1	0/0	0/0	0|1	0/0	0|1	0/0	0/0	0/0	0/0	0/0	0/0	0/0	0/0	0/0	0|1	0/0	0/0	0/0	0/0	0|1	0/0	0/0	0/0	0/0	0/0	0|1	0|1	0/0	0/0	0/0	0/0	0/0
snp0074	1	125705064	C	T	0/0	0/0	0|1	0/0	0/0	0/0	0/0	0/0	0/0	0/0	0/0	0/0	0/0	0/0	0/0	0/0	0/0	0/0	0/0	0/0	0/0	0/0	0/0	0/0	0/0	0/0	0/0	0/0	0/0	0/0	0/0	0/0	0/0	0/0	0/0	0|1	0/0	0/0	0/0	0/0	0/0	0|0	0/0	0|1	0|1
snp0075	1	125705093	G	A	0/0	0/0	0/0	0/0	0/0	0/0	0/0	0/0	0/0	0/0	0/0	0/0	0/0	0/0	0/0	0/0	0/0	0/0	0/0	0/0	0/0	0/0	0/0	0/0	0/0	0/0	0/0	0/0	0/0	0/0	0/0	0/0	0/0	0/0	0/0	0/0	0/0	0/0	0/0	0/0	0/0	0/0	0/0	0/0	0/0
snp0076	1	125705153	C	T	0/1	0/1	0/0	0/0	0/1	0/0	0/1	0/0	0/0	0/0	0/0	0/1	0/1	0/0	0/1	0/1	0/0	0/1	0/0	0/0	0/0	0/0	0/0	0/1	0/0	0/0	0/0	0/0	0/0	0/0	0|1	0/0	0/0	0/0	0/1	0/0	0/1	0/1	0/1	0/0	0/0	0/0	0/0	0/0	0/1
snp0077	1	125705163	G	A	0/0	0/0	0/0	0/0	0/0	0/0	0/0	0/0	0/1	0/0	0/0	0/0	0/0	0/0	0/0	0/0	0/0	0/0	0/0	0/0	0/0	0/1	0/0	0/0	0/0	0/0	0/0	0/0	0/0	0/0	0/0	0/0	0/0	0/0	0/0	0/0	0/0	0/0	0/0	0/0	0/0	0/0	0/0	0/0	0/0
snp0078	1	125705214	G	A	0/0	0/0	0/0	0/0	0/0	0/0	0/0	0/0	0/0	0/0	0/0	0/0	0/0	0/0	0/0	0/0	0/0	0/0	0/0	0/0	0/0	0/0	0/0	0/0	0/0	0/0	0/0	0/0	0/0	0/1	0/0	0/0	0/0	0/0	0/0	0/0	0/0	0/0	0/0	0/0	0/0	0/0	0/0	0/0	0/0
snp0079	1	125705221	C	T	0/1	0/0	0/1	0/0	0/0	0/0	0/1	0/0	0/0	0/0	0/0	0/0	0/0	0/0	0/0	0/0	0/0	0/1	0/0	0/0	0/0	0/0	0/0	0/1	0/0	0/0	0/0	0/0	0/0	0/0	0/1	0/0	0/1	0/0	0/0	0/0	0/0	0/0	0/1	0/0	0/1	0/0	0/0	0/1	0/1
snp0080	1	125705265	G	A	0/0	0/0	0|1	0/1	0/0	0/1	0/0	0/0	0/0	0/0	./.	./.	0/0	0/0	0/1	0/0	./.	0/1	0/0	0/0	0/0	0/0	0/0	0/1	0/0	0/0	0/0	0/1	0/0	0/0	0/0	0|1	0/0	0/0	0/1	0/1	0/0	0/1	0/0	0/1	0/0	0/0	0/0	./.	0/0
snp0081	1	125706053	G	A	./.	0/0	0/0	0/1	0/0	0/0	0/0	0/0	0/0	0/0	0/0	./.	0/0	0/0	0/0	0/0	0/0	0/0	0/0	0/0	0/0	0|1	0/0	./.	0/1	0/0	0/0	0/0	0/0	0/0	0/0	0/0	./.	0/0	0/0	0/0	0/0	0/0	0/0	0/0	0/0	0|1	0/0	0/0	0/0
snp0082	1	125706265	A	T	0/0	0|1	0/0	0/0	0/0	0/0	0/0	0/0	0/0	0/0	0/0	0/0	0/0	0/0	0/0	0/0	0/0	0/0	0/0	0/0	0/0	0/0	0|1	0/0	0/0	0/0	0/0	0|1	0/0	0/0	0/0	0/0	0/0	0/0	0|1	0/0	0/0	0/0	0/0	0/0	0|1	0/0	0/0	0/0	0/0
snp0083	1	125706275	C	T	0/0	0/0	0/0	0/0	0/0	0/0	0/0	0/0	0/0	0/0	0/0	0/0	0/0	0/0	0/0	0/0	0/0	0/0	0/0	0/0	0/0	0/0	0/0	0/0	0/0	0/0	0/0	0/0	0/0	0/0	0/1	0/0	0/0	0/0	0/0	0/0	0/0	0/0	0/0	0/0	0/0	0/0	0/0	0/0	0/0
snp0084	1	125706279	G	A	0|1	0/0	0/0	0/0	0|1	0|1	0/0	0/0	0/0	0/0	./.	0/1	0/0	0/0	0/0	0/0	0/0	0/0	0|1	0/0	./.	0/0	0/0	0/1	0|1	0/0	0|1	0/0	0/0	0/0	0|1	0/0	0|1	0/0	0/0	0/0	0/0	0/0	0/0	0/0	0/0	0/0	0/0	0|1	0/0
snp0085	1	125706297	T	A	0|1	0/0	0/0	0/0	0|1	0|1	0/0	0/0	0/0	./.	0/1	0/0	0/0	0/0	0/0	0/0	0/0	0/0	0|1	0/0	0/0	0/0	0/0	0/0	0|1	0/0	0|1	0/0	0/0	0/0	0|0	0/0	0|1	0/0	0/0	0/0	0/0	0/0	0/0	0/1	0/0	0/0	0/0	0|1	0/1
snp0086	1	125706300	C	A	0/0	0/1	0/0	0/0	0/0	0/0	0/0	0/0	0/0	./.	0/0	0/0	0/1	0/0	0/0	0/0	0/0	0/0	0/0	0/0	0/1	0/0	0/0	0/0	0/1	0/0	0/0	0/1	0/0	0/0	0/0	0/0	0/0	0/0	0/1	0/0	0/0	0/0	0/0	0/0	0/0	0/0	0/0	0/0	0/0
snp0087	1	125706330	C	T	0/0	0/0	0/0	0/0	0|1	0/0	0/0	0/0	./.	0/0	0|1	0/0	0/0	0/0	0/0	0/0	0/0	0/0	0/0	0/0	0/0	0|1	0/0	0/0	0/1	0/0	0/0	0/0	0/0	0/0	0/0	0/0	0/0	0/0	0/0	0/0	0/0	0|0	0/0	0|1	0/0	0/1	0/0	0|1	0/0
snp0088	1	125706346	G	T	0/0	0/0	0/0	0/0	0|1	0/1	0/1	0/0	./.	./.	0|1	0/0	0/0	0/0	0/0	0/0	0/0	0/0	0/0	0/0	0/0	0|1	0/1	0/1	0/0	0/0	0/1	0/0	0/0	0/0	0/0	0/0	0/0	0/0	0/1	0/0	0/0	0|0	0/0	0|1	0/0	0/1	0/0	0|1	0/0
snp0089	1	125706350	G	A	0/0	0/0	0/0	0/0	0/0	0/0	0/0	0/0	0/0	./.	0/0	0/0	0/1	0/0	0/0	0/0	0/0	0/0	0/0	0/0	0/0	0/0	0/0	0/0	0/0	0/0	0/1	0/0	0/0	0/0	0/0	0/0	0/0	0/0	0/0	0/0	0/0	0/0	0/0	0/0	0/0	0/0	0/0	0/0	0/0
snp0090	1	125706385	G	A	0/0	0/0	0/0	0/0	0/0	0/0	0/0	0/0	0/0	./.	0/0	0/0	0/0	0/0	0/0	0/0	0/0	0/0	0/0	0/0	0/0	0/0	0/0	0/0	0/0	0/0	0/0	0/0	0/0	0/0	0/1	0/0	0/0	0/0	0/0	0/0	0/0	0/0	0/0	0/0	0/0	0/0	0/0	0/0	0/0
snp0091	1	125706387	C	A	0/0	0/0	0/0	0/0	0/0	0/1	0/1	0/0	0/0	./.	0/0	0/0	0/0	0/0	0/0	0/0	0/0	0/0	0/0	0/0	0/0	0/0	0/1	0/0	0/0	0/0	0/0	0/0	0/0	0/0	0/0	0/0	0/0	0/0	0/0	0/0	0/0	0/0	0/1	0/0	0/0	0/0	0/0	0/0	0/0
snp0092	1	125706846	G	A	0/0	0/0	0/0	0/0	0/0	0/0	0/0	0/0	0/0	0/0	0/0	0/0	0/0	0/0	0/0	0/0	0/0	0/1	0/1	0/0	0/0	0|1	0/0	0/0	0/0	0/0	0/0	0/0	0/0	0/1	0/0	0/0	0/0	0/0	0/0	0/0	0/0	0/0	0/0	0/0	0/0	0/0	0/0	0/0	0/0
snp0093	1	125706855	T	A	0/0	0/0	0/0	0/0	0|1	0/0	0/0	0/0	0/0	0/0	0/0	0/0	0/0	0/0	0/0	0/0	0/0	0/0	0/0	0/0	0/0	0/0	0/0	0/0	0/0	0/0	0/0	0/0	0/0	0/0	0/0	0/0	0/0	0/0	0/0	0/0	0/0	0/0	0/1	0/0	0/0	0/1	0/0	0/0	0/0
snp0094	1	125706906	G	A	0/1	0/0	0/1	0/1	0/0	0/1	0/0	0/0	0/1	0/1	0/0	0/0	0/0	0|1	0/0	0/0	0/0	0/1	0/0	0/0	0|1	0/1	0/1	0/1	0/0	0/0	0/0	0/0	0/0	0/1	0/1	0/0	0/1	0|1	0/1	0|1	0/0	0/0	0/1	0/1	0/1	0|1	0/0	0/0	0/0
snp0095	1	125706979	C	G	0|1	0/0	0/0	0/0	0/0	0/0	0|1	0/0	./.	0|1	0/0	0/0	0/0	0/0	0/0	0/0	0/0	0/0	0/0	0/0	0/0	0/0	0/0	0/0	0/0	0/0	0/1	0/0	0/0	0/0	0/0	0|1	0/0	0/0	0/0	0/0	0/0	0/0	0/0	0/0	0/0	0/0	0|1	0/0	0/0
snp0096	1	125707812	T	C	0/0	0/0	0/0	0/0	0/0	0/0	0/0	0/0	0/0	0/0	0/0	0/1	0|1	0/0	0/0	0/0	0/0	0/0	0/0	0/0	0/0	0/0	0/0	0/0	0/0	0/0	0/0	0/0	0/0	0/0	0/0	0/0	0/0	0/0	0/0	0/0	0/0	0/0	0/0	0/0	0/0	0/0	0/0	0/0	0/0
snp0097	1	125707872	C	T	0/0	0/0	0/0	0/0	0/0	0/0	0/0	0/1	0/1	0/1	0/0	0/0	0/0	0/0	0/0	0/0	0/0	0/0	0/0	./.	0/0	0/0	0/0	0/0	0/0	0/1	0/0	0/0	0/0	0/0	0/1	0/0	0/0	0/0	0/0	0/0	0/1	0/0	0/0	0/0	0/0	0/0	0/0	0/0	0/0
snp0098	1	125707917	C	T	0/0	0/0	0/0	0/0	./.	0/0	0/0	0/0	0/0	0/0	1|1	./.	0/0	./.	0/0	./.	0/0	0/0	0/0	0/0	0/0	0/1	0/0	./.	./.	0/0	0/0	0/0	0/1	0/0	0/0	0/0	./.	0/0	0/0	0/0	0/0	0/0	0/0	0/0	0/0	0/0	0/0	0/0	./.
snp0099	1	125707918	G	A	0/0	0/0	0|1	0/0	./.	0/1	./.	0/0	0/0	0/0	1|1	./.	0/1	./.	0/1	./.	0/0	0/0	0/0	0/0	0/1	0/1	0/0	./.	./.	0/1	0/0	0/0	0/0	0/0	0/0	0/0	./.	0/0	0/0	0/0	./.	0/0	0/0	0/0	0/0	0/0	0/0	./.	./.
snp0100	1	125707924	G	T	0/0	0|1	0/0	0/0	0/0	0/0	0/0	0/0	0/0	0/0	0/0	./.	0/0	0/0	0/0	0/0	0/0	0/0	0/0	0/0	0/0	0/0	0/0	0/0	0/0	0/0	0/0	1|1	0/0	0/0	0/0	0/0	0/0	0/0	0/0	0/0	0/0	0/1	0/0	0/0	0/0	0/0	0|1	0/0	0/0
snp0101	1	125708019	C	T	0/0	0/0	0/0	0/0	0/0	0/0	0/1	0/0	0/0	0|0	0/0	0/0	0/0	0/0	0/0	0/0	0/0	0/0	./.	0/0	0/0	0/0	0/0	0/0	0/0	0|1	0/1	0/0	0/1	0/0	0/1	0/0	0|1	0/0	0/0	./.	0/0	0/0	0/0	0/0	0/0	0/0	0/0	0/0	0/0
snp0102	1	125708276	G	A	0/0	0/0	0/0	0/0	0/0	0/0	0|1	0/0	./.	0/0	0/0	0/0	0/0	0/0	0/0	0/0	./.	0/0	0/1	0/0	0/1	./.	0/0	0/1	0/0	0/0	0/0	0/0	0/1	0/0	0/0	0/0	0/0	0/0	0/0	0/1	0/0	0/0	0/0	0/0	0/0	0/0	./.	0/0	0/0
snp0103	1	125730171	C	A	0/0	0|1	0/0	0/0	0/0	0/1	0/0	0/1	0/0	0/0	0/0	0/1	0/0	0/0	0/0	0/0	0/0	0/0	0/0	0/0	0/0	0/0	0/0	0/0	0/0	0/0	0/0	0/0	0/0	0/0	0/0	0|1	0/0	0/0	0/0	0/0	0/0	0/0	0/0	0/0	0/0	0/0	0/0	0/0	0/0
snp0104	1	125730179	C	T	0/0	0|1	0/1	0/1	0/0	0/0	0/0	0/1	0/0	0/0	0/0	0/0	0/0	0/0	0/0	0/0	0/0	0/0	0/0	0/0	0/0	0/0	0|1	0/0	0/1	0/0	0/0	0/0	0/0	0/0	0/0	0|1	0/0	0/0	0/0	0/0	0/0	0/0	0/0	0/0	0|0	0/1	0/0	0/0	0/0
snp0105	1	125730196	G	A	0/0	0/0	0/1	0/0	0/0	0/0	0/0	0/0	0/0	0/0	0/0	0/0	0/0	0/0	0/0	0/0	0/0	0/0	0/0	0/0	0/0	0/0	0/0	0/0	0/1	0/0	0/0	0/0	0/0	0/0	0/0	0/0	0/1	0/0	0/0	0/0	0/0	0/0	0/0	0/0	./.	0/1	0/0	0/0	0/0
snp0106	1	125732128	A	G	0/0	0/0	0/0	0/0	0/0	0/0	0/0	0/0	0/0	0/0	0/0	0/0	0/0	0/1	0/0	0/0	0/0	0/0	0/0	0/0	0/0	0/0	0/1	0/0	0/0	0/0	0/1	0/1	0/0	0/0	0/0	0/0	0/0	0/0	0/0	0/0	0/0	0/0	0/0	0/0	0/1	0/0	0/0	0/0	0/0
snp0107	1	125732220	C	T	0/0	0/0	0/0	0/0	0|1	0/1	0/0	0/1	0/0	0/0	0/0	0/0	0/1	0/0	./.	./.	0/0	0/0	0/0	0/0	0/0	0/0	0/0	0/1	0/0	0/0	0/0	0/0	0/0	0|1	0/0	0/0	0/0	0/0	0/0	0/0	0/0	0/1	0/0	0/0	0/0	0/0	0/0	0/0	0/0
snp0108	1	125752017	G	A	0/0	0/0	0/0	0/0	0/0	0/0	0/0	0/0	0/0	0/0	0/0	0/0	0/0	0/0	0/0	0/0	0/0	0/0	0/0	0/0	0/0	0/0	0/0	0/0	0/0	0/0	0/0	0/0	0/0	0/0	0/0	0/0	0/0	0/0	0/0	0/1	0/0	0/0	0/1	0/0	0/0	0/0	0/0	0/0	0/0
snp0109	1	125752425	G	A	0/0	./.	./.	0/0	0/0	0/0	0/0	./.	0/0	0/0	./.	0/0	1/1	0/0	0/0	./.	0/0	./.	0/0	0/0	0/0	0/0	0/0	./.	./.	0/0	./.	0/0	0/0	0/0	./.	0/1	./.	0|1	0/0	0/1	0/0	0|1	0/0	0/0	0/0	0/0	0/0	./.	./.
snp0110	1	127991632	T	C	0/1	0/1	0/1	./.	./.	0/0	0/1	0/0	0/0	./.	0/1	0/0	0/0	0/1	1/1	0/0	0/0	./.	0/0	0/0	0/1	0/0	0/0	./.	0/0	1/1	0/1	./.	0/0	0/0	0/0	0/0	0/0	0/0	0/0	./.	0/0	0/0	0/0	0/0	0/0	0/0	./.	0/0	1/1
snp0111	1	129837257	C	G	0/0	0/0	./.	0/0	0/0	0/0	0/0	1/1	0/0	1/1	0/0	0/0	0/0	0/0	0/0	0/0	0/0	0/0	0/0	0/0	0/0	0/0	1/1	1/1	0/0	0/0	0/0	0/0	0/0	./.	./.	1/1	./.	0/0	0/0	1/1	0/0	0/0	./.	./.	0/0	./.	./.	0/0	0/1
snp0112	1	129839852	A	C	0/0	0/0	0/0	0/0	0/0	0/0	0/0	./.	0/0	0/0	1/1	0/0	0/0	./.	0/0	0/0	0/0	0/0	0/0	0/0	0/0	0/0	0/0	0/0	0/0	0/0	0/0	./.	0/0	./.	0/0	0/0	0/0	0/0	0/0	0/0	0/0	0/0	0/0	0/1	0/0	0/0	0/0	0/0	0/0
snp0113	1	129840343	C	T	0/0	0/0	0/0	0/0	0/0	0/0	0/0	0/0	./.	0/0	./.	0/0	0/0	0/1	./.	0/0	./.	0/0	0/0	0/0	1/1	0/0	0/0	0/0	0/0	0/1	0/0	0/0	0/0	./.	0/0	0/0	0/0	0/0	0/0	0/0	0/0	0/0	0/0	0/1	0/0	0/0	./.	0/0	0/0
snp0114	1	129840372	G	A	0/0	0/0	0/0	0/0	0/0	0/0	0/0	0/0	./.	0/0	./.	0/0	0/0	0/0	0/0	./.	./.	0/0	0/0	0/0	0/0	0/0	0/0	./.	./.	0/0	0/0	0/0	0/0	./.	0/0	0/0	0/0	0/0	0/0	0/0	0/0	0/0	0/0	0/0	0/0	0/0	./.	0/0	0/0
snp0115	1	129840428	C	T	0/0	0/0	0/0	0/0	0/0	0/0	0/0	./.	0/0	0/0	./.	0/0	0/0	0/0	0/0	0/0	0/1	0/0	0/0	0/0	0/0	./.	./.	./.	0/0	0/0	0/0	0/0	0/0	./.	0/0	0/0	0/0	0/0	0/0	0/0	0/0	0/0	0/0	0/0	0/0	0/0	./.	0/0	0/0
snp0116	1	129840893	A	G	0/0	0/0	0/0	0/1	./.	0/0	0/0	0/0	./.	./.	0/0	0/0	0/0	0/0	0/0	0/0	0/0	0/0	0/0	0/0	0/0	0/0	0/0	./.	0/0	0/0	0/0	./.	0/0	0/0	0/1	0/0	./.	0/0	0/0	0/0	0/0	0/0	0/1	0/0	0/1	./.	0/0	0/0	./.
snp0117	1	129840894	G	T	0/0	0/0	0/0	0/0	0/0	0/0	0/0	0/0	0/0	./.	0/0	0/0	0/0	0/0	0/0	0/0	0/1	0/0	0/0	0/0	0/0	0/0	0/0	0/0	0/0	0/0	0/0	./.	0/0	0/0	0/0	0/0	./.	0/0	0/0	0/0	0/0	0/0	0/0	0/0	0/0	0/0	0/0	0/0	./.
snp0118	1	129840921	G	A	0/0	0|1	0/0	0/0	0/0	0/0	0/0	./.	0/0	./.	0|1	0/0	0/0	0/0	0/0	0/0	0|1	0/0	0/0	0/0	0/0	./.	./.	0/0	0/0	0/0	0/0	./.	0/0	0/0	0/0	0/0	0/0	0/0	0/0	0/0	0/0	0/0	0/0	0/0	0/0	0/0	0/0	0/0	./.
snp0119	1	129840934	G	A	0/0	0|1	0/0	0/0	0/0	0/0	0/0	0/0	0/0	./.	0|1	0/0	0/0	0/0	0/0	0/0	0|1	0/0	0/0	0/0	0/0	0/0	./.	0/0	0/0	0/0	0/0	./.	0/0	0/0	0/0	0/0	0/0	0/0	0/0	0/0	0/0	0/0	0/0	0/0	0/0	0/0	0/0	0/0	./.
snp0120	1	129840946	T	A	0/0	./.	0/0	0/0	0/0	0/0	0/0	0/0	0/0	./.	0/0	0/0	0/0	0/0	0/0	0/0	0|1	0/0	0/0	0/0	0/0	0/0	./.	0|0	0/0	0/0	0/0	./.	0/0	0/0	0/0	0/0	0/0	0/0	0/0	0/0	0/0	0/0	0/0	0/0	0/0	0/0	0/0	0/0	./.
snp0121	1	129840960	C	G	0/0	0/1	0/0	0/0	0/0	0/0	0/0	0/0	0/0	./.	0/0	0/0	0/0	0/0	0/0	0/0	0|1	0/0	0/0	0/0	0/0	./.	./.	0/0	0/0	0/0	0/0	./.	0/0	0/0	0/0	0/0	0/0	0/0	0/0	0/0	0/0	0/0	0/0	0/0	0/0	0/0	0/0	0/0	./.
snp0122	1	134384905	A	T	0/0	./.	1/1	./.	0/0	0/0	0/0	1/1	./.	0/0	0/1	0/0	0/0	0/0	0/0	0/1	0/0	0/0	0/0	./.	0/0	0/0	0/0	0/0	0/1	0/0	0/0	./.	0/0	0/0	0/1	0/0	0/1	0/0	0/0	0/0	0/0	./.	0/1	0/0	0/0	0/0	./.	1/1	0/0
snp0123	1	134384936	C	T	./.	0/0	0/0	0/0	0/0	0/0	0/0	0/0	0/0	0/0	0/0	./.	0/0	./.	0/0	0/0	0/0	./.	0/0	0/0	0/0	0/0	0/0	0/0	0/0	0/0	./.	0/0	0/0	0/0	0/0	0/0	0/0	0/0	0/0	./.	0/0	0/0	0/0	0/0	0/0	0|1	0/0	0/0	0/0
snp0124	1	134385335	G	A	./.	./.	0/0	0/0	0/0	./.	./.	0/0	0/0	0/0	0/0	0/0	0/0	./.	0/0	0/0	./.	./.	0/0	0/0	0/0	0/0	./.	0/0	0/0	./.	0/0	./.	0/0	./.	0/1	0/0	0/0	0/0	0/0	0/0	0/0	0/0	0/0	0/0	0/0	0/0	0/0	0/0	0/0
snp0125	1	134386614	C	A	0/0	0/0	0/0	0/0	0/0	0/0	0/1	0/0	./.	./.	0/0	0/0	0/0	0/0	0/0	./.	0/0	0/0	1/1	0/0	0/0	0/0	0/0	0/0	./.	0/0	0/0	0/0	./.	0/0	0/0	0/0	0/0	0/0	0/0	./.	./.	./.	0/0	0/0	./.	0/0	0/0	1/1	0/0
snp0126	1	134399050	A	T	0/0	0/0	0/0	0/0	0/0	0/0	0/1	0/0	0/0	0/0	./.	0/0	0/0	0/0	0/0	0/0	0/0	0/0	0/0	0/0	0/0	0/0	0/0	0/0	0/0	0/0	0/0	0/0	0/0	0|0	0/0	0/0	0/0	0/0	0/0	0/0	0/0	0/1	0/0	0/0	0/0	0/0	0/0	0/0	0/0
snp0127	1	136384717	G	C	0/0	0/0	0/0	0/0	0/0	0/0	0/0	0/1	0/0	0/0	0/0	0/1	0/0	0/0	0/1	0/0	0/0	0/0	0/1	0/0	0/0	0/0	0/0	0/0	0/0	0/0	0/0	0/1	0/0	0/0	0/1	0/0	0/0	0/0	0/0	0/1	0/1	0/0	0/0	0/0	0/0	0/0	0/0	0/0	0/0
snp0128	1	136725764	G	A	0/1	0/1	0/0	0/0	0/1	0/0	./.	./.	0/0	0/0	./.	0/0	0/0	0/0	0/0	0/0	0/0	0/0	0/0	0/0	./.	0/0	0/0	./.	0/1	0/0	0/1	0/1	0/0	0/1	0/0	./.	0/1	0/1	0/0	0/1	0/0	./.	0/1	0/0	0/0	0/0	0/0	0/0	0/0
snp0129	1	136725941	G	A	0/1	0/0	0/0	0/1	0/0	0/1	0/0	0/1	0/0	0/0	./.	0/1	0/0	0/0	0/0	0/0	1/1	0/0	0/0	0/0	0/0	0/0	0/0	0/0	0/0	0/0	0/1	0/0	0/1	0/0	0/0	0/0	0/0	0/0	0/0	1/1	0/0	0/0	0/1	0/0	0/1	0/0	0/0	0/0	0/1
snp0130	1	136726025	A	C	0/0	0|1	0/0	0/0	./.	0/0	0/0	0|1	./.	0/0	0/0	./.	0/0	0/0	./.	./.	0/0	0/0	./.	0/0	0/0	0/0	0|1	0/0	0/0	0|1	0/1	0/0	0/0	0/0	0|0	0/0	0/0	0/0	0/0	0/0	0/0	0/0	0/0	0/0	0|1	0/0	0/0	0|1	0/0
snp0131	1	136726029	G	A	0/0	0|1	./.	0/0	./.	0/0	0/0	0|1	./.	0/0	0/0	0/0	0/0	0/0	./.	0/0	0/0	0/0	./.	0/0	0/0	0/0	0|1	0/0	0/0	0/0	0/1	0/0	0/0	0/0	0|0	./.	0/0	0/0	0/0	0/0	0/0	0/0	0/0	0/0	0|1	0/0	0/0	0|1	0/0
snp0132	1	136726143	C	T	0/0	0/0	./.	0/0	0/0	0/0	0/0	0/0	0/0	./.	0/0	0/0	0/0	0/1	./.	0/0	1/1	0/0	./.	0/0	0/0	0/0	0/0	0/0	0/0	0/0	0/1	0/0	0/0	0/0	0/0	0/0	0/0	0/0	0/0	0/0	0/0	0/0	0/0	0/0	0/0	./.	0/0	0/0	0/0
snp0133	1	136733457	C	T	0/0	0/0	0/0	0/0	0/0	0/1	0/1	0/0	0/0	0/1	0/0	0/0	0/0	0/1	0/0	0/0	0/0	./.	0/0	0/0	0/0	0/0	0/0	0/0	0/0	0/0	0/0	0/0	0/0	0/0	0/0	0/0	0/0	0/0	./.	0/0	./.	./.	0/0	0/1	0/0	0/0	0/0	0/0	0/0
snp0134	1	136733481	G	A	0/0	0/0	0/0	0/0	0/0	0/0	0/0	0/0	0/0	0/0	0/0	0/0	./.	0/0	0/0	0/0	0/0	./.	0/0	0/0	0/0	0/0	0/0	0/0	0/0	0/0	0/0	0/0	0/0	0/0	0/0	0/0	0/0	0/0	0/0	0/0	./.	./.	0/0	0/0	0/0	0/0	0/0	0/0	0/0
snp0135	1	136733501	C	A	./.	./.	0/1	1/1	0/0	0/1	0/0	1/1	0/1	0/1	./.	0/0	0/0	0/1	0/1	0/0	0/0	0/0	0/1	0/1	./.	0/0	1/1	./.	0/1	0/0	0/1	./.	0/0	0/0	./.	0/0	0/1	0/0	0/0	1/1	./.	./.	./.	0/0	0/1	0/1	./.	1/1	0/1
snp0136	1	136733535	C	T	0/0	0/0	0/1	0/1	0/1	0/1	0/1	1/1	0/1	0/0	./.	0/0	0/0	0/1	0/1	0/0	0/0	0/0	0/1	0/1	0/1	0/0	0/1	1/1	0/1	0/0	0/1	./.	0/0	0/0	0/0	0/0	0/1	0/1	0/0	0/1	./.	./.	0/1	0/1	0/1	0/1	./.	0/1	0/1
snp0137	1	136858797	A	T	./.	0/0	0/0	0/0	0/0	0/0	0/0	0/0	0/0	0/0	0/0	1/1	0/0	0/0	0/0	0/0	0/0	0/0	./.	0/0	./.	0/0	./.	0/0	0/0	0/0	0/0	0/0	0/0	0/0	0/0	0/0	0/1	0/0	0/0	0/0	./.	0/0	0/0	0/0	0/0	0/0	./.	0/0	0/0
snp0138	1	136858817	T	G	./.	./.	1/1	0/0	0/0	0/0	0/0	./.	0/0	0/0	0/0	0/0	0/1	0/0	0/0	0/0	0/0	0/0	./.	0/0	0/0	1/1	./.	0/0	0/1	0/0	0/0	0/0	0/1	0/0	0/0	0/0	0/0	0/0	0/0	0/0	./.	0/0	0/1	0/0	0/0	0/1	./.	0/0	0/0
snp0139	1	136858820	G	C	./.	./.	0/0	0/0	0/0	0/0	0/0	0/0	0/0	0/0	0/0	1/1	0/0	0/0	0/0	0/0	0/0	0/0	./.	0/0	0/0	0/0	./.	0/0	0/0	0/0	0/0	0/0	0/0	0/0	0/0	./.	./.	0/0	0/0	0/0	./.	0/0	0/0	0/0	0/0	0/0	./.	0/0	0/0
snp0140	1	137885730	A	T	./.	0/0	0/0	0/0	0/0	0/0	./.	0/0	./.	0/0	0/0	0/0	./.	0/0	0/0	0/0	./.	0/0	0/0	0/0	0/0	0/0	./.	0|1	0/0	0/0	0/0	0/0	0/0	0/0	0/0	./.	0/0	0/0	0/0	0/0	0/0	0/0	0/0	0/0	0/0	0/0	0/0	0/0	0/0
snp0141	1	137885745	C	T	./.	0/0	0/0	0/0	0/0	0/0	./.	0/0	./.	0/0	0/0	./.	./.	0/0	0/0	0/0	./.	./.	0/0	0/0	1/1	0/0	./.	0/0	0/0	0/0	0/0	0|1	./.	0/0	0/0	./.	0/0	0/0	0/0	0/1	0/0	./.	0/0	0/0	0/0	0/0	0/0	0/0	0/0
snp0142	1	139078665	C	T	0/0	0/0	0/0	0/0	./.	./.	./.	0/0	0/0	0/0	./.	./.	./.	0/0	0/0	0/0	./.	./.	0/0	./.	0/0	0/0	0/0	0/0	./.	0|1	./.	0/0	0/0	0/0	0/0	0/0	0/0	0/0	./.	./.	0/0	0/0	0/0	0/0	0/0	0/0	0/0	0/1	0/0
snp0143	1	139261845	T	C	0/0	./.	0/0	./.	0/0	./.	0/0	0/0	0/1	0/0	0/0	./.	0/0	./.	0/0	0/0	0/0	0/0	0/0	0/0	0/0	0/0	0/0	0/0	./.	0/0	0/0	0/0	0/0	0/0	0/1	0/0	0/0	0/0	0/0	0/0	0/0	0/0	0/0	1/1	0/0	1/1	0/0	0/0	0/0
snp0144	1	140126055	G	A	./.	0/0	./.	0/0	./.	0/0	./.	0/0	./.	0/0	0/0	./.	0/0	0|1	0/0	./.	0/0	0|0	0|1	0/1	0/0	0/0	0|1	./.	0/0	0/0	0/0	./.	0|1	0/0	./.	0|1	0/0	1|1	0|1	./.	0/0	1|1	0/0	0/0	./.	0/0	0/0	0/0	0/0
snp0145	1	140126066	C	T	./.	0/0	./.	0/0	./.	0/0	./.	0/0	0/0	0/0	0/0	./.	0/0	0|1	0/0	0/0	0/0	./.	0|1	0/1	./.	0/0	0|1	0/0	0/0	0/0	0/0	./.	0|1	0/0	./.	0|1	0/0	1|1	0|1	./.	0/0	1|1	./.	0/0	0/0	0/0	0/0	0/0	0/0
snp0146	1	140126082	C	T	0/0	0/0	0/0	0/0	./.	0/0	0/0	0/0	0/0	0/0	0/0	0/0	0/0	0/0	0/0	0/0	0/0	0/0	0/0	0/0	./.	0/0	0|1	0/0	0/0	./.	0/0	0/0	0/0	0/0	./.	0/0	0|1	0/0	0/0	0/0	0/0	0/0	0/0	0/0	0/0	1|1	0/0	0|1	0/0
snp0147	1	140126086	C	T	0/0	0/0	0/0	0/0	./.	0/0	0/0	0/0	0/0	0/0	0/0	0/0	0/0	0/0	0/0	0/0	0/0	0/0	0/0	0/0	./.	0/0	0|1	0/0	0/0	./.	0/0	0/0	0/0	0/0	./.	0/0	0|1	0/0	0/0	./.	0/0	0/0	0/0	0/0	./.	1|1	0/0	0|1	0/0
snp0148	1	140126087	A	G	0/0	0/0	0|1	0/0	./.	0/0	./.	0/0	0/0	0/0	0/0	0/0	0/0	0|1	0/0	0/0	0/0	./.	0|1	0|1	./.	0/0	0|1	0/0	0/0	0/0	0/0	0|1	0|1	0/0	./.	0|1	0/0	./.	0|1	./.	0/0	./.	0/0	0/0	./.	0/0	0/0	0/0	0/0
snp0149	1	140126149	G	A	0/0	0/0	0/0	0/0	0/1	0/0	0/0	0/0	0/0	0/0	0/0	0/0	0/0	0/0	0/0	0/0	0/0	0/0	0/0	0/0	0/0	0/0	0/0	0/0	0/0	0/0	0/0	0/1	0/0	0/0	0/0	0/0	0/1	0/0	0/0	./.	./.	0/0	0/0	0/0	./.	1/1	./.	0/0	0/0
snp0150	1	146159939	T	C	0/0	0/0	0/0	0/0	0/0	0/0	./.	0/0	0/0	0/0	./.	0/0	0/0	./.	0/0	./.	0/0	0/0	./.	0/0	0/0	0/0	0/0	0/0	0/0	0/0	0/0	0/0	./.	0/0	./.	0/0	0/0	0/0	./.	0/0	0/0	0/0	0/0	0/0	0/0	0/0	0/0	0/0	0/0
snp0151	1	146678950	A	G	0/0	0/0	0/0	0/0	0/0	0/0	0/0	0/0	0/0	./.	0/0	0/0	0/0	0/0	0/0	0/0	0/0	0/0	./.	./.	0/0	0/1	0/1	0/0	0/1	0/0	0/0	0/0	0/0	0/0	0/0	./.	0/0	./.	0/0	0/0	0/0	0/0	0/0	0/0	0/1	0/0	0/0	0/0	0/0
snp0152	1	146678964	G	A	0/0	0/0	0/0	0/0	0/0	0/0	0/0	0/0	0/0	0/0	0/0	0/0	0/0	0/0	0/0	0/0	0/0	0/0	./.	./.	0/0	0/0	0/0	0/0	0/0	0/0	0/0	0/0	0/0	0/0	0/0	0/0	0/0	./.	0/0	0/0	0/0	0/0	0/0	0/0	0/0	0/0	0/0	0/0	1|1
snp0153	1	160542517	C	T	0/0	0/0	0/0	0/0	0/1	0/0	0/0	./.	./.	0/0	./.	0/0	0/0	0/0	0/0	./.	0/0	1/1	0/0	0/0	0/0	0/0	0/0	./.	0/0	0/0	0/0	0/0	0/0	0/0	0/0	0/0	0/0	0/0	0/0	0/0	0/0	0/0	./.	0/0	1/1	0/0	0/0	0/1	0/0
snp0154	1	160542539	C	T	0/0	0/0	0/0	0/0	0/0	0/0	0/0	./.	./.	0/0	./.	0/0	0/0	0/0	0/0	./.	0/0	0/0	0/1	0/0	0/0	0/0	0/0	./.	0/0	0/0	1/1	0/0	0/0	0/0	0/0	0/0	0/0	0/0	0/0	0/0	0/0	0/0	0/0	0/0	0/0	0/0	0/0	0/0	0/0
snp0155	1	161738129	G	A	0/0	0/0	0/0	0/0	./.	0/0	./.	0/0	0/0	0/0	0/0	0/0	0/0	0/0	0/0	0/0	0/0	0/0	./.	0/0	0/0	./.	0/0	0/0	0/0	0/0	0/0	0/0	0/0	./.	0/0	0/0	./.	0/0	0/0	0/0	./.	0/0	0/0	./.	./.	0/0	0/0	0/0	0/0
snp0156	1	161738130	C	A	0/0	0/0	0/0	0/0	./.	0/0	./.	0/0	0/0	0/0	0/0	0/0	0/0	0/0	0/0	0/0	0/0	0/0	0/0	0/0	0/0	./.	0/0	0/0	0/0	0/0	0/0	0/0	0/0	./.	0/0	0/0	./.	0/0	0/0	0/0	./.	0/0	0/0	./.	./.	0/0	0/0	0/0	0/0
snp0157	1	161738136	C	T	0/0	0/0	0/0	0/0	./.	0/0	./.	0/0	0/0	0/0	0/0	0/0	0/0	./.	0/0	0/0	0/0	0/0	0/0	0/0	./.	./.	0/0	0/0	0/0	0/0	0/0	0/0	0/0	./.	0/0	0/0	./.	0/0	0/0	0/0	./.	0/0	./.	./.	./.	0/0	0/0	0/0	0/0
snp0158	1	167195814	A	G	0/0	0/0	0|1	0/0	0/0	0/0	0/0	0/0	0/0	0/0	0/0	0/0	0/0	0/0	0/0	1|1	0/0	0/0	./.	./.	./.	0/0	0/0	./.	0/0	0/0	./.	0/0	0/0	0/0	0/0	0/0	0/0	0/0	0/0	0|1	./.	0/0	0/0	0/0	0/0	0/0	0/0	0/0	./.
snp0159	1	167195818	G	A	0/0	0/0	0|1	0/0	0/0	0/0	0/0	0/0	0/0	0/0	0/0	0/0	0/0	0/0	0/0	1|1	0/0	0/0	./.	./.	./.	0/0	0/0	./.	0/0	0/0	./.	0/0	0/0	0/0	0/0	0/0	0/0	0/0	0/0	0|1	./.	0/0	0/0	0/0	0/0	0/0	0/0	0/0	./.
snp0160	1	167195823	C	A	0/1	0/0	0/0	0/0	0/0	0/0	0/0	0/0	0/0	0/0	0/0	0/0	0/0	0/0	0/0	0/0	0/0	0/0	./.	./.	./.	0/0	0/0	0/0	./.	1/1	./.	./.	0/0	0/0	0/0	0/0	0/0	0/0	0/0	0/0	./.	0/0	0/0	0/0	0|1	0/0	0/1	0/0	./.
snp0161	1	167195875	G	A	0/1	0/0	0/0	0/0	0/0	0/0	0/0	0/0	0/0	0/0	./.	0/0	0/0	0/0	0/0	0/0	0/0	0/0	./.	./.	0/0	0/0	0/0	0/0	0/0	0/1	./.	./.	0/0	./.	0/0	0/0	0/0	0/1	0/0	0/0	0/0	0/0	0/0	0/0	0/0	0/0	0/0	0/0	0/0
snp0162	1	169287053	C	T	0/0	0/0	./.	0/0	0/0	0/0	./.	0/0	./.	0/0	./.	0/0	0/0	./.	0/0	0/0	1|1	0/0	0|1	0/0	./.	0/0	0/0	0|1	0/0	0/0	0/0	./.	0/0	1|1	0/0	./.	0/0	0/0	0/0	0/0	./.	0/0	0/0	0/0	./.	0/0	0/0	0/0	0/0
snp0163	1	169287116	G	A	0/0	./.	0/0	0/0	0/0	1|1	./.	0/0	./.	0/0	./.	0/0	0/0	./.	0/0	0/0	0/0	./.	0/0	0/0	./.	1|1	0/0	0/0	0/0	0/0	./.	0/0	./.	0/0	./.	./.	./.	0/0	0/0	1|1	./.	0/0	0/0	0/0	0/0	0|1	./.	0/0	0/0
snp0164	1	176545471	G	A	1|1	./.	1/1	1|1	0|1	1|1	0|1	1|1	./.	./.	0/0	0/0	0/0	0/0	./.	./.	0/0	./.	0/0	0|1	./.	0|1	./.	0/0	./.	0/0	./.	1|1	./.	0/0	./.	./.	./.	./.	0/0	./.	0/0	0/0	1/1	0/0	0/0	./.	0/0	1/1	0/0
snp0165	1	176545484	G	A	1|1	0/0	0/0	0/1	0/0	0/1	0/0	0/0	0/0	0/0	0/0	0/0	0/0	0/0	./.	./.	0/0	./.	0/0	0|1	./.	0|1	./.	0/0	0/0	0/0	./.	1|1	./.	0/0	0/0	./.	0/0	./.	0/0	./.	0/0	0/0	0/1	0/0	0/0	0/0	0/0	0/0	0/0
snp0166	1	176545496	C	T	0/0	./.	1|1	0|1	0|1	0|1	0|1	./.	0/0	./.	0/0	0/0	0/0	./.	./.	1|1	0/0	./.	0/0	0/0	0/0	0/0	./.	0/0	./.	0/0	./.	0/0	./.	0/0	0/0	./.	./.	./.	0/0	1|1	0/0	0/0	0|1	0/0	0/0	./.	0/0	./.	0/0
snp0167	1	176545538	A	G	0/0	./.	0/0	0/0	0/1	0/0	0/1	0/0	./.	0/0	./.	0/0	0/0	0/0	./.	0/0	0/0	0/0	./.	0/0	0/0	0/0	0/0	0/0	./.	0/0	./.	0/1	0/0	0/0	0/0	0/0	0/0	./.	./.	0/0	0/0	0/0	0/0	0/0	0/0	0/0	0/0	0/0	0/0
snp0168	1	176545542	G	T	0/1	./.	0/0	0/1	0/0	0/1	0/0	0/0	0/0	0/0	0/0	0/0	0/0	0/0	./.	0/1	0/0	0/0	0/0	0/1	0/0	0/1	0/0	0/0	0/0	0/0	./.	0/1	./.	0/0	0/0	./.	0/0	./.	0/0	0/0	0/0	0/0	0/1	0/0	0/0	0/0	0/0	1/1	0/0
snp0169	1	176545562	A	T	0/0	0/0	0/0	0/0	0/0	0/0	0/0	0/0	0/0	0/0	0/0	0/0	0/0	0/0	./.	0/0	./.	0/0	0/0	0/0	0/0	0/0	0/0	0/0	0/0	0/0	./.	0/0	0/0	0/0	0/0	0/0	0/0	./.	0/0	0/0	0/0	0/0	0/0	0/0	0/0	0/0	0/0	0/0	0/0
snp0170	1	176545646	G	A	0/0	0/0	0/0	0/0	0/0	0/0	0/0	0/0	0/0	0/0	0/0	0/0	./.	0/0	./.	0/0	0/0	./.	0/0	0/0	./.	1/1	0/0	0/0	0/0	./.	./.	0/0	0/0	0/0	0/0	./.	0/0	./.	./.	0/0	0/0	0/0	0/0	./.	0/0	0/0	0/0	0/0	0/1
snp0171	1	183536588	C	T	0/0	0/0	0/0	0/0	0/0	0/0	./.	0/0	0/0	0/0	0/0	0/0	0/0	0/0	0/0	0/0	0/0	0/0	0/0	0/0	0/0	./.	0/0	0/0	0/0	./.	./.	0/0	./.	./.	0/0	0/0	0/0	0/0	0/0	0/0	0/0	0/0	0/0	0/0	0/0	0/0	0/0	0/0	0/0
snp0172	1	183536601	G	A	0/0	0/0	0/0	0/0	0/0	0/0	./.	0/0	0/0	0/0	0/0	0/0	0/0	0/0	0/0	0/0	0/0	0/0	0/0	0/0	0/0	./.	0/0	0/0	0/0	0/0	./.	0/0	./.	./.	0/0	0/0	0/0	0/0	0/0	0/0	0/0	0/0	0/0	0/0	0/0	0/0	0/0	0/0	0/0
snp0173	1	183837643	C	T	0/0	0/0	0/0	0/1	0/0	0/1	0/0	./.	./.	0/0	0/0	0/0	0/0	./.	1/1	0/0	0/0	./.	0/0	0/1	0/0	0/0	0/0	0/1	0/0	0/0	0/0	0/0	0/0	./.	0/1	0/0	0/0	0/0	0/0	0/0	0/0	0/0	./.	0/0	./.	0/0	0/0	0/0	0/1
snp0174	1	183837732	C	A	0/0	1/1	0/1	0/0	0/0	0/1	0/0	0/0	0/0	0/0	./.	0/0	0/0	./.	0/1	0/0	./.	0/0	0/0	0/0	0/0	0/0	0/1	0/0	0/1	1/1	0/0	./.	0/1	0/0	0/1	0/0	0/0	0/0	0/1	0/0	./.	0/0	0/0	0/1	./.	1/1	0/0	0/1	0/0
snp0175	1	183837806	C	T	0/0	./.	0/0	0/0	0/0	0/0	0/0	./.	0/0	0/0	0/0	0/0	0/0	./.	0/0	0/0	0/0	0/0	0/0	0/0	./.	./.	0/0	0/0	0|0	./.	0/0	0/0	0/0	0/0	0/0	0/0	0/0	0/0	0/0	0/0	./.	0/0	0/0	0/0	0/0	0/0	0/0	0/0	0/0
snp0176	1	183839111	G	A	0/0	0/0	0/0	0/0	0/0	0/0	0/0	0/0	0/0	0/0	0/0	./.	0/0	0/0	0/0	0/0	0/0	0/0	0/0	0/0	0/0	0|1	./.	0/0	0|1	0/0	0/0	0|1	0/0	1|1	0/0	0/0	0|1	0/0	0/0	./.	0/0	0/0	0/0	0/1	./.	0/0	./.	./.	0/0
snp0177	1	183842083	G	A	0/0	0/0	0/0	0/0	0/0	0/0	0/0	0/0	0/0	0/0	0/0	0/0	./.	0/0	0/0	0/0	0/0	0/0	./.	0/0	0/0	0/0	0/0	0/0	0/0	./.	0/0	0/0	0/0	0/0	0/0	0/0	0/0	0/0	0/0	0/0	./.	0/0	0/0	0/0	0/0	0/0	0/0	0/0	0/0
snp0178	1	183842087	C	A	0/0	0/0	0/0	0/0	0/0	0/0	0/0	0/0	0/0	./.	0/0	0/0	./.	0/0	0/0	0/0	0/0	0/0	./.	0/0	0/0	0/0	0/0	0/0	0/0	./.	0/0	0/0	0/0	0/0	0/0	0/0	0/0	0/0	0/0	0/0	./.	0/0	0/0	0/0	0/0	0/0	0/0	0/0	0/0
snp0179	1	183842106	T	C	0/0	0/0	0/0	0/0	0/1	0/1	0/0	0/0	0/1	0/0	0/1	0/1	./.	0/1	0/0	0/0	0/0	0/1	./.	0/1	0/1	0/1	0/1	0/0	0/1	./.	0/1	0/0	./.	1/1	0/1	0/1	0/1	0/0	0/1	0/1	./.	0/0	0/0	0/0	0/1	0/0	0/0	0/0	0/1
snp0180	1	196514752	C	T	0/0	0/0	0/0	0/0	0/0	0/0	1/1	./.	0/0	0/0	0/0	1/1	0/0	./.	0/0	0/0	./.	0/0	0/0	0/0	0/0	0/0	0/0	./.	./.	./.	./.	0/0	./.	0/0	./.	0/0	0/1	0/0	0/0	0/0	0/0	0/0	0/0	./.	0/0	./.	./.	0/0	0/0
snp0181	1	196514813	G	A	0/0	0|1	0/0	0/0	0/0	0|1	0/0	0/0	0/0	1|1	0/0	0/0	0/0	0/0	0/0	0/0	0/0	0/0	./.	0/0	0/0	0/0	0/0	./.	./.	./.	./.	0/0	./.	0/0	./.	0/1	0/0	0|1	./.	0/0	0/0	0/0	./.	./.	0/0	./.	0/0	0/0	0/0
snp0182	1	196514830	C	T	0/0	0/0	0/0	./.	0/1	0/0	1|1	0/0	0/0	0/0	./.	0/0	./.	0/0	0/0	0/0	0/0	0/0	./.	0/0	0/0	0/0	0/0	./.	./.	./.	./.	./.	./.	1|1	./.	0/0	0|1	0/0	0/0	0/0	0/0	0/0	0/0	./.	1|1	./.	0/0	./.	./.
snp0183	1	196514841	G	A	0/0	0/0	0/0	0/0	0/0	0/0	0/0	0/0	0/0	0/0	./.	0/0	0/0	0/0	./.	0/0	0/0	0/0	0/0	0/0	0/0	0/0	0/0	./.	./.	./.	./.	0/0	./.	./.	./.	0/0	0/0	0/0	0/0	0/0	0/0	0/0	0/0	./.	0/0	./.	0/0	./.	0/0
snp0184	1	198160751	T	C	0/0	0/0	0/0	0/0	0/0	0/1	0/0	0/0	0/0	0/0	./.	./.	0/0	0/0	0/0	0/0	./.	0/0	0/0	0/0	./.	0/0	0/0	./.	0/0	0/0	./.	0/0	0/0	0/0	0/0	./.	0/0	0/0	0/0	0/0	0/0	./.	0/0	0/0	0/0	0/0	0/0	0/1	0/0
snp0185	1	198703981	G	A	0/0	0/1	0/0	0/0	0/0	0/0	0/0	0/1	./.	0/0	0/0	0/0	./.	0/0	0/0	0/1	0/0	0/0	0/1	./.	0/0	0/0	./.	./.	0/0	0/0	0/0	0/0	0/0	0/0	0/0	0/1	./.	0/0	0/0	0/0	0/0	0/1	0/0	./.	0/0	0/0	1/1	./.	0/1
snp0186	1	198703992	C	T	0/0	0|1	0/0	0/0	0/0	0/0	0/0	0/0	./.	0|1	0/0	0/0	0/0	0/0	0/0	0/0	0/0	0/0	0|1	./.	0/0	0/0	./.	0/0	0/0	0|1	0/0	0/0	0/0	./.	0/0	0/0	0/0	0/0	0/0	./.	0/0	0/0	0/0	0/0	./.	0|1	0/0	0/0	0/0
snp0187	1	198703998	G	T	0/0	0|1	0/0	0/1	0/0	0/0	0/0	./.	./.	0|1	0/0	0/0	0/0	0/0	0/0	0/0	0/0	0/0	0|1	./.	0/0	0/0	./.	0/0	0/0	0|1	0/0	0/0	0/0	./.	0/0	0/0	0/0	0/0	0/0	./.	0/0	0/0	0/0	0/0	./.	0|1	0/0	0/0	0/0
snp0188	1	198704009	C	T	0/1	0/0	0/0	0/0	0/0	0/0	0/0	0/0	0/0	0/0	0/0	0/0	0/0	0/0	0/0	0/0	0/0	0/0	0/0	0/0	0/0	0/0	./.	0/0	0/1	0/0	0/0	0/0	0/0	0/0	0/0	0/0	0/0	0/0	0/0	0/0	0/0	0/0	0/0	0/0	0/0	0/0	0/0	0/0	0/0
snp0189	1	198704033	C	T	0/0	0/1	0/0	0/0	0/0	0/0	0/0	./.	0/0	./.	0/0	0/0	0/0	0/0	0/0	0/0	0/0	0/0	0/0	./.	0/0	0/0	0/0	0/0	0/0	0/1	0/0	0/0	0/0	./.	0/0	./.	0/0	0/0	0/0	0/0	./.	0/0	0/0	0/0	0/1	1/1	0/0	0/0	0/0
snp0190	1	198704146	G	C	0/0	0/0	./.	0/0	0/0	0/0	0/0	0/0	./.	0/0	0/0	0/0	0/0	0/0	0/0	0/0	0/0	0/0	0/0	0/0	0/0	0/0	./.	./.	0/1	0/0	0/0	0/0	0/0	./.	0/0	0/0	0/0	0/0	0/0	0/0	0/0	0/0	0/0	0/0	0/0	0/0	0/0	0/0	0/0
snp0191	1	198704212	A	G	1/1	0/0	0/0	./.	0/0	0/0	0/0	0/0	./.	./.	0/0	0/0	0/0	0/0	0/0	0/0	0/0	0/0	0/0	0/0	./.	0/0	0/0	0/0	0/1	0/0	0/0	0/0	./.	./.	0/0	0/0	0/0	0/0	0/0	0/0	0/0	0/0	0/0	0/0	0/0	0/0	0/0	0/0	0/0
snp0192	1	199210090	G	A	./.	0/0	0/0	./.	0/1	1/1	./.	1/1	0/1	0/0	0/0	0/0	0/0	0/0	0/0	0/0	0/0	0/1	0/0	0/1	./.	0/1	./.	0/0	0/1	./.	./.	0/1	1/1	./.	0/1	0/0	0/1	./.	0/1	1/1	0/0	0/0	0/0	0/1	1/1	./.	1/1	0/1	./.
snp0193	1	200241329	A	G	0/0	0/0	0/0	0/1	0/0	0/0	0/0	0/1	0/0	0/0	0/0	1/1	./.	0/0	0/0	0/0	0/0	0/0	0/0	0/0	0/0	0/0	0/0	./.	0/0	0/0	0/0	0/0	0/0	./.	./.	0/1	0/0	0/0	0/0	0/0	./.	./.	0/0	0/0	./.	0/0	0/0	0/0	./.
snp0194	1	200783900	G	A	0/0	./.	./.	1/1	0/0	0/0	./.	./.	0/0	0/0	0/0	0/0	1/1	0/1	0/0	0/0	0/0	1/1	./.	0/0	0/0	0/0	0/0	./.	./.	./.	0/0	./.	0/0	0/0	./.	0/0	0/0	./.	./.	0/0	./.	0/1	0/0	0/1	1/1	0/0	./.	0/0	0/0
snp0195	1	200783911	C	G	0/1	./.	0/0	0/0	0/0	0/1	0/0	./.	0/1	0/0	./.	1/1	0/0	0/0	0/0	0/0	0/0	0/0	./.	0/0	0/0	0/0	0/0	0/0	0/0	./.	0/0	./.	0/1	0/0	0/0	0/0	0/1	0/0	./.	0/1	./.	0/0	0/0	0/0	0/0	./.	./.	0/0	0/0
snp0196	1	200783915	T	A	0/0	./.	0/0	0/0	0/0	0/0	0/0	./.	0/0	0/0	0/0	0/0	0/0	0/0	0/0	0/0	0/0	0/0	./.	0/0	0/0	0/0	0/0	0/0	0/0	./.	0/0	./.	0/0	0/0	0/0	0/0	0/0	0/0	./.	0/0	./.	0/0	0/0	0/0	0/0	0/0	./.	0/0	0/0
snp0197	1	210825971	C	T	0/0	./.	0/0	0/0	0/0	0/0	0/0	0/0	0/0	0/0	0/0	0/0	0/0	1/1	0/0	0/0	./.	0/0	0/0	0/0	0/0	0/0	0/0	0/0	0/0	0/0	0/0	0/0	0/0	0/0	0/0	0/0	0/0	0/0	0/0	0/0	./.	0/0	0/0	./.	0/0	0/0	0/0	0/0	0/0
snp0198	1	210826296	C	T	0/0	0/0	0/0	0/0	0/0	1/1	0/0	0/0	0/0	0/0	0/0	0/0	0/0	0/0	0/0	0/0	0/0	0/0	0/0	0/0	0/0	0/0	0/0	0/0	0/0	./.	0/0	0/0	0/0	0/0	0/0	0/0	0/0	./.	./.	0/0	./.	0/0	0/0	0/0	0/0	./.	0/0	0/0	0/0
snp0199	1	212348843	G	A	./.	0/0	0/0	0/0	0/0	0/0	0/0	0/0	0/0	0/0	0/0	0/0	./.	0/0	0/0	0/0	0/0	0/0	0/0	0/0	0/0	0/0	0/0	0/0	0/0	./.	0/0	0/0	0/0	0/0	0/0	0/0	0/0	0/0	0/0	0/0	0/0	0/0	0/0	0/0	0/0	0/0	./.	0/0	0/0
snp0200	1	215978529	G	A	./.	0/0	0/0	0/0	0/0	0/0	0/0	0/0	0/0	0/0	0/0	0/0	0/0	0/0	0/0	0/0	./.	0/0	0/0	0/0	0/0	0/0	0/0	0/0	0/0	0/0	0/0	0/0	0/0	0|1	0/0	0|1	0/0	0/0	0/0	0/0	0/0	./.	0/0	./.	0/0	0|1	0/0	0/0	0/0
snp0201	1	215978542	G	A	0/0	0/0	0/0	0/0	0/0	0/0	0/0	0/0	0/0	0/0	0/0	0/0	0/0	0/0	0/0	0/0	0/0	0/0	0/0	0/0	0/0	0/0	0/0	0/0	0/0	0/0	0/0	0/0	0/0	0|1	0/0	0|1	0/0	0/0	0/0	0/0	0/0	0/0	0/0	./.	0/0	0|1	0/0	0/0	0/0
snp0202	1	217694017	C	T	1/1	0/0	0/0	0/0	0/0	0/0	0/0	0/0	0/0	./.	./.	0/0	0/0	0/0	./.	./.	./.	0/0	0/0	0/0	0/0	./.	0/0	0/0	0/0	0/0	1/1	0/0	0/0	./.	0/0	0/0	0/0	0/0	0/0	0/0	0/0	0/0	0/0	0/0	0/0	./.	./.	0/0	0/0
snp0203	1	217694089	C	T	0/0	0/0	./.	0/0	0/0	0/0	0/0	0/0	0/0	./.	0/0	0/0	0/0	0/0	0/0	0/0	./.	./.	0/0	0/0	0/0	./.	0/0	0/0	0/0	0/0	0/0	0/0	0/0	./.	0/0	0/0	0/0	0/0	0/0	0/0	0/0	0/0	0/0	0/0	./.	0/0	./.	0/0	0/0
snp0204	1	218208520	C	T	0/0	0/0	0/0	0|1	0/0	0/0	0/0	0/0	./.	./.	0/0	0/0	./.	0/0	./.	0/0	0/0	0/0	0/0	0/0	1|1	0/1	0/0	0/0	0/0	./.	./.	./.	0/0	0/0	./.	./.	1|1	0/0	0|1	./.	0/0	./.	0/0	0|1	0/0	1|1	0|1	./.	0/1
snp0205	1	222844382	T	C	0/0	./.	0/0	0/0	0/0	0/0	0/0	0/0	./.	./.	0/0	0/0	0/0	0/0	./.	0/0	./.	0/0	0/0	0/0	0/0	0/0	0/0	0/0	0/0	0/0	./.	0/0	0/0	0/0	1/1	0/0	0/0	0/0	0/0	0/0	0/0	0/0	0/1	./.	0/0	0/0	0/0	./.	0/0
snp0206	1	223010046	G	T	0/1	0/0	0/0	0/0	0/0	0/0	0/0	0/0	0/0	0/0	0/0	0/0	0/0	0/0	0/0	0/0	0/0	0/0	0/1	0/0	0/1	0/0	0/0	0/0	0/0	./.	0/0	0/0	0/0	0/0	0/0	0/0	0/0	0/0	0/0	0/0	0/0	0/0	0/0	0/0	0/0	0/0	0/0	0/0	0/0
snp0207	1	223010091	G	A	0/0	./.	0/0	0/0	0/0	0/0	0/0	0/0	0/0	0/0	0/0	0/0	./.	0/0	0/0	0/1	0/0	0/0	0/0	0/0	0/0	0/0	./.	0/0	0/0	0/0	./.	0/0	0/0	0/0	./.	0/0	0/0	0/0	0/0	0/0	0/0	0/0	0/0	0/0	0/0	0/0	./.	1/1	0/0
snp0208	1	223010096	A	C	0/0	./.	0/0	0/0	0/0	0/0	0/0	0/0	0/0	0/0	0/0	0/0	0/0	0/0	0/0	0/0	0/0	0/0	0/1	0/0	0/1	0/0	0/0	0/0	./.	0/0	./.	0/0	0/0	0/0	0/0	0/0	0/0	0/0	0/0	0/0	0/0	0/0	0/0	0/0	0/0	0/1	0/0	0/0	0/0
snp0209	1	223017069	C	T	./.	0/0	0/0	0/0	./.	0/0	0/0	0/0	0/1	0/0	0/0	0/0	0/1	0/0	1/1	0/0	0/0	0/0	0/0	0/1	0/1	0/0	0/1	0/0	./.	0/0	0/1	0/0	0/1	0/0	0/0	0/1	0/1	0/0	0/0	0/1	0/0	0/0	0/1	0/0	0/1	0/1	0/0	0/0	0/1
snp0210	1	223017163	T	C	0/0	0/0	0/0	0/0	0/0	0/0	0/0	0/0	0/0	0/0	0/0	0/0	0/0	0/0	0/0	0/0	0/0	0/0	0/0	0/0	0/0	0/0	0/0	0/0	0/0	0/0	0/0	0/0	0/0	0/0	0/0	0/0	0/0	0/0	0/0	0/0	0/0	0/0	0/0	0/0	0/0	0/0	0/0	0/0	0/0
snp0211	1	235911305	C	T	0/0	0/0	0/0	0/0	./.	0/0	./.	./.	1/1	./.	0/0	./.	0/0	0/0	0/0	./.	0/0	1/1	0/0	0/0	./.	0/0	0/0	0/0	0/0	0/0	0/0	0/0	0/0	0/0	0/0	0/0	0/0	./.	0/0	0/0	0/0	0/0	0/0	0/0	0/0	0/0	0/0	0/0	./.
snp0212	1	235911360	A	G	0/0	./.	0/0	0/0	0/0	0/0	0/0	0/0	0/0	./.	./.	./.	0/0	0/0	0/0	0/0	./.	0/0	0/0	0/0	./.	./.	0/0	0/0	0/0	0/0	0/0	0/0	0/0	./.	0/0	0/0	0/0	0/0	0/0	0/0	0/0	0/0	0/0	./.	0/0	0/0	1/1	0/0	0/0
snp0213	1	235911419	G	A	0/0	0/0	0/0	0/0	0/0	0/0	0/0	0/0	0/0	./.	./.	./.	0/0	0/0	0/0	0/0	./.	0/0	0/0	0/0	./.	0/0	0/0	0/0	0/1	0/0	0/0	./.	0/1	./.	0/0	0/0	0/0	0/0	0/0	0/0	0/0	0/0	0/0	1/1	0/0	0/0	1|1	0/0	0/0
snp0214	1	235911423	C	T	0/1	0/0	0/0	0/0	./.	0/0	0/0	./.	0/0	./.	0/0	./.	0/0	0/0	0/0	0/0	./.	0/1	0/0	./.	./.	0/0	0/0	0/0	0/0	0/0	0/0	./.	0/0	0/0	0/0	0/0	0/1	0/0	0/1	0/0	0/0	0/0	0/1	0/0	0/0	0/0	0/0	0/0	0/1
snp0215	1	236164554	G	A	0/0	0/0	0/0	0/0	0/0	0/0	./.	0/0	0/0	0/0	0/0	./.	0/1	0/0	0/0	0/0	0/0	0/0	./.	0/0	0/0	./.	0/0	./.	0/0	0/0	0/0	0/0	0/0	0/0	0/0	0/0	0/0	./.	0/0	0/0	./.	0/0	0/0	0/0	0/0	0/0	0/0	0/0	0/0
snp0216	1	236164571	C	A	0/0	0/0	0/0	1/1	0/0	0/0	./.	0/0	0/0	0/0	0/0	./.	0/0	0/0	0/0	0/0	0/0	0/0	0/0	./.	0/0	./.	0/0	./.	0/0	0/0	0/0	0/0	./.	0/0	0/0	0/0	0/0	./.	0/0	0/0	0/0	0/0	0/0	0/0	0/0	0/0	0/0	0/0	0/0
snp0217	1	236164588	C	T	0/0	0/0	0/0	0/0	0/0	0/0	./.	0/0	0/0	0/0	0|1	./.	0/0	0/0	0/0	0/0	0/0	0/0	0/0	./.	0/0	./.	0/0	./.	0/0	0/0	0/0	0/0	0/0	0/0	0/0	0/0	0/0	./.	0/0	0/0	0/0	0/0	0/0	0/0	0/0	0/0	0/0	0/0	0/0
snp0218	1	248290781	G	A	0/0	0/0	0/0	0/0	0/0	0/0	0/0	./.	0/0	0/0	./.	0/0	0/0	0/0	0/0	0/0	./.	./.	0/0	0/0	0/0	0/0	./.	0/0	0/0	0/0	0/0	0/0	0/0	0/0	0/0	0/0	0/0	0/0	0/0	./.	./.	0/0	0/0	0/0	0/0	0/0	0/0	0/0	0/0
snp0219	1	248290812	G	A	./.	0/0	0/0	0/0	0/0	0/0	0/0	0/0	0/0	0/0	./.	0/0	0/0	0/0	./.	0/0	./.	./.	0/0	0/0	0/0	0/0	./.	0/0	0/0	0/0	0/0	0/0	0/0	0/0	0/0	0/0	./.	0/0	0/0	0/0	./.	0/0	0/0	0/0	0/0	0/0	0/0	0/0	0/0
snp0220	1	250630838	C	T	0/0	0/0	0/1	0/0	0/0	0/1	0/0	0/1	0/0	0/0	0/0	0/0	./.	0/0	0/0	0/1	0/0	./.	0/0	0/0	0/0	0/1	0/0	0/0	0/0	0/1	0/0	0/0	./.	0/0	0/1	./.	0/1	0/0	0/0	0/0	0/0	0/1	0/0	0/0	0/0	0/0	0/0	0/0	0/0
snp0221	1	250630858	C	T	0/0	0/0	0/0	0/0	0/1	0/0	0/0	0/0	0/0	0/0	0/0	0/0	./.	0/0	0/0	0/0	0/0	0/0	0/0	0/0	0/0	0/0	0/0	0/0	./.	0/0	0/0	./.	./.	0/1	0/0	0/0	0/0	0/0	0/0	0/0	0/0	0/0	./.	0/0	0/0	0/0	0/0	0/0	0/0
snp0222	1	250630877	C	T	0/0	0/0	0/1	0/0	0/0	0/0	0/0	./.	0/0	0/0	0/0	0/0	./.	0/1	0/0	0/1	0/0	0/0	0/0	0/0	0/0	./.	0/0	0/0	0/0	0/0	0/0	0/0	./.	0/0	1/1	0/0	0/1	0/0	0/0	0/0	0/1	./.	./.	0/0	0/0	0/0	0/1	0/0	0/0
snp0223	1	250630888	G	A	0/0	0/0	0/0	0/1	0/0	0/0	./.	0/0	0/0	0/0	0/0	0/1	0/0	0/0	0/0	0/0	0/0	0/1	1/1	0/0	0/0	0/1	0/0	0/0	0/0	0/1	0/1	./.	0/0	0/0	0/0	0/0	0/0	0/0	0/0	0/0	0/1	0/0	./.	0/0	0/0	0/1	0/1	./.	0/0
snp0224	1	250630917	C	A	0/0	0/1	0/0	0/0	0/1	0/0	0/0	0/0	0/0	0/0	0/0	0/0	0/0	0/0	0/0	0/0	0/0	0/0	0/0	0/0	0/0	0/0	0/0	0/0	./.	0/0	0/0	0/0	0/0	0/1	0/0	0/0	0/0	0/0	0/0	0/0	0/1	0/0	0/0	0/0	0/0	0/0	0/0	0/0	0/0
snp0225	1	250633089	C	T	0/1	0/0	./.	0/1	./.	0/1	./.	0/0	0/0	0/0	0/0	./.	./.	0/0	0/1	./.	0/0	0/0	0/0	0/0	0/0	0/1	0/0	./.	0/0	0/1	0/0	0/0	1/1	./.	./.	0/0	0/1	0/1	0/0	0/1	0/0	0/1	0/0	0/0	0/0	0/0	0/1	0/0	0/0
snp0226	1	250635215	G	A	0/0	0/0	0/0	0/0	0/0	0/0	0/0	0/0	0/0	0/0	0/0	./.	0/1	0/1	0/0	0/0	0/0	0/0	./.	0/0	0/0	./.	0/0	0/0	0/0	1/1	0/0	0/0	0/0	0/0	0/0	0/0	0/0	0/0	0/0	0/0	0/1	0/0	0/0	0/0	0/0	0/0	0/0	0/0	0/0
snp0227	1	250635244	C	A	0/0	0/0	0/0	0/0	0|1	0/0	0/0	0/0	./.	0/0	0/0	./.	0|1	0/0	0/0	0/0	1|1	0/0	./.	0/0	0/0	./.	0/0	0/0	0/0	0/0	0/0	0/0	0/0	0/0	0/0	0/0	0|1	0/0	./.	0/0	0/0	0/0	0/0	0/0	0/0	0/0	./.	0/0	0/0
snp0228	1	250939613	G	A	0/0	0/1	0/0	0/1	0/1	0/0	0/1	0/1	0/0	0/0	./.	./.	0/1	./.	0/0	0/0	0/0	0/0	1/1	0/0	0/1	./.	0/0	./.	0/0	0/0	0/0	0/0	0/0	0/0	0/1	0/0	0/0	0/0	0/0	0/0	./.	0/0	0/0	0/0	0/0	0/0	./.	0/0	0/1
snp0229	1	250939688	G	A	0/0	0/0	0/0	0/0	0/0	0/1	0/0	0/1	1/1	0/1	./.	0/0	0/0	./.	0/1	0/0	0/0	0/0	0/0	0/1	0/0	0/0	0/0	./.	0/0	0/0	0/0	0/0	0/1	0/0	0/0	0/1	0/0	0/0	0/0	0/0	0/0	./.	0/0	0/0	0/0	0/1	./.	0/0	0/0
snp0230	1	250939762	G	A	0/0	0/0	./.	0/0	0/0	0/0	0/0	0/0	0/0	0/0	./.	0/0	0/0	./.	./.	0/0	0/0	0/0	./.	0/0	0/0	./.	0/0	./.	0/0	0/0	1/1	0/0	0/1	0/0	0/0	0/0	0/0	0/0	0/0	0/0	0/1	0/0	0/0	1/1	0/0	0/0	./.	0/0	0/0
snp0231	1	250939807	C	T	0/0	0/0	./.	0/0	0/0	0/0	0/0	0/0	0/0	0/1	./.	0/0	0/0	./.	./.	0/0	0/1	0/0	0/0	0/0	0/0	0/0	0/0	./.	0/0	0/0	0/0	0/0	0/0	0/0	0/0	0/0	0/0	0/0	0/0	0/0	0/0	0/0	0/0	0/0	0/1	0/0	./.	0/0	0/0
snp0232	1	250948061	G	A	0/0	0/0	0/0	0/0	0/0	0/0	0/0	1/1	0/0	0/0	./.	0/0	0/0	0/1	0/0	0/0	0/0	./.	0/0	0/0	0/0	0/0	./.	0/0	0/0	./.	0/0	0/0	0/0	0/0	0|1	0/0	0/0	0/1	0/0	1/1	0/0	0/0	0/0	0/1	0/0	0/0	0/0	0/0	0/0
snp0233	1	250950080	G	A	0/1	0/0	0/0	./.	0/0	0/0	0/0	0/0	./.	./.	./.	0/1	./.	0/0	0/0	0/0	0/0	0/0	0/0	0/0	0/0	0/0	./.	./.	0/0	0/0	0/0	0/0	0/0	0/0	0/0	0/0	0/0	0/0	0/0	1/1	0/0	./.	0/0	1/1	./.	0/0	0/1	0/0	0/1
snp0234	1	250954479	C	T	0/1	0/1	0/1	0/1	0/1	0/1	0/0	./.	0/0	0/1	0/0	0/1	0/0	./.	0/1	0/1	1/1	1/1	1|1	0/1	1/1	1/1	0/1	0/0	0/1	./.	0/0	0/1	./.	0/1	0/1	0/1	0/1	0/1	0/1	0/1	0/0	./.	0/1	0/1	0/0	0/1	./.	0/1	0/1
snp0235	1	250954570	C	T	0/0	0/0	0/0	0/1	0/0	0/0	0/0	0/0	0/0	0/0	0/0	./.	0/0	0/0	0/0	1/1	0/0	0/0	./.	0/0	0/1	0|1	0/0	0/0	0/0	0/0	./.	0/0	0/0	0/1	0/0	0/0	0/0	./.	0/0	0/0	0/0	0/1	0/1	0/0	0/0	0/0	0/0	0/1	0/0
snp0236	1	250954571	C	A	0/0	0/0	./.	0/0	0/1	0/1	0/0	0/0	0/1	0/0	0/0	0/0	./.	0/0	0/0	0/0	0/1	0/0	0/0	0/0	0/0	0/0	0/1	0/0	0/1	0/0	./.	0/0	0/0	0/0	0/0	0/0	0/1	./.	0/0	0/0	0/0	0/0	0/0	0/0	0/0	0/0	0/0	0/0	0/0
snp0237	1	250954689	C	T	0/0	./.	0/1	0/0	1/1	0/0	./.	./.	0/0	0/0	0/0	./.	./.	0/0	0/0	0/0	./.	0/0	0/0	0/0	./.	0/0	0/0	./.	0|1	0/0	0/0	0/0	0/0	0/0	0/0	0/0	0/0	0/0	0/0	0/0	0/0	0/0	0/0	0/0	0/0	0/0	./.	0/0	0/1
snp0238	1	250956560	A	G	0/0	0/0	1/1	0/0	0/0	0/1	0/0	./.	./.	0/0	0/0	0/1	0/0	0/0	./.	0/0	./.	1/1	0/0	0/0	./.	0/0	0/0	0/0	0/0	./.	./.	0/0	0/0	0/0	0/0	0/0	./.	0/0	0/0	0/0	0/0	0/0	./.	0/0	0/0	0/1	0/0	0/0	0/0
snp0239	1	250956618	C	T	0/0	0/0	0/0	0/0	0/0	0/0	0/0	0/0	0/0	0/0	0/0	0/0	0/0	0|1	0/0	0/0	./.	0/0	0/0	0/0	0/0	0/1	0/0	0/0	0/0	0/0	0/0	./.	0/1	0/0	0/0	0/0	0/0	0/0	1/1	0/0	0/0	0/0	0/0	./.	./.	0/1	0/0	0/0	0/0
snp0240	1	250956641	C	T	0/0	0/0	0/0	0/0	0/0	0/0	0/0	0/0	0/1	0/0	0/0	0/0	0/0	0/0	./.	0/0	0/0	0/0	0/0	0/0	1/1	0/0	0/0	0/0	0/0	0/0	0/0	0/0	0/0	0/0	0/0	0/1	1/1	0/0	0/0	0/0	0/1	0/0	0/0	0/0	0/0	0/1	./.	0/0	0/0
snp0241	1	250958525	G	A	0/0	0/0	0/0	0|1	0/0	0|1	0/0	0/0	0/0	0/0	0/0	0/0	0/0	0/0	0/0	0/0	0/0	0/0	0/0	0/0	0/0	0/0	./.	./.	0/0	0|1	0/0	0/0	0/0	0/0	0/0	0/0	0/0	0/0	./.	0/0	0/0	0/0	0/0	0/0	0|1	0/0	0/0	0/0	0/0
snp0242	1	250958553	G	A	0/1	0/0	0/1	0/1	0/0	0/0	0/0	0/0	0/0	0/0	0/0	1/1	0/0	0/1	0/0	0/0	0/0	0/0	0/0	0/1	0/0	0/0	0/0	./.	0/0	0/0	0/0	0/1	0/0	0/0	0/1	0/0	0/0	0/0	0/0	0/1	0/0	0/0	0/1	0/0	0/1	0/0	0/1	0/0	0/0
snp0243	1	250959134	G	A	0/1	0/1	0/0	0/0	0/0	0/0	0/0	0/0	0/0	0/0	0/0	0/0	0/0	0/0	0/0	0/0	0/0	1/1	0/0	0/1	./.	0/0	0/0	0/0	./.	0/0	0/0	0/0	0/0	0/0	0/0	0/1	0/1	0/1	0/0	0/0	0/0	0/0	0/0	0/1	0/0	0/0	0/0	0/0	0/0
snp0244	1	250959138	G	A	0/0	0/0	0/1	0/0	0/0	0/0	0/0	0/0	./.	./.	0/0	0/0	./.	0/0	0/0	0/0	0/0	0/0	0/0	0/0	./.	0/0	0/0	0/0	./.	0/0	0/0	./.	0/0	0/0	0/0	0/0	0/0	0/1	./.	0/0	0/0	0/0	./.	0/1	0/0	0/0	0/0	0/1	0/0
snp0245	1	250959219	G	A	0/0	0/1	0/0	0/1	0/0	0/0	0/0	0/0	./.	0/0	0/0	0/0	0/0	0/0	0/0	0/1	0/0	1/1	0/0	1/1	./.	0/0	0/0	0/0	./.	0/0	0/0	0/0	0/0	0/0	0/0	0/0	0/0	0/1	./.	./.	0/0	0/0	0/0	0/1	0/0	0/0	0/0	0/0	0/0
snp0246	1	250987747	G	A	0/0	0/0	0/0	0/1	0/0	0/0	0/0	0/0	0/0	0/0	0/0	0/0	0/0	0/0	0/1	0/0	0/0	0/1	0/0	0/0	0/0	0/0	0/0	./.	0/1	0/0	1/1	0/0	0/0	0/1	0/0	0/0	0/0	0/0	0/0	0/0	0/0	0/0	0/0	0/0	0/0	./.	0/0	0/0	0/0
snp0247	1	250987796	C	T	0/0	./.	0/0	0/1	0/1	0/0	0/0	0/0	0/0	./.	0/0	0/0	0/0	0/0	0/0	0/0	0/0	0/1	0/0	0/0	0/0	0/0	0/0	./.	0/0	0/0	0/0	0/0	0/0	0/0	0/0	0/1	./.	0/0	0/1	1/1	1/1	0/0	./.	0/0	0/0	./.	0/0	0/0	0/0
snp0248	1	250989853	T	C	./.	0/1	1/1	0/1	0/1	0/1	1/1	0/1	0/0	./.	0/1	0/1	0/0	0/1	0/1	0/1	1/1	./.	0|1	1/1	1/1	0/1	1/1	0/0	0/1	0/1	./.	0/1	./.	0/1	0/0	1/1	./.	0/1	0/1	0|1	./.	0/1	0/1	0/1	0/1	0|1	1/1	1/1	1/1
snp0249	1	250989871	C	A	0/0	0/0	0/1	0/0	0/0	0/0	0/0	0/0	0/0	./.	0/0	0/0	0/1	0/0	0/0	0/0	./.	0/0	0/0	0/0	0/0	0/1	0/0	0/0	0/1	0/0	0/0	0/1	0/0	0/0	0/0	0/0	0/0	0/0	0/1	0/0	0/0	0/1	0/1	0/0	0/0	0|1	0/1	0/0	0/0
snp0250	1	251440661	G	A	./.	0/0	0/0	./.	0/0	0|1	0/0	0/0	0/0	./.	./.	0/0	./.	0/0	./.	./.	0/0	./.	0/0	0/0	./.	0/0	0/0	./.	0/0	0/0	0/0	0/0	0/0	0/0	0/0	0/0	0/0	0/0	0/0	0/0	0/0	./.	0/0	0/0	0/0	0/0	0/0	0/0	./.
snp0251	1	251440670	C	T	./.	0/0	0/0	./.	0/0	0|1	0/0	0/0	0/0	./.	./.	0/0	./.	0/0	./.	./.	0/0	./.	0/0	0/0	./.	0/0	0/0	./.	0/0	0/0	0/0	0/0	0/0	0/0	0/0	0/0	0/0	0/0	0/0	0/0	0/0	0/0	0/0	0/0	0/0	0/0	0/0	0/0	./.
snp0252	1	251441312	G	C	0/0	0/0	1|1	0|1	0/0	0/0	0/0	0/0	./.	0/0	0/0	0/0	./.	0/0	0/0	./.	0/0	0/0	./.	0/0	0/0	0/0	0/0	./.	0/0	./.	0/0	0/0	0/0	./.	1|1	0/0	0/0	0/0	0/0	0/0	./.	./.	./.	./.	0/0	0/0	./.	0/0	0/0
snp0253	1	251441318	A	G	0/0	0/0	1|1	0|1	0/0	0/0	0/0	0/0	./.	0/0	0/0	0/0	./.	0/0	0/0	./.	0/0	0/0	./.	0/0	0/0	0/0	0/0	./.	0/0	./.	0/0	0/0	0/0	./.	1|1	0/0	0/0	0/0	0/0	0/0	./.	./.	./.	./.	0/0	0/0	./.	0/0	0/0
snp0254	1	251442565	A	G	0/0	0/0	0/0	0/0	0/0	0/0	0/0	0/0	./.	0/0	0/0	0/0	0/0	0/0	0/0	0/0	0/0	0/0	0|1	0/0	0/0	0/0	0/0	0/0	0/0	./.	0/0	0/0	0/0	0/0	0/0	0/0	0/0	0/0	0/0	0/0	0/0	0/0	0/0	0/0	0/0	0/0	0/0	0/0	0/0
snp0255	1	251443257	C	T	0/0	0/0	0/0	0/0	0/0	0|0	./.	0/0	./.	0/0	0/0	./.	0/0	0/0	./.	0/0	0/0	0/0	0/0	0/0	0/0	0/0	0/0	./.	0/0	0/0	0/0	0/0	0/0	./.	0/0	0/0	0|1	0|1	0/0	0/0	0/0	0/0	0/0	0/0	0|1	0/0	0/0	0/0	0/0
snp0256	1	251443262	C	T	0/0	0/0	0/0	0/0	0/0	0|0	./.	0/0	./.	0/0	0/0	./.	0/0	0/0	./.	0/0	0/0	0/0	0/0	0/0	0/0	0/0	0/0	./.	0/0	0/0	0/0	0/0	./.	0/0	0/0	0/0	0|1	0|1	0|0	0/0	0/0	0/0	0/0	0/0	0|1	0/0	0/0	0/0	0/0
snp0257	1	251443275	C	T	0/0	0/0	0/0	0/0	0/0	0|0	0/0	0/0	./.	0/0	0/0	./.	0/0	0/0	0/0	0/0	0/0	0/0	0/0	0/0	0/0	0/0	0/0	./.	0/0	0/0	0/0	0/0	0/0	0/0	0/0	0/0	0|1	0|1	0/0	0|1	0/0	./.	0/0	0/0	0/0	0/0	0/0	0/0	0/0
snp0258	1	251443280	T	G	0/0	0/0	0/0	0/0	0/0	0|0	0/0	0/0	./.	0/0	0/0	0/0	0/0	0/0	0/0	0/0	0/0	0/0	0/0	0/0	0/0	0/0	0/0	./.	0/0	0/0	0/0	0/0	0/0	0/0	0/0	0/0	0|1	0|1	0/0	0|1	0/0	0/0	0/0	0/0	0/0	0/0	0/0	0/0	0/0
snp0259	1	251443283	G	T	0/0	0/0	0/0	0/0	0/0	0|0	0/0	0/0	./.	0/0	0/0	0/0	0/0	0/0	0/0	0/0	0/0	0/0	0/0	0/0	0/0	0/0	0/0	./.	0/0	0/0	0/0	0/0	0/0	0/0	0/0	0/0	0|1	0|1	0/0	0|1	0/0	0/0	0/0	0/0	0/0	0/0	0/0	0/0	0/0
snp0260	1	251443291	G	T	0/0	0/0	0/0	0/0	0/0	0/0	0/0	0/0	./.	0/0	0/0	./.	0/0	0/0	0/0	0/0	0/0	0/0	0/0	0/0	0/0	0/0	0/0	./.	0/0	0/0	0/0	0/0	0/0	0/0	0/0	0/0	0|1	0|1	0/0	0|1	0/0	0/0	0/0	0/0	0/0	0/0	0/0	0/0	0/0
snp0261	1	251443301	C	A	0/0	0/0	0/0	0/0	0/0	0/0	0/0	0/0	./.	0/0	0/0	0/0	0/0	0/0	0/0	0/0	./.	0/0	0/0	0/0	0/0	0/0	0/0	./.	0/0	0/0	0/0	0/0	0/0	0/0	0/0	0/0	0|1	0|1	0/0	0|1	0/0	0/0	0/0	0/0	0/0	0/0	0/0	0/0	0/0
snp0262	1	251443326	T	G	0/0	0/0	0/0	0/0	0/0	0/0	0/0	0/0	./.	0/0	0/0	0/0	0/0	0/0	0|0	0/0	0/0	0/0	0/0	0/0	0/0	0/0	0/0	./.	0/0	0/1	0/0	0/0	0/0	0/0	0/0	./.	0/1	1/1	0/0	./.	0/0	0/0	./.	0/0	0/0	0/0	0/0	0/0	./.
snp0263	1	251443327	C	T	0/0	0/0	0/1	0/0	0/0	0/0	0/0	0/0	./.	0/0	0/0	0/0	0/0	0/0	1|1	./.	0/0	0/0	0|1	0/0	0/0	0|1	0|1	./.	0/0	0/0	0/0	1|1	0/0	0/0	0/0	./.	0/0	0/0	0/0	0/0	0/0	0/0	0/0	0/0	0/0	0/0	0/0	0/0	./.
snp0264	1	255161943	T	A	0/0	0/0	0/0	0/1	0/1	0/0	0/0	0/1	0/0	0/0	0/0	0/0	0/0	0/0	0/1	0/0	0/0	0/1	0/0	0/1	0/0	./.	0/0	0/0	0/1	0/0	0/0	0/0	./.	0/0	0/0	0/0	0/0	0/1	0/1	0/0	0/0	0/1	0/0	./.	0/1	0/0	0/0	0/0	0/0
snp0265	1	255161958	G	A	0/0	0/1	0/0	0/0	0/0	0|0	0|1	0|1	0/0	0/0	0/0	0/0	0/0	0/0	0/1	0/1	1/1	0/0	0/0	0/0	0/0	0/0	0/0	0/0	0|0	0/0	0/0	0/0	0/0	0|1	0/0	0/0	0/0	0/0	0/0	0/0	0/0	0/0	0/0	./.	0/0	1/1	0/0	0/0	0/0
snp0266	1	255161962	T	G	0/1	0/0	0/0	0/0	0/0	0/0	0/0	0/1	0/0	./.	0/0	./.	0/0	0/0	0/0	0/0	0/0	./.	0/0	0/0	0/1	0/0	0/0	0/0	./.	0/0	0/0	./.	0/0	0/0	0/0	0/0	0/0	0/0	0/0	0/1	./.	0|1	0/0	./.	0/0	0/0	0/0	1/1	./.
snp0267	1	255161963	G	A	0/0	0/0	0/0	0/0	0/0	0/0	0/0	0/0	0/0	0/0	0/0	0/0	0/0	0/0	0/0	0/0	0/0	0/0	0/0	0/0	0/0	0/0	0/0	0/0	./.	0/0	0/0	0/0	0/0	0/0	0/0	0/0	0/0	0/0	0/0	0/0	0/0	0|1	0/0	./.	0/0	0/0	0/0	0/0	0/0
snp0268	1	255161970	G	A	0/0	0/0	0/0	0/0	0/1	0/0	0/0	0/1	0/0	1/1	0/0	0/0	./.	0/0	0/1	0/0	0/0	0/0	0/0	0/1	0/0	./.	0/0	0/0	./.	0/0	0/0	0/0	./.	0/0	0/0	0/0	0/0	0/0	0/1	0/0	./.	0/0	0/0	./.	0/0	0/0	0/0	0/0	0/0
snp0269	1	255161973	G	A	0/0	./.	0/0	0/0	0/0	0/0	0/0	0/1	0/0	0/0	0/0	0/0	0/0	0/0	0/1	0/0	0/1	0/0	0/0	0/0	0/0	0/0	0/0	0/0	./.	0/0	./.	0/0	0/0	0/1	0/0	0/0	0/0	0/0	0/1	0/0	./.	0/0	0/0	./.	0/0	0/1	0/0	0/0	0/0
snp0270	1	255162004	C	T	./.	0/0	0/0	0/0	0/0	0/0	0/0	0/1	0/0	./.	./.	0/0	./.	0/0	0/0	0/0	0/0	0/0	0/0	0|1	0/0	0/0	0|1	0/0	./.	0/0	0/0	0/0	0/0	0/0	0/0	0/0	1|1	0/0	0/0	0/0	0/0	0/0	0/0	./.	./.	0/0	0/1	1/1	0/1
snp0271	1	257502566	G	A	0/0	0/0	0/0	0/0	0/0	0/0	0/0	0/0	0/0	0/0	0/0	0/0	0/0	0/0	0/0	./.	0/0	0/0	0/0	0/0	0/0	0/0	0/0	./.	0/0	0/0	0/0	0/0	0/0	0/0	0/0	./.	0/0	0/0	0/0	0/0	0/0	0/0	0/0	0/0	0/0	0/0	0/0	0/0	0/0
snp0272	1	257502591	C	T	0/0	0/0	./.	0/0	0/0	0/0	./.	0/0	0/0	0/0	./.	0/0	0/0	0/0	0/0	./.	0/0	0/0	0/0	0/0	0/0	0/0	0/0	0/0	0/0	0/0	0/0	0/0	0/0	0/0	0/0	./.	0/0	0/0	0/0	0/0	0/0	0/0	0|1	./.	0/0	0/0	0/0	./.	0/0
snp0273	1	257502592	G	A	0/0	0/0	0/0	0/0	0/0	0/0	./.	0/0	0/0	0/0	./.	0/0	0/0	0/0	0/0	./.	0/0	./.	0|0	0/0	0/0	0/0	0/0	./.	0/0	0/0	0/0	0/0	0/0	0/0	0/0	./.	./.	0/0	./.	0/0	0/0	0/0	0/0	./.	1/1	0/0	0/0	./.	0/0
snp0274	1	257502601	G	A	0/0	0/0	./.	0/0	0/0	0/0	0/0	0/0	0/1	0/0	0/0	0/0	0/0	0/0	0/0	./.	0/0	0/0	0/0	0/0	0/0	0/0	0/0	0/0	./.	0/0	0/0	0/0	0/0	0/0	0/0	./.	0/0	0/0	0/0	0/0	0/0	0/0	0|1	0/0	0/0	0/0	0/0	0/0	0/0
snp0275	1	257502647	C	T	0/0	0/0	./.	0/0	./.	0/0	0/0	0/0	0/0	0/0	1|1	0/0	0/0	0/0	0/0	./.	./.	0/0	0/0	0/0	0/0	0/0	./.	./.	0/0	0/0	0/0	0/0	0/0	0/0	0/0	0/0	./.	0/0	./.	0/0	./.	0/0	0/0	0/0	0/0	0/0	0/0	./.	0/0
snp0276	1	271412661	G	C	0/0	0/0	0/0	./.	0/0	0/0	0/0	0/0	0/0	./.	0/0	0/0	0/0	./.	0/0	0/0	./.	0/0	0/0	0/0	0/0	./.	0/0	0/0	0/0	0/0	0/0	./.	0/0	0/0	./.	./.	0/0	0/0	0/0	./.	0/0	0/0	0/0	0/0	0/0	0/0	0/0	0/0	0/0
snp0277	1	271412730	T	C	0/0	0/1	0/0	0/0	0/0	0/0	0/0	0/0	0/0	0/0	0/0	0/0	0/0	0/0	0/0	0/0	./.	./.	./.	./.	0/0	./.	0/0	./.	0/0	0/0	0/0	0/0	0/0	0/0	0/0	0/0	0/0	./.	0/0	0/0	0/1	0/0	0/1	0/0	0/0	0/0	0/0	0/0	0/0
snp0278	1	271414030	G	A	0/0	0/0	0/0	0/0	0/0	0/0	0/0	0/0	./.	0/0	./.	./.	0/0	./.	0/0	./.	0/0	0/0	0/0	./.	./.	0/0	0/0	./.	0/0	0/0	0/0	./.	0/0	0/1	0/0	0/0	0/1	0/1	0/0	./.	0/0	0/0	./.	1/1	0/0	0/0	1/1	0/0	./.
snp0279	1	271424030	C	T	0/0	0/0	0/0	0/0	0/0	0/0	0/0	0/0	0/0	0/0	0/0	./.	0/0	./.	./.	0/0	0/0	./.	./.	0/0	0/0	./.	0/0	./.	0/0	0/0	0/0	0/0	./.	0/0	0/0	0/0	0/0	0/0	0/1	0/0	0/1	0/0	0/0	0/0	0/0	0/0	0/0	0/0	0/0
snp0280	1	271424062	T	C	0/0	0/0	0/0	0/0	0/0	0/0	0/0	0/0	0/0	0/0	0/0	./.	0|1	./.	./.	0/0	0/0	./.	./.	0/0	0/0	./.	0/0	./.	0/0	0/0	0/0	0/0	0/0	0/0	0/0	0/0	0/0	0/0	0/0	0/0	0/0	0/0	0/0	0/0	0/0	0/0	0/0	0/0	0/0
snp0281	1	271424068	G	A	0/0	0/0	0/0	0/0	0/0	0/0	0/0	0/0	0/0	0/0	0/0	./.	0|1	./.	./.	0/0	0/0	0/0	./.	0/0	0/0	./.	0/0	./.	0/0	0/0	0/0	./.	0/0	0/0	0/0	0/0	0/0	0/0	0/1	0/0	0/0	0/0	0/0	0/0	0/0	0/0	0/0	0/0	0/0
snp0282	1	271424092	T	C	0/0	0/1	0/0	./.	0/0	0/0	0/0	0/0	0/0	./.	0/0	./.	0/0	0/0	./.	./.	./.	0/0	./.	1|1	0/0	./.	0/0	./.	0/0	1|1	0/0	./.	0/0	0/0	./.	0/1	./.	1|1	0/1	0/0	0/1	0/0	1|1	0/0	0/0	./.	0/0	0/0	0/0
snp0283	1	272584615	G	A	0/0	0/0	0/0	0/0	0/0	./.	0/0	0/0	0/0	0/0	0/0	0/0	0/0	0/0	./.	./.	./.	0/0	0/0	0/0	0/0	0/0	./.	0/0	0/0	0/0	0/0	0/0	0/0	./.	0/0	0/0	0/0	0/0	0/0	0/0	0/0	0/0	0/0	0/0	0/0	0/0	0/0	0/0	0/0
snp0284	1	272584624	A	G	0/0	0/0	0/0	0/0	0/0	0/0	0/0	0/0	0/0	0/0	0/0	0/0	0/0	0/0	./.	./.	./.	0/0	0/0	0/0	0/0	0/0	./.	0/0	0/0	0/0	0/0	0/0	0/0	./.	0/0	0/0	0/0	0/0	0/0	0/0	0/0	0/0	0/0	0/0	0/0	0/0	0/0	0/0	0/0
snp0285	1	281799915	G	T	0/0	0/0	0/0	./.	0/0	0/0	./.	./.	./.	0/0	0/0	0/0	0/0	0/0	1|1	0/0	0/0	0/0	0/0	0/0	./.	0/0	./.	./.	0/0	0/0	0/1	./.	./.	0/0	0/0	0/0	0/0	0/0	0/0	0/0	./.	./.	0/0	0/1	0/0	0/0	./.	./.	0/0
snp0286	1	283916087	G	A	./.	0/0	0/0	0/0	./.	0/0	./.	0/0	0/0	0/0	./.	0/0	0/0	0/0	1|1	./.	0/0	0/0	0/0	0/0	./.	0/0	0/0	0/0	./.	0/0	0/0	0/0	0/0	./.	0/0	0/0	0/0	0/0	0/0	./.	./.	0/0	0/0	./.	0/0	0/0	./.	0/0	0/0
snp0287	1	284786970	T	C	0/0	0/0	0/0	0/0	0/0	0/0	0/0	0/0	0/0	0/0	0/0	0/0	0/0	0/0	0/0	./.	./.	0/0	0/0	0/0	0/0	./.	0/0	./.	0/0	0/0	./.	0/0	0/0	./.	0/0	./.	0/0	0/0	0/0	0/0	./.	0/0	./.	0/0	0/0	0/0	./.	0/0	0/0
snp0288	1	286073103	C	T	./.	0/0	0/0	0/0	0/0	0/0	./.	0/0	./.	0/0	0/0	0/0	0/0	0/0	./.	0/0	0/0	0/0	0/0	0/0	0/0	0/0	0/0	0/0	0/0	0/0	0/0	0/0	0/0	0/0	0/0	./.	0/0	0/0	0/0	0/0	./.	0/0	0/0	0/0	0/0	0/0	0/0	0/0	0/0
snp0289	1	286073110	G	A	./.	0/0	0/0	0/0	./.	0/0	./.	0/0	./.	0/0	0/0	0/0	0/0	0/0	0/0	0/0	0/0	0/0	0/0	0/0	0/0	0/0	0/0	0/0	0/0	0/0	0/0	0/0	0/0	0/0	0/0	./.	0/0	0/0	0/0	0/0	./.	0/0	0/0	0/0	0/0	0/0	0/0	0/0	0/0
snp0290	1	286073132	A	T	./.	0/0	0/0	0/0	0/0	0/0	./.	0/0	./.	0/0	0/0	0/0	0/0	./.	0/0	0/0	0/0	0/0	0/0	0/0	./.	0/0	0/0	0/0	0/0	0/0	0/0	0/0	0/0	0/0	0/0	./.	0/0	0/0	0/0	0/0	./.	0/0	0/0	0/0	0/0	0/0	0/0	0/0	0/0
snp0291	1	286073134	C	T	./.	0/0	0/0	0/0	0/0	0/0	./.	0/0	./.	0/0	0/0	0/0	0/0	0/0	0/0	0/0	0/0	0/0	0/0	0/0	0/0	0/0	0/0	0/0	0/0	0/0	0/0	0/0	0/0	0/0	0/0	./.	0/0	0/0	0/0	0/0	./.	0/0	0/0	0/0	0/0	0/0	0/0	0/0	0/0
snp0292	1	286860217	C	T	0/0	0/0	0/0	./.	./.	0/0	./.	0/0	0/0	0/1	0/0	0/0	0/0	0/0	0/0	0/0	./.	0/0	0/0	0/0	0/0	0/0	0/0	0/0	0/0	1/1	0/0	0/0	0/0	0/0	0/1	0/0	0/0	0/0	0/0	0/0	./.	0/0	0/1	0/0	0/0	0/0	0/0	0/0	0/0
snp0293	1	286860289	G	A	0/0	0/0	0/0	0/1	0/0	0/0	0/0	0/0	0/0	0/0	0/0	./.	./.	0/0	0/0	0/0	0/1	0/0	0/0	0/0	0/0	0/0	0/0	0/0	0/0	1/1	0/0	0/0	0/0	0/0	0/1	0/0	0/0	0/0	0/0	0/0	0/0	0/0	0/1	0/0	0/0	0/0	0/0	0/0	0/0
snp0294	1	286860320	T	G	1/1	./.	1/1	1/1	1/1	1/1	1/1	1/1	1/1	1/1	./.	./.	./.	1/1	1/1	1/1	1/1	./.	1/1	1/1	1/1	1/1	1/1	./.	1/1	1/1	./.	./.	0/1	1/1	1/1	1/1	1/1	1/1	1/1	1/1	0/0	1/1	1/1	1/1	1/1	./.	1/1	1/1	1/1
snp0295	1	286860357	G	A	./.	0/0	1/1	0/0	0/0	0/1	0/0	0/0	0/0	0/1	0/0	./.	./.	0/1	0/0	0/0	0/0	0/0	0/0	0/0	./.	0/0	0/0	0/0	0/0	0/0	0/0	0/0	0/0	0/0	0/0	0/0	1/1	0/0	./.	0/0	0/0	0/0	0/0	0/1	0/1	0/0	0/0	0/0	0/1
snp0296	1	286860370	C	T	0/0	0/0	0/0	0/1	0/0	0/0	0/0	0/0	0/0	0/0	0/0	0/0	./.	0/0	0/0	0/1	0/1	0/0	0/0	0/0	./.	0/0	0/0	0/0	0/0	0/1	./.	0/0	0/0	0/0	0/1	0/0	0/0	0/0	0/0	0/0	0/0	0/0	0/1	0/0	0/0	0/0	0/0	0/0	0/0
snp0297	1	295283489	A	G	0/0	0/0	0/0	0/0	0/0	0/0	0/0	0/0	0/0	0/0	0/0	0/0	0/0	./.	./.	0/0	0/0	0/0	./.	0/0	0/0	0/0	0/0	0/0	0/0	0/0	0/0	0/0	0/0	0/0	0/0	0/0	0/0	0/0	0/0	./.	0/0	0/0	0/0	0/0	0/0	0/0	0/0	0/0	0/0
snp0298	1	295283497	C	A	0/1	0/0	0/0	0/0	0/0	0/0	0/0	0/0	0/0	0/0	0/0	0/0	./.	0/0	./.	0/0	0/0	./.	./.	0/0	0/0	0/0	0/0	0/1	0/0	0/0	0/0	0/0	0/0	0/0	0/0	1|1	0/0	0|1	0/0	0/0	0/0	0/0	0/1	0/0	0/0	0/0	0/0	./.	0/0
snp0299	1	295283507	C	A	0/0	0/0	0/0	0/0	0/0	0/0	0/0	0/0	0/0	0/0	0/0	0/0	./.	0/0	0/0	0/0	0/0	0/0	./.	0/0	0/0	0/0	0/0	0/0	0/0	0/0	0/0	0/0	0/0	0/0	0/0	0/0	0/0	0/0	0/0	0/0	0/0	0/0	0/0	0/0	0/0	0/0	0/0	0/0	0/0
snp0300	1	295283562	G	A	0/0	0/0	0/0	0/0	0/0	0/0	0/1	0/0	0/0	0/0	0/0	0/0	0/0	0/0	0/0	0/1	./.	0/0	0/0	0/0	0/1	0/0	0/0	0/0	0/0	0/1	0/0	0/0	0/0	0/0	0/0	0/0	0/0	0/0	0/0	0/0	0/1	0/0	0/0	0/0	0/0	0/0	0/0	0/0	0/0
snp0301	1	295283578	A	G	0/0	0/0	0/0	0/1	0/1	0/0	0/0	0/0	0/0	0/0	0/1	0/0	./.	0/0	0/0	0/0	./.	0/0	0/0	0/0	0/0	0|1	./.	0/1	0/0	0/0	./.	0/0	0/0	0/0	0/1	0/0	0/0	0|1	0/0	0/0	0/0	0|0	0/1	0/0	0/0	0/0	0/0	0/0	0|1
snp0302	1	295283616	T	C	0/0	0/0	0/0	0/0	0/0	0/0	0/0	0/0	0/0	0/0	0/0	0/0	0/0	0/0	0/0	0/0	0/0	0/0	0/0	0/0	0/0	0/0	0/0	0/0	0/0	0/0	0/0	0/0	0/0	0/0	0/0	0/0	0/0	0/0	0/0	0/0	0/0	0/0	0/0	0/0	0/0	0/0	0/0	0/0	0/0
snp0303	1	295283631	G	A	0/0	./.	0/0	0/0	0/0	0/0	0/0	0/0	0/0	0/0	0/0	0/0	0/0	0/0	0/0	0/0	0/0	0/0	./.	0/0	0/0	0/0	0/0	0/0	0/0	0/0	0/0	0/0	0/0	0/0	0/0	0/0	0/0	0/0	0/0	0|1	./.	0/0	0/0	0/0	0/0	0/0	0/0	0/0	0/0
snp0304	1	298432492	G	T	0/0	0/0	./.	0|1	0/0	0/0	./.	0/0	0/0	0/0	./.	0/0	1|1	0/0	0/0	0/0	0/0	0/0	0/0	0/0	0/0	0/0	0/0	./.	0/0	0/0	0/0	0/0	0/0	./.	0/0	0/0	0/0	./.	./.	0/1	./.	0/0	./.	0/0	0/0	0/0	./.	0/0	0/0
snp0305	1	298432578	C	T	0/0	0/0	./.	0/0	0/1	0/0	./.	1/1	0/0	0/0	./.	./.	0/0	0/0	0/0	0/0	0/0	0/0	0/0	0/0	./.	0/0	1/1	./.	0/1	0|1	0/0	0/0	0/0	./.	0/0	./.	0/0	./.	1/1	0/1	0/0	0/1	0/0	0/0	0/0	0/0	0/0	0/0	0/0
snp0306	1	298530085	G	A	0/0	0/0	0/0	0/0	0/0	./.	0/0	0/0	0/0	0/0	./.	0/0	0/0	0/0	0/0	0/0	0/0	0/0	0/0	0/0	0/0	0/0	0/0	./.	0/0	0/0	0/1	./.	./.	0|1	0/0	0/0	0/0	0/0	0/0	0/0	0/0	./.	0/0	0/0	0/0	0/0	0|1	./.	0/0
snp0307	1	298863473	C	T	0/0	0/0	0/0	0/0	./.	0/0	./.	0/0	./.	./.	0/0	0/0	0/0	0/0	0/0	0/0	./.	0/0	./.	0/0	0/0	0/0	./.	./.	./.	0/0	1|1	./.	./.	0/0	0/1	0/0	0/0	0/0	0/0	1/1	0/0	0/0	1/1	./.	1/1	0/0	0/0	0/0	./.
snp0308	1	298863576	C	A	0/0	0/0	0/0	./.	0/1	0/0	./.	0/0	./.	0/0	0/0	0/0	./.	0/0	0/0	./.	./.	0/0	./.	0/0	0/0	0/0	./.	0/0	./.	0/0	0/0	0/0	0/0	./.	./.	0/0	0/0	0/0	0/0	0/0	0/0	./.	0/0	./.	0/0	0/1	0/0	0/0	0/0
snp0309	1	302860124	G	A	0/0	0/0	./.	0/0	0/0	0/0	0/0	0/0	0/0	0/0	./.	0/0	0/0	0/0	0/0	0/0	./.	0/0	./.	0/0	0/0	0/0	./.	0/0	0/0	0/0	0/0	0/0	0/0	0/0	0/0	0/0	0/0	0/0	0/0	0/0	0/0	0/0	0/0	0/0	0/0	0/0	0/0	0/0	0/0
snp0310	1	302860127	G	A	0/0	0/0	./.	0/0	0/0	0/0	0/0	0/0	0/0	0/0	./.	0/0	0/0	0/0	0/0	0/0	./.	0/0	./.	0/0	0/0	0/0	./.	0/0	0/0	0/0	0/0	0/0	0/0	0/0	0/0	0/0	./.	0/0	0/0	0/0	0/0	0/0	0/0	0/0	0/0	0/0	0/0	0/0	0/0
snp0311	1	303073492	T	A	0/0	0/0	0/1	0/1	0/0	0/1	0/0	./.	0/0	0/0	./.	0/0	0/0	0/0	0/0	0/1	0/1	0/0	0/0	./.	0/0	1/1	0/0	0/0	./.	0/0	0/0	0/0	0/1	0/0	0/0	0/0	0/0	./.	0/0	0/0	0/0	0/0	0/0	0/1	./.	0/0	0/0	0/0	1/1
snp0312	1	305307730	C	T,A	0/0	0/0	1/1	0/0	0/0	0/0	0/0	0/0	0/0	./.	0/0	2|2	0/0	0/0	0/0	0/0	0/0	./.	0/1	0/0	0/0	./.	0/0	./.	0/0	0/1	0/0	0/0	0/0	0/0	0/0	0/0	./.	0/1	./.	0/0	0/0	0/0	0/0	./.	0/0	0/0	0/0	./.	0/0
snp0313	1	305307745	A	G	0/0	0/0	0|1	0/0	0/0	0/0	0/0	0/0	0/0	./.	0/0	0/0	0/0	0/0	0/0	0/0	0/0	./.	0|1	0/0	0/0	./.	0/0	./.	0/0	0|1	0/0	0/0	0/0	0/0	0/0	0/0	./.	0|1	./.	./.	0/0	./.	0/0	0/0	0/0	0/0	0|1	0/0	0|0
snp0314	1	305307748	C	T	0/0	0/0	0|1	0/0	0/0	0/0	0/0	0/0	0/0	./.	0/0	0/0	0/0	0/0	0/0	0/0	0/0	./.	0|1	0/0	0/0	0/0	0/0	./.	0/0	0|1	0/0	0/0	0/0	0/0	0/0	0/0	./.	0|1	./.	./.	0/0	./.	0/0	./.	0/0	0/0	0|1	0/0	0|0
snp0315	1	305307749	A	T	0/0	0/0	0/0	0/0	0/0	0/0	0/0	0/0	0/0	./.	0/0	1/1	0/0	0/0	0/0	./.	0/0	./.	0/0	0/0	0/0	0/0	0/0	./.	0/0	0/0	0/0	0/0	0/0	0/0	0/0	0/0	./.	0/0	./.	0/0	0/0	0/0	0/0	./.	0/0	0/0	0/0	0/0	./.
snp0316	1	305307760	A	G	0/0	0/0	0/1	0/0	0/0	0/0	0/0	0/0	0/0	./.	0/0	1/1	0/0	0/0	0/0	./.	0/0	./.	0/1	0/0	0/0	./.	./.	./.	0/0	0/1	0/0	0/0	0/0	0/0	0/0	0/0	./.	0/0	./.	0/0	0/0	./.	0/0	0/0	0/0	0/0	0/1	0/0	./.
snp0317	1	305307772	G	T	0/0	0/0	0/1	0/0	0/0	0/0	0/0	0/0	0/0	./.	0/0	0/0	0/0	0/0	0/0	./.	0/0	./.	0/0	0/0	0/0	0/0	0/0	./.	0/0	0/1	0/0	0/0	0/0	0/0	0/0	0/0	./.	0/0	./.	0/0	0/0	0/0	0/0	0/0	0/0	0/0	0/1	0/0	./.
snp0318	1	305307775	A	G	0/0	0/0	0/0	0/0	0/0	0/0	0/0	0/0	0/0	./.	0/0	1/1	0/0	0/0	0/0	./.	0/0	./.	0/0	0/0	0/0	0/0	0/0	./.	0/0	0/0	0/0	0/0	0/0	0/0	0/0	0/0	./.	0/0	./.	0/0	0/0	0/0	0/0	0/0	0/0	0/0	0/0	0/0	./.
snp0319	1	305307791	A	G	0/0	0/0	0|1	0/0	0/0	0/0	0/0	0/0	0/0	./.	./.	0/0	0/0	0/0	0/0	./.	0/0	./.	0/0	./.	0/0	0/0	0/0	./.	0/0	0|1	0/0	0/0	0/0	0/0	0/0	0/0	./.	0/0	./.	0/0	0/0	0/0	0/0	0/0	0/0	0/0	0/0	0/0	./.
snp0320	1	306554377	T	C	0/0	0/0	1/1	0/1	0/0	0/1	./.	0/0	0/0	0/0	0/0	0/0	0/0	0/1	0/0	0/0	0/0	0/0	0/0	0/0	0/0	0/0	0/1	0/1	0/0	0/0	0/0	./.	0/0	0/0	0/0	0/0	0/0	0/0	0/0	0/0	./.	0/0	0/0	0/0	0/0	./.	0/0	0/0	0/0
snp0321	1	306554414	G	A	0/0	0/0	0/0	0/0	0/0	0/0	./.	0/0	0/0	0/0	0/0	0/0	0/0	0/0	0/0	0/0	0/0	0/0	0/0	0/0	0/0	0/0	0/0	0/0	0/0	0/0	0/0	0/0	0/0	1/1	0/0	0/0	0/0	1/1	0/0	0/0	./.	0/1	0/0	0/0	0/0	0/0	0/0	0/0	0/0
snp0322	2	4292532	G	A	./.	./.	0/0	0/0	0/0	./.	0/0	0/0	0/0	0/0	0/0	0/0	0/0	0/0	0/0	0/0	./.	0/1	0/1	0/1	./.	0/0	0/0	0/0	0/0	0/0	0/0	0/0	0/1	0/0	0/0	0/1	0/0	0/0	0/1	./.	./.	./.	0/0	0/1	0/1	0/0	0/0	0/0	0/0
snp0323	2	4292571	C	T	./.	0/0	0/1	0/0	0/1	0/0	0/0	0/0	0/0	0/1	0/0	0/1	0/0	0/1	0/0	0/0	./.	0/0	0/0	0/1	0/0	0/1	0/1	./.	0/1	0/0	0/0	0/1	0/1	0/1	0/1	0/0	0/0	0/0	0/1	0/0	0/0	0/0	0/1	0/1	0/0	0/1	0/0	0/1	0/0
snp0324	2	8906554	G	A	0/0	0/0	./.	0/0	0/0	0/0	0/0	0/0	0/0	1/1	0/0	0/0	0/0	0/0	0/0	0/0	./.	0/0	0/0	0/0	0/0	0/0	0/0	0/0	0/0	0/0	0/0	0/0	./.	./.	./.	0/0	./.	./.	0/0	./.	0/0	0/0	./.	0/0	0/0	0/0	0/0	0/0	0/0
snp0325	2	18787348	C	T	./.	0/0	0/0	0/0	0/0	0/0	0/0	0/0	0/0	./.	0/0	0/0	./.	0/0	0/0	0/0	0/0	0/0	0/0	0/0	0/0	./.	./.	0/0	0/0	0/0	0/0	0/0	0/0	./.	0/0	0/0	0/0	0/0	0/0	0/0	0/0	0/0	0/0	0/0	0/0	0/0	0/0	0/0	0/0
snp0326	2	22334649	A	C	0/0	0|1	0/1	0/0	0/0	0/0	0/0	0/1	0/0	0/1	0/0	0/0	./.	0/0	1/1	0/1	./.	0|1	0|1	0/1	0|1	0/1	0/0	0|1	0/0	0/0	0/0	0/1	0|0	0/0	0/0	0/0	0|1	0/0	0/1	0/0	0/0	0|1	0|1	0|1	0|1	0/0	0/0	0|1	0/1
snp0327	2	22334670	T	C	0/0	0/0	0/0	0/1	0/0	0/0	0/1	0/1	0/0	0/0	0/0	0/0	./.	0/0	0/0	0/0	0/0	0/0	0/0	0/0	0/0	0/0	0/0	0/1	0/0	./.	0/0	0/0	0/0	0/0	0/0	0/0	0/0	0/0	0/0	0/0	0/0	0/0	0/0	0/0	0/0	./.	0/0	0/0	0/0
snp0328	2	25451442	A	C	0/0	0/0	0/0	0/0	./.	0/0	0/0	0/0	0/0	./.	0/0	0/0	0/0	0/0	0/0	0/0	./.	./.	0/0	0/0	0/0	0/0	0/0	./.	1|1	0/0	0/0	./.	./.	./.	0/0	0/0	0/0	./.	0/0	./.	0/0	0/0	0/0	0/0	0/0	0/0	0/0	0/0	0/0
snp0329	2	25451469	A	G	0/0	0/0	0/0	0/0	./.	0/0	0/0	0/0	0/0	./.	0/0	0/0	0/0	0/0	0/0	0/0	./.	./.	0/0	0/0	0/0	0/0	0/0	./.	1/1	0/0	0/0	./.	./.	./.	0/0	0/0	0/0	./.	0/0	0/0	0/0	0/0	0/0	0/0	0/0	0/0	0/0	0/0	0/0
snp0330	2	25451494	C	T	0/0	0/0	0/0	0/0	./.	0/0	0/0	0/0	0/0	./.	1/1	0/1	0/0	0/1	0/0	0/0	./.	./.	0/0	0/0	0/0	0/0	0/0	./.	0/0	0/0	0/0	./.	./.	0/0	0/0	0/0	0/0	./.	0/0	0/0	./.	./.	./.	1/1	0/0	0/0	0/0	0/0	0/0
snp0331	2	25451499	G	T	0/0	0/0	0/0	0/0	./.	0/0	0/0	0/0	0/0	./.	0/0	0/0	0/0	0/0	0/0	0/0	./.	./.	0/0	0/0	0/0	0/0	0/0	./.	1/1	0/0	0/0	./.	./.	0/0	0/0	0/0	0/0	./.	0/0	0/0	0/0	0/0	./.	0/0	0/0	0/0	0/0	0/0	0/0
snp0332	2	25451589	A	T	0/0	./.	0/0	./.	./.	0/0	0/0	0/0	0/0	0/0	0/0	0/0	./.	0/0	0/0	0/0	0/0	./.	0/0	0/0	0/0	0/0	0/0	./.	./.	0/0	0/0	./.	./.	0/0	0/0	0/0	0/0	./.	./.	0/0	0/0	0/0	./.	0/0	0/0	0/0	0/0	0/0	0/0
snp0333	2	25872983	A	T	./.	./.	0/0	./.	0/0	0/0	0/0	0/0	./.	./.	0/0	0/0	0/0	0/0	0/0	0/0	0/0	./.	0/0	0/0	0/0	./.	0/0	0/0	0/0	0/0	0/0	0/0	0/0	0/0	0/0	0/0	0/0	0/0	0/0	./.	0/0	0/0	0/0	0/0	./.	./.	0/0	0/0	./.
snp0334	2	25873064	G	A	./.	./.	0/0	0/0	0/1	0/0	./.	0/0	./.	0/0	./.	0/0	0/0	0/0	0/0	0/0	./.	./.	0/0	./.	0/0	0/0	0/0	0/0	0/0	0/0	0/0	0/0	0/0	0/0	./.	./.	0/0	0/0	0/0	./.	0/0	0/0	0/0	./.	0/0	0/0	0/0	0/0	0/0
snp0335	2	25873067	C	T	./.	./.	0/0	0/0	0/0	0/0	0/0	0/0	./.	0/0	./.	0/0	0/0	0/0	0/0	0/0	./.	./.	0/0	./.	0/0	0/0	0/0	./.	0/0	0/0	0/0	0/0	0/0	0/0	./.	./.	0/0	0/0	./.	./.	0/0	0/0	0/0	0/0	0/0	0/0	0/0	0/0	1/1
snp0336	2	31137609	G	A	./.	0/0	0/0	0/0	0/0	0/0	0/0	0/0	./.	0/0	./.	./.	0/0	0/0	0/0	./.	0/0	0/0	0/0	0/0	0/0	0/0	0/0	0/0	0/0	0/0	./.	0/0	0/0	0/0	0/0	0/0	0/0	0/0	0/0	0/0	0/0	0/0	0/0	0/0	0/0	0/0	0/0	0/0	0/0
snp0337	2	37523106	C	T	0|1	0/0	0/0	0/0	0/0	0|1	0/0	0|1	0/0	0/0	0/0	./.	0/0	0/0	0/0	0/0	0/0	./.	./.	0/0	0/1	0/1	0/0	0/0	0/0	0/0	0/0	1|1	0/0	./.	1|1	0/0	./.	1|1	0/1	0/0	0/0	0/1	0/0	0/0	0/1	0/0	0/0	0|1	0/0
snp0338	2	37523107	C	T	0/0	0/0	0/0	0/1	0/0	0/0	0|1	0/0	1/1	1|1	0/0	./.	0/0	0/0	1|1	0/0	0/0	./.	./.	0|1	0/1	0/0	1|1	0/0	0/1	1|1	1|1	0/0	1|1	./.	0/0	1|1	./.	0/0	0/1	0|1	0/0	0/1	0/0	1|1	0/1	0/0	0|1	0/0	0/0
snp0339	2	40891913	G	A	0/0	0/0	0/0	0/0	0|1	0/0	0/0	./.	0/0	0/0	./.	./.	1|1	./.	./.	./.	./.	./.	./.	0/0	0/0	0/0	0/0	./.	0/0	./.	./.	0/0	./.	0/0	0/0	0/0	0/0	0/0	1/1	1/1	./.	./.	./.	./.	0/0	0/0	./.	0/0	0/1
snp0340	2	55430985	G	A	./.	./.	0/0	0/1	0/0	0|1	0/0	0/0	0/0	0/0	0/0	0/0	0/0	0/0	0/0	0/1	0/0	0/0	0/0	0/0	./.	0/0	0/1	0/0	0/1	0/0	0/0	0/0	./.	0/0	1/1	0/0	0/0	1/1	0/0	0/0	./.	./.	0/0	0/1	0/0	0/0	0/0	0/0	0/0
snp0341	2	58217564	G	A	0/0	0/0	0/0	0/0	./.	0/0	0/0	0/0	0/0	0/0	0/0	0/0	0/0	./.	1/1	0/0	0/0	0/0	0/0	0/0	0/0	./.	./.	./.	./.	0/0	0/1	0/0	1/1	0/0	0/0	0/0	0/0	./.	0/0	./.	./.	0/0	0/0	1/1	./.	0/0	0/0	0/0	0/1
snp0342	2	58217572	C	T	0/0	0/0	0/0	0|1	./.	0|1	0/0	0/0	0/0	0/0	0/0	0/0	0/0	./.	0/0	0/0	0/0	0/0	0/0	0/1	0/0	./.	./.	0/0	./.	0/0	0/0	0/0	0/0	./.	0|1	0/0	0/0	0/0	0/0	./.	./.	./.	0|1	0|0	./.	0/0	0/0	0/0	0|1
snp0343	2	59371206	C	A	./.	0/0	0/0	0/0	0/0	0/0	./.	0/0	0/0	0/0	0/0	0/0	0/0	0/0	0/0	0/0	./.	./.	1|1	0/0	./.	./.	0/0	0/0	0/0	0/0	0/0	0/0	0/0	0/0	0/0	0/0	0/0	0/0	0/0	0/0	0/0	0/0	0/0	0/0	0/0	0/0	0/0	0/0	0/0
snp0344	2	59485364	C	T	0/0	0/0	0/0	0/0	0/0	./.	0/0	0/0	0/0	0/0	0/0	0/0	0/0	./.	0/0	0/1	0/0	0/0	0/0	0/0	./.	0/0	0/0	0/0	0/0	0/0	0/0	0/0	0/0	0/0	0/0	0/0	0/0	0/0	0/0	0/0	./.	0/0	0/0	0/0	0/0	./.	0/0	0/0	0/0
snp0345	2	59485437	C	G	0/1	1/1	0/1	0/1	0/1	./.	./.	0/0	0/1	0/0	./.	./.	./.	./.	0/1	0/0	0/1	0/0	0/0	0/1	./.	0/0	1/1	1/1	0/0	0/0	0/0	./.	0/1	0/0	0/1	0/1	0/0	0/1	./.	1/1	0/0	./.	0/1	1/1	0/0	0/0	0/0	0/0	0/0
snp0346	2	59485446	C	T	0/0	0/0	0/0	0/0	0/0	./.	0/0	0/0	0/0	0/0	./.	0/0	./.	0/0	0/0	0/0	0/0	0/0	0/0	0/0	./.	0/0	0/0	0/0	0/0	0/0	0/0	0/0	0/0	./.	0/0	0/0	0/0	0/0	./.	0/0	0/0	0/0	0/0	0/0	0/1	0/0	0/0	0/0	0/0
snp0347	2	59739942	G	A	0/0	0/0	./.	0/0	0/0	0/0	0/0	0/0	0/0	0/0	0/0	0/0	0/0	0/0	0/0	0/0	./.	0/0	./.	0/0	0/0	0|1	0|1	0/0	0/0	0/0	0|1	0|1	./.	0/0	0/0	0/0	./.	0/0	0/0	./.	0/0	0/0	0|1	0/0	0/0	0/0	./.	0|1	0/0
snp0348	2	59739956	C	T	0/0	0/0	./.	0/0	0/0	0/0	0/0	0/0	0/0	0/0	0/0	0/0	0/0	0/0	0/0	0/0	./.	0/0	./.	0/0	0/0	0|1	0|1	0/0	0/0	0/0	0|1	0|1	./.	0/0	0/0	0/0	0/0	0/0	0/0	./.	0/0	0/0	0|1	0/0	./.	0/0	./.	0|1	0/0
snp0349	2	59740051	C	T	0/0	0/1	0/0	0/0	0/0	0/0	0/0	0/0	0/0	0/0	0/0	0/0	0/0	0/0	0/0	0/0	0/0	0/0	0/0	0/0	0/0	0/0	0/0	0/0	0/0	0/0	0/0	0/0	./.	./.	0/0	0/0	0/0	0/0	0/0	0/0	0/0	0/0	0/0	0/0	0/0	0/0	0/0	0/1	0/0
snp0350	2	59740190	A	G	0/0	0/0	0/0	0|1	0/0	0/0	0/0	./.	1/1	0|1	0/0	0/0	0/0	0|1	./.	0/0	0/0	0/0	0|1	0/0	0/0	./.	0/0	0/0	0/0	0/0	0/0	0/0	0/0	0/0	0/0	0/0	0/0	0/0	0/0	0/0	./.	0/0	./.	0/0	0/0	0/0	0/0	./.	0/0
snp0351	2	59740201	A	T	0/0	0/0	0/0	0|1	0/0	0/0	0/0	./.	./.	0|1	0/0	0/0	0/0	0|1	./.	0/0	0/0	0/0	0|1	./.	0/0	./.	0/0	0/0	0/0	0/0	0/0	0/0	0/0	0/0	0/0	0/0	./.	0/0	0/0	0/0	./.	0/0	./.	0/0	./.	0/0	0/0	./.	0/0
snp0352	2	59740573	C	T	0/0	0/0	0/0	0/1	0/0	0/0	0/0	0/1	0/0	0/0	0/0	0/0	0/0	0/0	./.	0/0	./.	0/1	0/0	0/0	./.	0/0	0/0	0/0	./.	0/0	0/0	./.	0/0	0/0	0/0	0/0	0/0	0/0	0/0	0/0	0/0	0/0	0/0	0/0	0/1	0/0	./.	0/0	./.
snp0353	2	59740617	C	T	0/1	0/0	0/0	0/1	0/1	0/0	0/0	0/0	./.	0/0	0/0	0/0	0/0	0/0	0/0	./.	./.	0/0	0/0	0/1	./.	./.	0/0	0/0	0/0	0/0	0/0	1/1	0/0	0/0	0/0	./.	0/0	0/0	0/0	1/1	0/0	0/0	0/0	0/0	0/0	./.	./.	0/1	0/0
snp0354	2	59740664	C	A	0/1	0/0	1/1	0/1	0/0	0/0	0/0	0/0	./.	0/0	0/0	0/0	0/0	0/0	0/0	0/0	./.	0/0	0/0	0/0	./.	./.	0/0	0/0	0/0	0/0	0/0	./.	0/0	0/0	0/0	./.	0/0	0/0	./.	1/1	0/0	0/0	0/0	0/0	0/0	./.	./.	0/1	0/0
snp0355	2	60049477	G	T	0/0	0/0	0/0	0/1	0/0	0/0	0/0	./.	0/0	0/0	0/0	0/0	0/1	0/0	0/0	0/0	./.	0/0	0/0	./.	0/0	0/0	0/0	./.	0/0	0/0	0/0	0/0	0/0	0/0	0/0	0/0	0/0	0/0	0/0	0/0	0/0	0/0	0/0	0/0	0/0	0/0	0/0	0/0	0/0
snp0356	2	61587566	G	A	0/0	0/0	0|1	./.	0/0	0/0	0/1	0/0	0/0	0/0	1|1	0/0	0/0	0/0	0/0	0/0	0/0	./.	0/0	0/0	./.	0/0	0/0	0/0	0/0	0/0	0/0	0/0	0|1	0/0	0/0	0/0	0|1	0|1	0/0	0/0	0/0	0/0	0/0	0/0	0/0	0/0	0/0	0/0	0/0
snp0357	2	61690478	G	T	./.	0/0	0/0	0/0	0/0	0/0	0/0	0/0	./.	./.	0/0	0/0	./.	0/0	./.	0/0	0/0	0/0	./.	0/0	./.	0/0	0/0	0/0	0/0	./.	0/0	0/0	./.	0/0	0/0	0/0	0/0	0/0	0/0	0/0	0/0	./.	0/0	0/0	0/0	./.	./.	0/0	./.
snp0358	2	62881145	C	T	0/0	0/0	0/0	0/0	0/0	0/0	0/0	0/0	0/0	0/0	0/0	./.	0/0	0/0	./.	0/0	0/0	./.	0/0	0/0	./.	0/0	./.	0/0	0/0	0/0	0/0	0/0	0/0	0/0	0/0	0/0	0/0	0/0	0/0	0/0	0/0	0/0	0/0	0/0	0/0	0/0	./.	0/0	0/0
snp0359	2	70608533	C	T	./.	0/0	0|1	0/0	0/0	0/0	0/0	1/1	0/0	0/0	0/0	0/0	./.	0|1	./.	./.	./.	./.	0/0	0/0	0/0	0/0	0/0	./.	0/0	./.	0/0	0/0	0/1	0/0	0/0	0/1	0/0	0/0	0/0	0/0	0/0	0|1	0/0	0/0	0/0	./.	0/1	0/0	0/0
snp0360	2	70608536	G	C	0/0	0|0	0|0	0/0	1/1	0/0	0/0	0/0	0/0	0/0	./.	0/0	./.	0/0	0/0	./.	./.	./.	0/0	0/0	0/0	1/1	0|1	./.	0/0	./.	0/0	0/0	0/0	./.	0/0	0|0	0/0	0/0	0|0	0/0	0/0	0|0	./.	0/0	0/0	./.	0/0	0/0	./.
snp0361	2	70608556	G	A	0/0	0/0	0/0	0/0	0/0	0/0	0/0	./.	0/0	0/0	0/0	0/0	./.	0/1	0/0	./.	./.	0/0	0/0	0/0	0/0	0/0	0/0	./.	0/0	./.	0/0	0/1	./.	0/0	0/0	1/1	0/1	0/0	0/0	0/0	0/0	0/0	0/0	0/0	0/0	./.	0/1	0/0	0/0
snp0362	2	70608564	G	A	0/0	0/0	0/0	0/0	1|1	0|1	./.	0/0	0/0	0/0	0/0	0/0	./.	0/0	0/0	./.	./.	0|0	0/0	0/0	0/0	0|1	0/0	0/0	0/0	./.	0/0	0/0	0/0	0/0	0/0	0/0	0/0	0/0	0/0	0/0	0/0	0/0	0/0	0/0	0/0	0/0	0/0	0/0	0/0
snp0363	2	72495376	C	T	0/0	0/0	0/0	0/0	0/1	0/0	0/0	0/0	./.	0/0	0/0	0/0	0/0	0/0	0/0	0/0	0/0	0/0	0/0	0/0	0/0	0/1	0/0	0/0	0/0	0/0	0/0	0/0	0/0	0|1	0/0	0/0	0/0	0/1	0/0	./.	./.	0/1	0/0	0/0	0/0	./.	0/0	0/0	0/0
snp0364	2	72495392	T	A	0/0	0/0	0/0	0|1	0|1	0/0	0/0	./.	./.	0|1	0/0	0/0	0/0	0/0	0/0	0/0	0/0	0/0	0/0	0/0	./.	0/0	0|1	0/0	0/0	0/0	0/0	0/0	1|1	0/0	0/0	0|1	1|1	0/0	0|1	0/0	0/0	0|1	0/0	0|1	0/0	0/0	1|1	./.	0|1
snp0365	2	72495422	G	A	0/0	0/0	0/0	0/0	0|0	0/0	0/0	0/0	./.	0/0	0/0	0/0	0/0	0/0	0/0	1/1	0/0	0/0	./.	1/1	0/0	0/1	0/0	0/0	0/0	0/0	0/0	0/0	0/0	0/0	0/0	0/1	0/0	0/0	0/0	0/0	0/0	0/1	0/0	0/1	0/1	0/0	0/0	0/0	0/0
snp0366	2	72495456	C	G	0/0	0|0	0/0	0/0	0/0	0/0	0/0	0/0	./.	0/0	0/0	0/0	./.	1|1	1|1	0/0	0/0	0|1	./.	0/0	0/0	0/0	0/0	./.	0/0	0/0	0/0	./.	0/0	0/0	0|1	0/0	./.	0/0	0/0	0/0	0/0	0/0	0/0	0/0	0/0	0/0	0/0	0/0	0/0
snp0367	2	72495459	C	T	0/0	0|0	0/0	0/0	0/0	0/0	0/0	0/0	./.	0/0	./.	0/0	./.	1|1	1|1	0/0	0/0	0|1	./.	0/0	0/0	0/0	0/0	./.	0/0	./.	0/0	./.	0/0	0/0	0|1	0/0	./.	0/0	0/0	0/0	0/0	0/0	0/0	0/0	0/0	0/0	0/0	0/0	0/0
snp0368	2	73831545	G	A	./.	0/0	0/0	1/1	./.	0/0	0/0	0/0	./.	0/0	./.	./.	1/1	0/0	0|0	./.	./.	0/0	./.	0/1	0/0	0/0	0/0	0/0	0/0	1/1	0/0	0/0	0/0	0/0	0/0	0/0	1/1	0/0	0/0	0/0	./.	./.	0/0	0/0	0/0	0/0	1/1	0/0	0/0
snp0369	2	76390816	G	A	0/0	0/0	0/0	0/0	0/0	0/0	0/0	0/0	0/0	0/0	./.	0/0	./.	0/0	0/0	./.	0/0	0/0	0/0	0/0	./.	0/0	0/0	0/0	./.	0/0	0/0	0/0	0/0	./.	0/0	0/0	0/0	0/0	0/0	./.	0/0	0/0	0/0	0/0	./.	0/0	0/0	0/0	./.
snp0370	2	76424042	G	A	0/0	0/0	0/0	0/0	0/0	0/0	0/0	0/0	0/0	0/0	./.	0/0	0/0	./.	0/1	0/0	0/0	0/0	./.	0/0	0/0	0/0	./.	0/0	0/0	0/0	./.	0/0	0/0	0/0	0/0	./.	0/0	0/0	./.	0/0	./.	0/0	0/0	0/0	0/0	0/0	./.	0/0	0/0
snp0371	2	82142034	G	A	./.	./.	1|1	0/0	0/0	0/0	./.	./.	0/0	0/0	0/0	./.	0/0	0/0	0/0	0/0	./.	0/0	0/0	0/0	0/0	0/0	0/0	0/0	./.	0/0	0/0	0/0	0/0	1|1	0/0	0/0	0/0	./.	0/0	0/0	./.	0/0	./.	0/0	./.	./.	./.	0/0	0/0
snp0372	2	83467437	T	C	0/0	0/0	0/0	./.	0/0	0/0	0/0	0/1	0|1	0|1	0/0	0/1	0/0	0/0	0/0	0/0	0/0	0/0	0/0	./.	0/0	0|1	0/0	./.	0/0	0/0	0/0	0/0	./.	0/0	0/0	0/0	0/0	0/0	0/0	0/1	./.	0/0	0/0	1|1	0/0	0/0	0|1	0|1	./.
snp0373	2	83467451	T	C	0/0	0/0	0/0	./.	0/0	0/0	0/0	0/1	0|1	1|1	./.	0/1	0/0	0/0	0/0	0/0	0/0	0/0	0/0	./.	0/0	0|1	0/0	./.	0/0	0/0	0/0	0/0	0/0	0/0	0/0	0/0	0/0	0/0	0/0	0/1	./.	0/0	0/0	1|1	0/0	0/0	0|1	0/1	0/0
snp0374	2	83467489	G	A	0/0	0/0	0/1	0/0	0/1	0/1	0/0	0/0	0/0	0/0	0/0	0/1	0/0	0/0	0/0	./.	0/0	0/0	0/0	0/0	0/0	0/0	0/1	./.	0/0	0/0	./.	0/0	0/0	0/1	0/1	0/0	0/0	0/0	0/0	0/1	./.	0/0	0/0	0/0	0/1	0/1	0/1	0/0	0/0
snp0375	2	83467502	G	T	0/0	0/0	0/0	0/0	0/0	0/0	0/0	0/0	0/0	0/0	0/0	0/0	0/0	0/0	0/0	0/0	0/0	0/0	0/0	0/0	0/0	0/0	0/0	./.	0/0	0/0	0/0	0/0	0/0	0/0	0/0	0/0	0/0	0/0	0/0	0/0	./.	0/0	0/0	0/0	0/0	0/0	0/0	0/0	0/0
snp0376	2	91189611	C	A	0/0	0/0	1/1	0/0	1/1	1/1	0/0	0/0	./.	0/0	1/1	0/0	1/1	0/0	./.	0/0	0/0	./.	0/0	./.	1/1	1/1	0/0	./.	0/0	./.	./.	0/0	0/0	./.	0/0	0/1	./.	0/0	1/1	1/1	./.	1/1	./.	./.	./.	1/1	./.	./.	0/0
snp0377	2	101342458	C	T	0/0	0/0	0/0	0/0	0/0	0/0	0/0	0/0	./.	0/0	0/0	0/0	0/0	./.	0/0	0/0	./.	0/0	0/0	0/0	./.	0/0	0/0	0/0	0/0	0/0	0/0	./.	0/0	0/0	0/0	0/0	0/0	0/0	0/0	0/0	./.	0/0	0/0	0/0	0/0	0/0	0/0	0/0	0/0
snp0378	2	101342463	C	A	0/0	0/0	0/0	0/0	0/0	0/0	0/0	0/0	./.	0/0	./.	0/0	0/0	./.	0/0	0/0	./.	0/0	0/0	0/0	./.	0/0	0/0	0/0	0/0	0/0	0/0	./.	0/0	0/0	0/0	0/0	0/0	0/0	0/0	0/0	./.	0/0	0/0	0/0	0/0	0/0	0/0	0/0	0/0
snp0379	2	101458034	C	T	./.	0/0	0/0	0/0	0/0	0/0	0/0	0/0	0/0	0/0	./.	0/0	0/0	0/0	0/0	0/0	0/0	0/0	./.	0/0	./.	0/0	0|1	0/0	0/0	0/0	0/0	./.	0/0	0/0	0/0	0/0	0/0	0/0	0/0	0/0	0/0	0/0	0/0	0/0	0/0	0/0	0/0	0/0	0/0
snp0380	2	101458063	C	T	./.	./.	0/0	0|1	0/0	0/0	0/0	0/0	0/0	0/0	./.	0/0	0/0	0/0	./.	0/0	0/0	0/0	0|1	./.	./.	0/0	0|1	0/0	0/0	0|1	0/0	./.	0/0	0/0	0/0	0/0	0/0	./.	0|0	0/0	0/0	0/0	0/0	./.	0/0	0/0	0/0	0/0	0/0
snp0381	2	103457406	C	T	0/0	0/0	0/0	0/1	1/1	0/0	0/0	./.	0/0	0/0	./.	0/1	0/0	0/0	./.	0/0	./.	0/1	1/1	0/0	0/0	0/0	0/0	0/0	0/0	0/0	0/0	0/0	0/0	./.	0/0	0/1	0/0	0/0	1/1	0/0	0/0	0/0	0/0	0/0	0/0	0/1	1/1	0/0	0/0
snp0382	2	111057009	C	T	0/1	0/0	0/0	0/0	./.	0/0	1/1	./.	1/1	1/1	0/1	./.	0/0	0/0	0/0	0/0	0/0	0/1	0/0	1/1	0/0	0/0	1/1	./.	0/0	0/0	0/0	1/1	0/1	0/0	1/1	0/0	./.	1/1	0/0	0/0	./.	0/0	1/1	0/0	0/0	0/0	0/0	1/1	0/0
snp0383	2	111057027	C	T	0/0	0/0	0/0	0/0	0/0	0/0	0/0	0/0	0/0	0/0	0/0	./.	0/0	0/0	0/0	0/0	0/0	0/0	0/0	0/0	0/0	0/0	0/0	./.	0/0	0/0	0/0	0/0	0/0	0/0	./.	0/0	./.	0/0	0/0	0/0	./.	0/0	0/0	0/0	0/0	0/0	0/0	0/0	0/0
snp0384	2	111319542	A	G	./.	0/0	0/0	0/1	./.	0/0	0/0	0/0	0/0	0/0	0/0	0/0	0/0	0/0	0/0	0/0	0/0	0/0	0/0	0/0	0/0	0/0	0/0	./.	0/0	0/0	0/0	0/1	0/1	0/0	0/0	0/0	0/0	0/0	0/0	0/0	0/0	0/0	0/0	0/0	0/0	0/0	0/0	0/0	0/0
snp0385	2	111476310	C	A	0/0	0/0	0/0	0/0	0/0	0/0	./.	0/0	0/0	0/0	0/0	0/0	0/0	0/0	0/0	0/0	./.	0/0	0/0	0/0	0/0	0/0	0/0	1/1	./.	0/0	0/0	0/0	0/0	./.	0/0	0/0	0/0	0/0	0/0	0/0	./.	0/0	0/0	0/0	0/0	0/0	0/0	0/0	0/0
snp0386	2	111476322	T	C	1|1	./.	0/0	0/0	0/0	0/0	./.	0/0	1|1	0/0	0/0	0/0	1|1	0/1	0/0	0/0	./.	0/0	0/0	1|1	0/0	0/0	0/0	./.	./.	0/0	0/1	0/0	./.	./.	0/0	0/0	0/0	0/0	0|1	0/0	./.	./.	./.	0/0	0/0	0/0	0/0	0/0	0|1
snp0387	2	111476331	C	A	1|1	0/0	0/0	0/0	0/0	0/0	./.	0/0	1|1	0/0	0/0	0/0	1|1	0/0	0/0	0/0	./.	0/0	0/0	1|1	0/0	0/0	0/0	./.	./.	0/0	0/0	0/0	0/0	./.	0/0	0/0	0/0	0/0	0|1	0/0	./.	./.	./.	0/0	0/0	0/0	0/0	0/0	0|1
snp0388	2	111476353	A	C	1/1	0/1	0/0	0/0	0/0	0/0	./.	0/0	1/1	./.	0/0	0/0	1/1	0/0	0/0	0/0	./.	0/0	0/0	./.	0/0	0/0	0/0	./.	0/0	0/0	0/0	0/0	0/0	./.	0/0	0/0	0/0	0/0	0/1	0/0	./.	./.	./.	0/0	0/0	0/0	0/0	./.	0/1
snp0389	2	111477108	A	G	0/1	0/0	0/0	0/0	0/0	0/0	0/0	0/0	0/0	0/0	0/0	0/0	0/0	0/0	0/0	0/0	0/0	0/0	0/0	0/0	0/0	0/0	0/0	0/0	0/0	0/0	0/0	0/0	0/0	./.	0/0	0/0	0/0	0/0	0/0	0/0	./.	0/0	0/0	0/0	0/0	0/0	0/0	./.	0/0
snp0390	2	111477126	C	T	0/0	0/0	0/0	0/0	0/0	0/0	0/0	0/0	0/0	0/0	0/0	0/0	0/0	0/1	0/0	0/0	0/1	0/0	0/0	0/1	0/0	0/0	0/0	0/0	1/1	0/0	0/0	0/0	0/0	./.	0/0	0/0	0/0	0/0	0/0	0/0	./.	0/0	0/0	0/0	0/0	0/0	0/0	./.	0/0
snp0391	2	111477146	G	A	0/0	0|1	0/0	0/0	0/0	0/0	0/0	0/0	0/0	./.	0/0	0/0	0/0	0/0	0/0	0/0	0/0	0/0	0/0	0|1	0/0	0/0	0/0	0/0	0/0	0/0	0/0	0/0	0/0	./.	0/0	0|1	0/0	0|1	0/0	0/0	0/0	0/0	./.	0/0	0/0	0/0	0/0	./.	0/0
snp0392	2	111477150	T	C	1|1	0|1	./.	0/0	0/0	0/0	0/0	0/0	0/0	./.	0/0	0/0	0/0	0/0	0/0	0/0	0/0	0/0	0/0	0|1	0/0	0/0	0/0	0/0	0/0	0/0	0/0	./.	0/0	./.	0/0	0|1	./.	0|1	0/0	0|1	0/0	0/0	./.	0/0	0/0	0/0	./.	./.	0|1
snp0393	2	111477180	T	A	0/0	0/0	0/0	0/0	0/0	0/0	0/0	0/0	0/0	./.	0/0	0/0	0/0	0/0	0/0	0/0	0/0	0/0	1/1	0/0	0/0	0/0	0/0	0/0	0/0	0/0	0/0	0/0	0/0	./.	0/0	0/0	0/0	0/0	0/1	0/0	./.	0/0	0/0	0/0	0/0	0/0	0/1	0/0	0/1
snp0394	2	111477193	C	A	0/0	0/0	0/0	0/1	0/1	0/1	0/0	0/1	0/0	./.	0/0	0/0	0/0	1/1	0/0	0/0	0/0	0/1	0/0	0/1	0/0	0/0	0/0	./.	0/0	0/0	0/0	0/0	0/0	0/0	1/1	0/1	0/0	0/1	0/0	0/0	0/0	0/1	0/0	0/0	0/0	0/1	0/0	0/0	0/0
snp0395	2	111477202	C	G	./.	0/0	0/1	0/0	0/0	0/0	0/0	0/0	./.	./.	./.	0/0	0/0	0/0	0/0	0/0	0/0	0/0	0/0	0/0	0/0	0/0	0/0	0/0	0/0	0/0	0/0	./.	0/0	0/0	0/0	0/0	0/0	0|1	0/0	0/0	0/0	0/0	./.	0/0	0/0	0/0	0/0	0/0	0/1
snp0396	2	111477273	T	C	0/0	0/0	0/0	0/0	0/0	0/0	./.	0/0	0/0	0/0	0/0	0/0	0/0	0/0	0/0	0/0	0/0	0/0	0/0	0/0	0/0	0/0	0/0	0/0	0/0	0/0	0/0	0/0	0/0	0/0	0/0	0/0	0/0	0/0	0/0	0/0	0/0	0/0	./.	0/0	./.	0/0	0/0	0/0	0/0
snp0397	2	111477291	A	G	./.	0/0	0/0	0/1	0/1	0/0	./.	0/0	0/0	0/0	0/0	0/0	0/0	./.	0/0	0/0	0/1	0/1	0/0	0/1	0/0	0/0	0/0	./.	0/0	0/1	0/0	0/0	./.	0/0	./.	0/0	0/0	./.	0/0	0/0	0/0	0/1	./.	0/0	0/0	0/0	./.	0/0	./.
snp0398	2	111477379	G	A	0/0	0/0	0/0	0/0	0/0	0/1	0/0	0/0	0/0	./.	0/0	0/0	0/0	0/0	0/0	0/0	0/0	0/0	0/0	0/1	0/0	0/0	0/0	./.	0/1	0|1	0/1	0/0	0/0	0/0	0/0	0/1	0/0	./.	0/1	0/0	./.	0/0	0/0	0/0	0/0	0/1	1/1	0/0	0/0
snp0399	2	111477400	A	G	0/0	./.	0/0	0/0	0/0	0/0	./.	0/0	0/0	0/0	0/0	0/0	0/0	0/0	0/0	0/0	0/0	0/0	0/0	0/0	0/0	0/0	0/0	./.	0/0	0/0	0/0	0/0	0/0	0/0	0/0	0/0	0/0	0/0	0/0	0/0	./.	0/0	0/0	0/0	0/0	0/0	0/0	0/0	0/0
snp0400	2	111477404	G	T	0/0	./.	0/0	0/0	0/0	0/1	./.	0/0	0/0	0/0	0/0	0/0	0/0	0/0	0/0	0/0	./.	0/0	0/0	0/1	0/0	0/0	0/0	./.	0/1	0|1	0/1	0/0	0/0	0/0	0/0	0/1	0/0	0/0	0/1	0/0	./.	0/0	0/0	0/0	0/0	0/1	0/1	0/0	0/0
snp0401	2	111477426	C	T	0/0	./.	0/0	0/1	0/0	0/1	./.	1/1	./.	./.	0/1	0/0	0/0	0/0	0/0	0/0	./.	0/0	./.	0/1	0/0	0/0	1/1	./.	0/0	0/0	0/0	0/1	0/0	0/0	1/1	0/0	0/0	0/0	0/0	0/0	./.	0/0	0/0	0/0	0/0	0/0	0/0	0/0	0/0
snp0402	2	111719609	C	T	0/0	0/0	0/0	0/0	0/0	0/0	1|1	./.	0/0	0/0	./.	0/0	0|1	./.	0/0	0/0	./.	0/0	0/0	./.	0/0	0/0	0/0	0|1	0/0	0|0	0/0	0/0	0/0	0/0	0/0	0/0	0/0	./.	0/0	0/0	0/0	0/0	./.	0/0	0/0	0/0	0/0	0|0	0/0
snp0403	2	111719627	G	T	0/0	0/0	0/0	0/0	0|1	0/0	0/0	./.	0/0	0/0	0/0	0/0	0/0	0/0	0/0	0/0	./.	0/0	0/0	0/0	0/0	0/0	0/0	0/0	0/0	1|1	0/0	0/0	0/0	0/0	0/0	0/0	0/0	0/0	0/0	0/0	0/0	0/0	0/0	0/0	0/0	0/0	0/0	0/0	0/0
snp0404	2	111719715	C	A	./.	0/0	0/0	0/0	0/0	0/0	0/0	0/0	0/0	./.	0/0	0/1	./.	0/0	0/0	0/0	0/0	0/0	0/0	0/0	0/0	0/0	0/0	0/0	0/0	1/1	0/0	0/0	0/0	./.	0/0	0/0	0/0	0/0	0/0	0/0	0/0	0/0	0/0	0/0	./.	0/0	0/1	0/0	0/0
snp0405	2	111719739	C	T	./.	./.	0/0	0/0	0/0	0/0	./.	0/0	0/0	./.	0/0	0/0	0/0	0/0	0/0	./.	./.	0/0	0/0	0/0	0/0	0/0	0/0	0/0	0/0	./.	0/0	0/0	0/0	./.	0/0	0/0	0/0	0/0	0/0	0/0	0/0	0/0	0/0	0/0	0/0	0/0	0/0	0/0	0/0
snp0406	2	111719751	C	T	0/0	./.	0/0	0/0	0/0	0|1	./.	0/0	0|1	./.	0/0	0/0	0/0	0/0	0/0	0/0	0/0	0|1	0/0	0/0	0/0	0/0	0/0	./.	0|1	./.	0/0	0/0	0|1	0/0	0/0	0/0	0/0	0|1	0|1	0/0	./.	0/0	0/0	0/0	0/0	0/0	0/0	0/0	0|1
snp0407	2	111719755	C	G	0/0	./.	0/0	0/0	0/0	0|1	./.	0/0	0|1	./.	0/0	0/0	0/0	0/0	0/0	0/0	0/0	0|1	0/0	0/0	0/0	0/0	0/0	./.	0|1	./.	0/0	0/0	0|1	0/0	0/0	0/0	0/0	0|1	0|1	0/0	./.	0/0	./.	0/0	0/0	0/0	0/0	0/0	0|1
snp0408	2	111719787	C	T	./.	0/0	0/0	0/0	0/0	0/0	0/0	0/0	0/0	0/0	0/0	0/1	0/0	0/0	0/0	0/0	0/0	0/0	0/0	0/0	./.	0/0	0/0	0/0	0/0	0/0	0/0	./.	0/0	./.	0/0	0/0	0/0	0/0	0/0	0/0	0/0	0/0	./.	0/0	0/0	0/0	0|1	0/0	0/0
snp0409	2	111719801	C	G	./.	./.	0/1	0/1	0/1	0/1	1/1	1/1	1/1	1/1	0/1	1/1	1/1	0/1	1/1	./.	0/0	0/1	0/1	0/1	0/1	0/0	1/1	1/1	./.	0/0	0|1	./.	1/1	0/0	1/1	1/1	0/1	1/1	0/1	0/1	./.	0/1	./.	0/1	0/1	0/0	1|1	1/1	0/1
snp0410	2	111719827	T	A	./.	0/0	0/0	0/1	0/1	0/1	1/1	./.	0/1	./.	0/1	0/1	1/1	0/1	0/0	0/0	0/0	1/1	0/1	0/1	0/0	0/0	0/1	0/1	0/0	0/0	0/1	0/0	0/1	0/0	./.	./.	0/1	1/1	0/1	./.	0/0	0/1	0/1	0/1	0/0	0/0	0/0	0/1	0/1
snp0411	2	111719828	G	T	0/0	0/0	0/0	0/1	0/0	0/1	./.	0/0	0/0	0/0	0/0	0/0	0/0	0/0	0/0	0/0	0/0	0/0	0/0	0/0	0/0	0/0	0/1	./.	0/0	0/0	0/0	./.	0/1	0/0	./.	0/1	0/0	0/0	0/1	0/0	./.	0/0	0/0	0/0	0/0	0/0	0/0	./.	0/0
snp0412	2	111719833	A	G	./.	0/0	0/1	0/0	0/0	0|0	./.	0/0	0/0	0/0	0/0	0/0	./.	0/0	0/0	0/0	0/0	0/0	0/0	0/0	0/0	0/0	0/0	0/0	0/0	0/0	0/0	0/0	0/0	0/0	0/0	0/0	0/0	0/0	0/0	0/0	0/0	0/0	0/0	0/0	0/0	0/0	./.	0/0	0/0
snp0413	2	111720593	G	A	./.	0/0	0/0	1/1	0/0	0/0	./.	0/0	./.	./.	0/0	0/0	0/0	0/0	./.	./.	./.	0/0	0/0	0/0	0/0	0/0	0/0	0/0	0/0	./.	0/0	0/0	0/0	./.	0/0	0/0	0/0	0/0	0/0	0/0	0/0	0/0	0/0	0|1	0/0	0/0	0/0	./.	0|1
snp0414	2	111720702	C	T	0/1	0/0	0/0	0/0	0/0	0/0	0/0	0/0	0/0	0/0	0/0	0/0	0/0	0/0	0/0	0/0	0/0	0/0	0/0	0/0	0/1	0/0	0/0	0/0	0/0	0/1	0/0	0/0	0/0	0/0	0/0	0/0	0/0	0/0	0/0	0/0	0/0	0/0	0/0	0/0	0/0	0/1	0/0	0/0	0/0
snp0415	2	111720720	G	A	0/1	0/0	./.	0/1	0/0	0/1	./.	0/0	0/1	0|1	0/0	0/1	0/0	0/0	0/0	1|1	0/0	0/0	0/0	0|1	0/0	0/1	./.	0/0	0/0	0/0	0/0	0/0	./.	0/0	0|1	0/0	./.	0/0	0/1	0/0	0/0	0/0	1|1	0/1	0/0	0/0	0/0	0|1	0/0
snp0416	2	111720730	C	T	0/0	0/0	./.	0/0	0/0	0|1	0/0	0/0	0/0	0|1	0/0	0/0	0/0	0/0	0/0	./.	0/0	0/0	0/0	0|1	0/0	0/0	./.	0/0	0/0	0/0	0/0	0/0	0/0	0/0	0|1	0/0	0/0	0/0	0/0	0/0	./.	0/0	1|1	0/0	0/0	0/0	0/0	0|1	0/0
snp0417	2	111720763	T	C	0/0	0/1	0/0	0/0	0/0	0/0	0/0	0/0	0/0	0/0	0/0	0/0	0/0	0/0	0/0	./.	0/0	0/0	0/0	0/1	0/1	0/0	0/1	0/0	0/0	0/0	0/0	0/0	0/0	./.	0/1	0/0	./.	0/1	0/0	0/0	0/0	0/0	0/0	0/0	0/0	0/0	0/0	0/0	0/0
snp0418	2	111720777	C	T	0/0	0/1	./.	0/0	0/1	0/1	0/0	./.	0/0	0/1	0/0	0/0	0/0	0|1	0/0	./.	0/0	0/0	0/0	0/1	0/0	0/0	0/0	0/0	0/0	./.	0/0	0/0	0/0	0/0	0/0	0/0	0/0	0/0	0/0	0/0	0/1	0/0	0/1	0/0	0/0	0|1	0/0	0/0	0/0
snp0419	2	111720835	C	T	0/0	0/1	0/0	0/0	0/1	0/0	0/0	0/0	0/0	0/1	0/0	0/0	0/0	0/0	./.	1/1	0/0	0/1	0/0	0/1	0/0	0/0	0/0	0/0	0/0	0/0	0/0	0/0	1/1	0/0	0/0	0/0	0/0	0/0	0/0	0/1	0/0	0/0	0/0	0/0	0/0	0/0	0/0	0/1	0/0
snp0420	2	118058334	C	T	0/1	0/0	0/0	0/0	0/0	0/0	0/0	0/0	0/0	./.	0/0	0/0	0/0	0/0	./.	0/0	0/0	1|1	0/0	0/0	0/0	0/0	0/0	0/0	0/0	./.	0/0	0|1	1|1	./.	0|1	0/1	1|1	0/0	0/0	./.	0/0	0/0	./.	0/0	0|1	0/0	0/0	0/0	./.
snp0421	2	120624810	T	C	0/0	0/0	0/0	0/0	0/0	0/0	0/0	0/0	0/0	./.	0/0	0/0	0/0	0/0	0/0	0/0	0/0	0/0	0/0	0/0	./.	0/0	0/0	0/0	0/0	0/0	0/0	0/0	0/0	./.	0/0	0/0	0/0	0/0	0/0	0/0	0/0	0/0	0/0	0/0	0/0	0/0	./.	0/0	0/0
snp0422	2	120624832	C	T	0/0	0/0	0/0	0/0	0/0	0/0	0/1	0/0	0/0	./.	0/0	0/0	0/0	0/0	0/0	0/0	0/0	0/0	0/0	0/0	./.	0/0	0/0	./.	0/0	0/0	0/0	0/0	0/0	./.	0/0	0/0	0/0	0/0	0/0	0/0	0/0	0/0	0/0	0/0	./.	./.	0/0	0/0	0/0
snp0423	2	122641041	C	T	./.	0/1	1/1	0/0	0/1	1/1	0/0	0/0	./.	./.	0/1	./.	0/0	0/0	0/0	0/0	0/0	1/1	0/0	./.	0/0	0/0	0/0	0/0	0/1	./.	0/0	0/0	0/0	0/0	0/0	0/0	./.	./.	0/0	./.	./.	./.	0/0	0/1	0/0	0/0	0/0	0/0	0/0
snp0424	2	122641064	A	G	0/0	0/0	0/0	0/0	0/0	0|1	0/0	0/0	0/0	./.	0/0	./.	0/0	0/0	0/0	./.	0/0	0/0	0/0	0/0	0/0	./.	./.	0/0	0/1	./.	./.	0/0	0|1	0/0	1|1	0/0	0/0	0/0	0|1	0/0	./.	./.	0|1	0|1	./.	0/0	0/0	./.	0/0
snp0425	2	122641109	T	C	1/1	0/0	0/0	0/0	0/0	0/1	./.	0/0	0/0	./.	0/1	./.	./.	./.	1/1	0/0	0/0	0/0	0/0	0/0	1/1	0/1	0/0	0/0	0/1	./.	0/0	0/1	0/1	./.	1/1	0/0	./.	0/0	1/1	0/0	./.	./.	1/1	0/0	./.	1/1	./.	0/0	0/0
snp0426	2	122641137	T	A	0/0	0/0	0/0	0/0	0/0	0/0	0/0	0/0	0/0	0/0	0/0	./.	./.	0/0	0/0	0/0	0/0	0/0	0/0	0/0	0/0	0/1	0/0	0/0	0/1	./.	0/0	0/0	0/0	0/0	0/0	0/0	./.	0/0	0/0	0/0	0/0	./.	0/0	0/0	0/0	0/0	./.	0/0	0/0
snp0427	2	123443681	G	A	./.	./.	0/0	./.	0/0	0/0	1|1	0/0	0/0	./.	1/1	0/0	0/0	0/0	0/0	./.	0/0	./.	0/0	0/0	0/0	1|1	0|1	./.	./.	0/0	0/0	0/0	0/0	./.	0/0	0|1	0/0	0/0	0/0	0/0	0/0	./.	./.	0/0	0/0	./.	0/0	0|1	0/0
snp0428	2	129459160	G	A	./.	0/0	0/0	0/0	0/0	0/0	0/0	0/0	0|1	0/0	./.	./.	0/0	0/0	./.	0/0	0/0	0/0	./.	./.	0/0	0/0	0/0	./.	./.	0/0	0/0	./.	0/0	0/0	./.	0/0	0/0	0/0	0|1	0/0	0/0	0/0	0|1	0/0	0/0	./.	0/0	0/0	0/0
snp0429	2	129459164	C	A	0/0	0/0	0/0	0/0	0/0	0/0	0/0	0/0	0|1	0/0	./.	./.	0/0	0/0	./.	0/0	0/0	0/0	./.	./.	0/0	0/0	0/0	./.	0/0	0/0	0/0	./.	0/0	0/0	./.	0/0	0/0	0/0	0|1	0/0	0/0	0/0	0|1	0/0	0/0	./.	0/0	0/0	0/0
snp0430	2	129459177	C	T	0/0	0/0	0/0	0/0	0/0	0/0	0/0	0/0	0/1	0/0	./.	./.	0/0	0/0	./.	0/0	0/0	0/0	./.	./.	0/0	0/0	0/0	./.	0/0	0/0	./.	./.	0/0	0/0	./.	0/0	0/0	0/0	0/1	0/0	0/0	0/0	0/1	0/0	0/0	./.	0/0	0/0	0/0
snp0431	2	129459203	A	T	0/0	0/0	0/0	./.	0/0	0/0	0/0	./.	0/0	0/0	./.	./.	0/0	0/0	./.	0/0	./.	0/0	0/0	./.	0/0	0/0	0/0	0/0	0/0	0/0	./.	./.	0/0	0/0	0/0	0/0	0/0	0/0	0/0	0/0	0/0	0/0	0/0	0/0	0/0	./.	0/0	0/0	0/0
snp0432	2	129459225	A	T	0/0	0/0	0/0	./.	0/0	0/0	1/1	./.	0/0	0/0	./.	0/0	0/0	0/1	./.	0/0	0/0	0/0	0/0	./.	0/0	0/0	./.	0/0	0/0	./.	./.	./.	./.	0/0	0/0	0/0	0/1	0/0	0/1	0/0	0/0	0/0	0/0	0/0	./.	./.	1/1	./.	0/0
snp0433	2	132820138	C	T	./.	./.	./.	0/0	./.	0/0	0/0	./.	./.	0/0	0/0	0/0	./.	0/0	1|1	0/0	0/0	./.	0/0	0/0	./.	0/0	0/0	0/0	0/0	0/0	0/0	./.	0/0	0/0	./.	0/0	0/0	./.	0/0	0/0	./.	0/0	0/0	0/0	./.	0/0	./.	0/0	0/0
snp0434	2	132820153	C	A	./.	0/0	./.	0/0	0/0	0/0	0/0	0/0	0/0	0/0	0/0	0/0	./.	./.	0/0	0/0	0/0	0/0	0/0	0/0	./.	0/0	0/0	0/0	0/0	0/0	0/0	./.	0/0	0/0	./.	0/0	0/0	./.	0/0	0/0	./.	0/0	0/0	0/0	./.	0/0	./.	0/0	0/0
snp0435	2	139601936	A	G	0/0	1/1	1/1	0/0	0/0	0/0	0/0	./.	0/0	0/0	0/1	0/0	1/1	0/0	0/0	./.	0/0	0/0	0/0	0/0	0/0	./.	0/0	./.	0/0	0/0	0/0	0/0	0/0	0/0	0/0	0/0	0/1	0/0	0/1	0/0	0/0	0/0	0/0	0/0	0/0	./.	0/0	0/0	0/0
snp0436	2	139801952	T	A	0/0	0/0	0/0	0/0	0/0	0/0	./.	0/0	0/0	0/0	0/0	0/0	0/0	./.	1|1	0/0	0|1	./.	0/0	0/0	./.	0/0	0/0	0/0	0/0	./.	0/0	0/0	./.	0/0	./.	0/0	./.	./.	0/0	0/0	0/0	./.	0/0	0/0	0/0	./.	./.	0/0	0/0
snp0437	2	140029716	A	G	./.	0/0	0/0	./.	0/0	0/0	0/0	0/1	0/0	./.	0/0	0/0	0|1	./.	./.	./.	./.	0/0	./.	0/0	0/0	0/0	0/0	./.	0/0	./.	0/0	0/0	0/0	0/0	./.	./.	0/0	0/0	0/0	0/0	./.	0/0	0/0	0/0	0/0	0/0	0/0	0/0	0/0
snp0438	2	140562292	C	T	0/0	0/0	0/0	0|1	./.	0/0	0/0	0/0	0/0	0/0	0/0	1|1	0/0	./.	0/1	./.	0/0	0/0	0/0	0/0	0/0	0/0	0/0	0/0	0/0	0/0	0/0	0/0	0/0	0/0	0/1	./.	0/0	0/0	0/0	0/0	0/0	0/0	0/0	0/0	0/0	0/0	0|1	0/0	0/1
snp0439	2	140562395	C	T	./.	0|1	0/0	0/0	0/0	0/0	0/0	0/0	0/0	0/0	0/0	1/1	1/1	0/0	./.	0/0	0/0	0/0	0/0	0|1	0/0	./.	0/0	0/0	0/0	0/1	0/1	0/0	0/0	0/0	0/1	0/1	0|1	0/0	1/1	0/1	0/1	0/0	0/0	0/1	0|1	1|1	0/0	0/1	0/0
snp0440	2	140562405	T	C	0/0	0/0	1/1	0/0	0/0	0/0	0/0	0/1	0/0	0/1	0/0	0/0	0/0	0/0	0/0	0/1	./.	0/0	0/0	0/0	0/1	0/0	0/0	0/0	1/1	0/0	0/0	0/0	0/0	0/0	0/1	0/0	0/0	0/0	0/0	0/0	0/0	0/0	./.	0/0	0/0	0/0	./.	0/0	0/0
snp0441	2	140562418	C	A	0/0	0/0	0/0	0/0	0/0	0/0	0/0	0/0	0/0	0/0	0/0	0/0	0/0	0/0	0/0	0/0	0/0	0/0	0/0	0/0	0/0	0/0	0/0	0/0	0/0	0/0	0/0	0/0	0/0	0/0	0/0	0/0	0/0	0/0	./.	0/0	0/0	0/0	0/0	0/0	0/0	0/0	./.	0/0	0/0
snp0442	2	141442535	C	T	0/0	0/0	0/0	0/0	0/0	0/0	0/0	0/0	0/0	0/0	0/0	0/0	0/0	0/0	0/0	0/0	0/0	0/0	0/0	0/0	0/0	0/0	0/0	0/0	0/0	0/0	0/0	0/0	0/0	0/0	0/0	0/0	0/0	./.	0/0	0/0	./.	0/0	0/0	0/0	0/0	0/0	0/0	0/0	0/0
snp0443	2	141442558	G	A	0/0	0/0	0/0	0/0	0/0	0/0	0/0	0/0	0/0	0/0	0/0	0/0	0/0	0/0	0/0	0/0	0/0	0/0	0/0	0/0	0/0	0/0	0/0	0/0	0/0	0/0	0/0	0/0	0/0	0/0	0/0	0/0	0/0	./.	0/0	0/0	./.	0/0	0/0	0/0	0/0	0/0	0/0	0/0	0/1
snp0444	2	141442574	A	G	0/0	0/0	./.	0/0	0/0	0/0	0/0	0/0	0/0	0/0	0/0	0/0	0/0	0/0	0/0	0/0	0/0	0/0	0/0	0/0	0/0	0/0	0/0	0/0	0/0	0/0	0/0	0/0	0/0	0/0	0/0	0/0	0/0	./.	0/0	0/0	./.	0/0	0/0	0/0	0/0	./.	0/0	0/0	0/0
snp0445	2	141442631	G	A	0/0	0/0	0/0	0/0	0/0	0/0	0/0	0/0	0/0	0/0	0/0	./.	0/0	0/0	0/0	0/0	0/0	0/0	0/0	0/0	0/0	0/0	0/0	0/0	0/0	0/0	0/0	./.	0/0	0/0	0/0	0/0	0/0	0/0	0/0	0/0	./.	./.	0/0	0/0	0/0	0/0	0/0	0/0	0/1
snp0446	2	141670203	C	T	0/0	0|1	0/0	0/0	./.	0/0	0|1	0/0	0/0	0/0	0/0	0/0	0/0	./.	0/0	0/0	0/0	0/0	./.	0/0	0/0	0/0	0/0	0/0	0/0	0/0	0/0	0/0	0/0	0/0	0/0	0/0	0/0	0/0	0/0	0/0	./.	0/0	0/0	0/0	0/0	0/0	0/0	0/0	0/0
snp0447	2	141670234	G	A	0/0	0/0	0/0	0/0	0/0	0/0	0/0	0/0	0/0	0/0	0/0	0/0	0/0	./.	0/0	0/0	0/0	0/0	./.	0/0	0/0	0/0	0/0	0/0	0/0	0/0	0/0	0/0	0/0	0/0	0/0	0/0	0/0	0/0	0/0	0/0	0/0	0/0	0/0	0/0	0/0	0/0	0/0	0/0	0/0
snp0448	2	157593057	G	A	0/0	0/0	0/0	0/0	0/0	0/0	0/0	0/0	0/0	0/0	./.	0/0	0/0	0/0	0/0	0/0	0/0	0/0	0/0	0/0	0/0	0/0	0/0	0/0	0/0	0/0	0/0	0/0	0/0	0/0	0/0	0/0	0/0	0/0	0/0	0/0	./.	./.	0/0	0/0	0/0	0/0	0/0	0/0	0/0
snp0449	2	157593206	G	A	0/0	0/0	0/0	0/0	0/0	0/0	0/0	0/0	0/0	0/0	./.	0/0	./.	0/0	0/0	0/0	0/0	0/0	./.	0/0	0/0	0/0	0/0	0/0	0/0	0/0	0/0	0/0	0/0	0/0	0/0	0/0	0/0	0/0	0/0	0/0	./.	./.	0/0	0/0	0/0	0/0	0/0	0/0	0/0
snp0450	2	158666124	G	T	0/0	./.	0/0	0/0	0/0	0/0	0/0	0/0	./.	0/0	./.	./.	0/0	0/0	./.	./.	./.	0/0	./.	0/0	0/0	./.	0/0	0/0	0/0	0/0	./.	./.	./.	./.	./.	0/0	0/0	0/0	1|1	0/0	0/0	0/0	0/0	0/0	./.	0/0	./.	0/0	0/0
snp0451	2	160471963	C	T	0/0	0/0	0/0	0/0	0/0	0/0	0/0	0/0	0/0	0/0	./.	./.	0/0	./.	0/0	0/0	0/0	./.	0/0	0/0	0/0	0/0	0/0	0/0	0/0	0/0	0/0	0/0	0/0	0/0	0/0	./.	0/0	0/0	0/0	0/0	0/0	0/0	0/0	0/0	0/0	0/0	0/0	0/0	0/0
snp0452	2	164666552	A	G	./.	./.	0/0	0/0	0/0	0/0	0/0	0/0	0/0	0/0	0/0	0/0	0/0	0/0	0/0	0/0	./.	0/0	./.	0/0	0/0	0/0	0/0	0/0	0/0	0/0	0/0	./.	0/0	0/0	0/0	0/0	0/0	0/0	0/0	0/0	0/0	0/0	0/0	0/0	0/0	0/0	./.	./.	0/0
snp0453	2	164666554	T	A	./.	./.	0/0	0/0	0/0	0/0	./.	0/0	0/0	0/0	0/0	0/0	0/0	0/0	0/0	0/0	./.	0/0	./.	0/0	0/0	0/0	0/0	0/0	0/0	0/0	0/0	0/0	0/0	0/0	0/0	0/0	0/0	0/0	0/0	0/0	0/0	0/0	0/0	0/0	0/0	0/0	./.	./.	0/0
snp0454	2	164666565	A	C	./.	./.	0/0	0/0	0/0	0/0	0/0	0/0	0/0	0/0	0/0	0/0	0/0	0/0	0/0	0/0	./.	0/0	./.	0/0	0/0	0/0	0/0	0/0	0/0	0/0	0/0	0/0	0/0	0/0	0/0	0/0	0/0	0/0	0/0	0/0	0/0	./.	0/0	0/0	0/0	0/0	./.	./.	0/0
snp0455	2	165248740	C	T	0/0	0/1	0/0	0/0	0/1	0/0	0/0	0/0	0/0	0/0	./.	0/0	0/0	0/0	0/0	0/0	0/0	./.	0/0	0/1	0/0	./.	0/1	0/0	0/0	0/0	./.	./.	0/0	0/0	./.	0/0	0/0	0/0	0/0	0/1	0/0	0/0	0/0	0/0	./.	1/1	0/0	0/1	./.
snp0456	2	165248769	T	C	0/0	0/0	0/0	0/0	0/0	0/0	0/0	0/0	0/0	./.	0/0	0/0	0/0	0/0	0/0	0/0	0/0	./.	0/0	0/0	0/0	0/0	0/0	0|1	0/0	0/0	./.	0/0	0/0	0/0	0/0	0/0	0/0	0/0	0/0	0/0	0/0	0/0	0/0	0/0	./.	0/0	0/0	0/0	0/0
snp0457	2	165248772	G	A	0/0	0|1	1/1	1|1	0/1	0/0	0/0	./.	1/1	0/0	0/0	0/0	./.	0/0	./.	0/0	0/0	./.	0/0	0/1	./.	0/0	0/1	0/0	0/0	0/0	./.	./.	0/1	0/0	0/0	0/1	1/1	0|1	0/0	0/0	0|1	0/0	./.	0/0	./.	0/0	0/0	1/1	0/0
snp0458	2	165248776	G	A	0/0	0/0	0/0	0/0	0/0	0/0	0/0	./.	0/0	./.	0/0	0/0	0/0	0/0	0/0	0/0	0/0	./.	0/0	0/0	0/0	0/0	0/0	0|1	0/0	0/0	./.	0/0	0/0	0/0	0/0	0/0	0/0	0/0	0/0	0/0	0/0	0/0	0/0	0/0	./.	0/0	0/0	0/0	0/0
snp0459	2	165248784	C	T	0/0	0/0	0/0	0/0	0/0	0/0	0/0	./.	0/0	./.	0/0	0/0	0/0	0/0	0/0	0/0	0/0	./.	0/0	0/0	0/0	0/0	0/0	0|1	0/0	0/0	./.	0/0	0/0	0/0	0/0	0/0	0/0	0/0	0/0	0/0	0/0	0/0	0/0	0/0	./.	0/0	1|1	0/0	0/0
snp0460	2	165248800	C	T	0/0	0|1	0/0	0/0	0/0	0/0	0/0	0/0	0/0	0/0	0/0	0/0	0/0	0/0	0/0	0/0	0/0	./.	0/0	0/0	0/0	0/0	0/0	0/0	0/0	0/0	./.	0/0	0/0	0/0	0/0	0/0	0/0	0|0	0/0	0/1	0/0	0/0	0/0	0/0	./.	1|1	0/0	0/0	./.
snp0461	2	165248816	G	A	0/0	0/0	0/0	0/0	0/1	0/0	0/0	0/0	0/0	0/0	0/0	0/0	0/0	0/0	0/0	0/0	0/0	./.	0/0	0/0	0/0	0/0	0/0	0/0	0/0	0/0	./.	0/0	0/0	0/0	0/0	0/0	0/0	0/0	./.	0/1	0/0	0/0	0/0	0/0	./.	0/0	0/0	0/1	0/0
snp0462	2	165248838	C	T	0/0	0/0	0/0	./.	0/0	0/0	0/0	0/0	0/0	0/0	0/0	0/0	0/0	0/0	0/0	./.	./.	./.	0/0	0/0	0/0	0/0	0|0	0/0	0/0	0/0	./.	0/0	0/0	./.	0/0	0/0	0/0	0|1	0/0	0/0	0|1	0/0	0/0	0/0	./.	0/0	0/0	0/0	0/0
snp0463	2	165248840	C	T	0/0	0/0	0/0	0/0	0/0	0/0	0/0	0/0	0/0	0/0	0/0	1|1	0/0	0/0	0/0	0/0	0/0	./.	0/0	0/0	0/0	0/0	0/0	0/1	0/0	0/0	./.	0/0	0/0	./.	0/0	0/0	0/0	0/0	./.	0/0	0/0	0/0	0/0	0/0	./.	0/0	0/0	0/0	0/0
snp0464	2	167012079	G	A	0/0	0/0	0/0	0/0	0/0	0/0	0/1	0/0	./.	0/0	0/0	./.	0/0	./.	./.	0/0	./.	./.	0/0	0/0	0/0	./.	0/1	0/0	0/0	0/0	0/0	0/0	0/0	0/0	0/1	0/0	./.	0/0	0/0	0/0	./.	0/0	0/0	./.	0/0	0/0	./.	0/0	0/1
snp0465	2	167993947	A	T	0/0	0/0	0/0	0/0	0/0	0/0	./.	0/0	0/0	0/0	0|1	0/0	0/0	0/0	0/0	0/0	0/0	0|1	0/0	0/0	0/0	0/0	0/0	./.	0/0	0/0	0/0	./.	0/0	./.	0/0	./.	0/0	./.	0/0	0/0	0/0	./.	./.	./.	0/0	./.	0/0	0/0	0/0
snp0466	2	174570012	C	T	0/0	0/0	0/1	0/0	0/0	0/1	./.	0/0	0/0	./.	./.	0/1	0/0	1/1	0/0	1/1	./.	./.	0/0	0/0	0/0	0/0	0/1	0/0	0/0	0/0	0/0	0/0	./.	./.	0/0	0/0	0/0	./.	0/0	0/0	0/0	0/0	0/0	./.	0/0	./.	0/1	0/0	0/0
snp0467	2	174570077	G	A	0/0	0/0	1/1	0/0	0/0	0/0	0/0	0/0	0/0	./.	./.	0/1	0/0	0/0	0/0	./.	./.	0/0	./.	0/0	0/0	0/0	0/1	0/0	0/0	0/0	0/0	0/0	./.	./.	0/0	0/0	0/0	./.	0/0	0/0	0/0	0/0	0/0	0/0	0/0	0/0	0/0	0/0	./.
snp0468	2	174570079	A	G	0/0	0/0	0/0	0/0	0/0	0/0	0/0	0/0	0/0	./.	0/0	0/0	0/0	0/0	0/0	0/0	0/0	0/0	0/0	0/0	0/0	0/0	0/0	0/0	0/0	0/0	0/0	0/0	./.	0/0	0/0	0/0	0/0	./.	0/0	0/0	0/0	0/0	0/0	0/0	0/0	0/0	0/0	0/0	0/0
snp0469	2	174570080	G	C	0/0	0/0	0/0	0/0	0/0	0/0	0/0	0/0	0/0	./.	0/0	0/0	0/0	0/0	0/0	0/0	0/0	0/0	0/0	0/0	0/0	0/0	0/0	0/0	0/0	0/0	0/0	0/0	./.	0/0	0/0	0/0	0/0	./.	0/0	0/0	0/0	0/0	0/0	0/0	0/0	0/0	0/0	0/0	0/0
snp0470	2	176549704	C	T	0/0	0/0	0/0	0/0	0/0	0/0	0/0	0/0	0/0	./.	./.	0/0	0/0	0/0	./.	0/0	./.	./.	0/1	0/0	0/0	0/0	0/0	0/0	0/0	0/0	0/0	0/0	0/0	0/0	0/0	0/0	0/0	0/0	0/0	0/0	0/0	0/0	0/0	0/0	./.	./.	./.	0/0	0/0
snp0471	2	189821115	C	T	0/1	0/0	0/0	0/0	0/0	0/1	0/0	0/0	0/0	0/0	0/0	0/0	0/0	0/0	0/0	0/0	0/0	0/0	0/0	0/0	0/0	0/1	0/0	1/1	./.	0/0	./.	1/1	0/0	0/0	0/0	0/1	0/0	0/0	0/0	0/1	0/1	0/0	0/0	0/0	0/0	0/0	0/0	./.	0/0
snp0472	2	189821118	C	T	0/0	0/0	./.	0/0	0/0	0/0	./.	0/0	0/0	0/0	0/0	0/0	./.	0/0	0/0	0/0	0/0	0/0	0/0	./.	0/1	0/0	0/1	0/0	./.	0/0	0/0	0/0	0/0	0/0	0/0	0/0	0/0	1/1	0/0	0/0	0/0	./.	0/0	0/0	0/0	0/0	0/0	./.	0/0
snp0473	2	190742681	T	C	0/0	./.	0/0	0/0	0/0	0/0	./.	0/0	0/0	0/0	0/0	0/0	./.	0/0	0/0	0/0	./.	0/0	0/0	0/0	0/0	0/0	0/0	0/0	0/0	0/0	0/0	0/0	0/0	0/0	0/0	0/0	0/0	0/0	0/0	0/0	0/0	0/0	0/0	0/0	0/0	0/0	0/1	0/0	0/0
snp0474	2	192767091	A	G	0/0	0/0	0/0	1|1	0|1	0/0	./.	./.	0/0	0/0	0/0	0/0	0/0	./.	0/0	0/0	./.	0/0	0/0	1|1	0/0	0/0	0/0	./.	0|1	0/0	0/0	0/0	0/0	./.	0/0	0|0	0/0	0/0	0/0	0/0	./.	./.	1|1	0/0	./.	0/0	0/0	0/0	0/0
snp0475	2	192767131	C	T	0/0	0/0	0/0	0/0	0/0	0/0	./.	0/0	0/0	0/0	0/0	0/0	0/0	./.	0/0	0/0	0/0	0/0	0/0	0/0	0/0	0/0	0/0	./.	0/0	0/0	1/1	0/0	0/0	./.	0/0	0/0	0/0	0/0	./.	0/0	./.	./.	0/0	./.	./.	0/0	0/0	0/0	0/0
snp0476	2	192767135	G	A	0/0	0/0	1|1	0/0	0/0	0/0	./.	0/0	./.	./.	0/0	0/0	0/0	./.	0/0	0/0	0/0	0/0	0/0	0/0	1|1	0/0	0/0	./.	0/0	0/0	0/0	./.	0/0	./.	1|1	0/0	1|1	./.	0/0	0/0	./.	./.	0/0	0/0	./.	0/0	0/0	1|1	0/0
snp0477	2	192767141	G	A	./.	0/0	0/0	1/1	1/1	0/0	./.	0/0	0/0	0/0	0/0	0/0	0/0	./.	0/0	0/0	1/1	0/0	0/0	1/1	0/0	0/0	0/0	./.	1/1	0/0	./.	0/0	0/0	./.	0/0	0/0	0/0	0/0	./.	0/0	./.	./.	1/1	./.	./.	0/0	0/0	0/0	0/0
snp0478	2	192767157	C	T	./.	0/0	0/0	1|1	0/0	0/0	./.	1|1	0/0	0/0	./.	0/0	0/0	./.	0/0	1|1	.	0/0	0/0	1|1	./.	0/0	0/0	./.	1|1	0/0	./.	0/0	0/0	./.	0/0	0/0	0/0	0/0	0/0	0/0	./.	./.	0/0	./.	./.	0/0	0/0	0/0	0/0
snp0479	2	193552510	C	T	0/1	0/0	0/0	0/0	0/0	0/0	0/0	0/0	./.	0/0	0/0	0/0	./.	./.	0/0	0/0	./.	0/0	0/0	./.	0/0	0/0	0/0	0/0	0/1	./.	0/0	0/0	./.	0/0	0/0	./.	0/0	1/1	0/1	0/1	0/0	./.	0/1	0/0	0/0	0/0	0/0	0/0	0/0
snp0480	2	193552520	A	T	0/0	0/0	0/0	0/0	0/0	0/0	0/0	0/0	./.	0/0	./.	0/0	./.	./.	0/0	0/0	./.	0/0	0/0	0/0	0/0	0/0	0/0	0/0	0/0	0/0	0/0	0/0	./.	0/0	0/0	0/0	0/0	0/0	0/0	0/0	./.	./.	0/0	0/0	0/0	0/0	0/0	0/0	0/0
snp0481	2	193552601	G	A	0/0	0/0	0/0	0/0	0/0	0/0	0/0	0/0	./.	0/0	./.	./.	./.	./.	0/0	0/0	./.	0/0	0/0	0/0	0/0	0/0	0/0	0/0	0/0	./.	0/0	./.	./.	0/0	0/0	0/0	0/0	0/0	0/0	0/0	0/0	0/0	0/0	0/0	0/0	0/0	0/0	0/0	0/0
snp0482	2	195777520	A	G	0/0	0/0	0/0	0/0	0/0	0/0	0/0	0/0	./.	0/0	0/0	0/0	./.	0/0	0/0	0/0	0/0	./.	0/0	0/0	0/0	0/0	0/0	0/0	0/0	./.	0/0	0/0	0/0	./.	0/0	0/0	0/0	0/0	0/0	0/0	0/0	0/0	0/0	0/0	0/0	./.	0/0	0/0	0/0
snp0483	2	195777526	T	C	0/0	0/0	0/0	0/0	0/0	0/0	0/0	0/0	./.	0/0	0/0	0/0	./.	0/0	0/0	0/0	0/0	./.	0/0	0/0	0/0	0/0	0/0	0/0	0/0	./.	0/0	0/0	0/0	./.	0/0	0/0	0/0	0/0	0/0	0/0	0/0	0/0	0/0	0/0	0/0	./.	0/0	0/0	0/0
snp0484	2	201386295	C	T	0/0	0/0	0/0	./.	0/0	0/0	0/0	0/0	./.	0/0	0/0	0/0	0/0	0/0	0/0	0/0	./.	0/0	0/0	0/0	0/0	./.	0/0	0/0	0/0	0/0	0/0	./.	0/0	./.	0/0	0/0	0/0	0/0	0/0	0/0	0/0	0/0	0/0	0/0	0/0	./.	0/0	0/0	0/0
snp0485	2	207712511	G	T	./.	0/0	0/0	./.	0/0	0/0	./.	./.	0/0	./.	./.	0/0	0/0	0/0	./.	0/0	0|1	./.	0/0	0/0	0/0	0/0	0/0	0/0	./.	0/0	./.	./.	0/0	0/0	0/0	0/0	./.	0/0	0/0	0/0	0/0	0/0	./.	0/0	0/0	./.	0/0	0/0	0/0
snp0486	2	210322073	C	T	0/0	0/0	0/0	0/0	0/0	0/0	./.	0/0	0/0	0/0	0/0	0/1	0/0	0/1	0/0	0/0	0/0	./.	0/0	0/0	./.	0/0	0/0	0/0	0/0	0/0	0/0	0/0	0/0	0/0	0/0	0/0	./.	0/0	0/0	./.	0/0	0/0	0/0	0/0	0/0	0/0	0/0	0/0	0/0
snp0487	2	210322095	C	T	0/0	0/0	0/0	0/0	0/0	0/0	0/0	0/0	0/0	0/0	0/0	0/0	0/0	0/0	./.	0/0	0/0	./.	0/0	0/0	./.	0/0	0/0	0/0	0/0	0/0	0/0	0/0	0/0	0/0	1/1	0/0	0/0	0/0	0/0	0/0	0/0	0/0	0/1	0/0	0/0	0/0	0/0	0/0	0/0
snp0488	2	210322152	C	A	0/0	0/0	0/1	0/1	0/1	0/0	./.	0/0	0/1	0/1	0/0	0/1	0/1	0/1	0/0	0/0	0/0	0/0	0/0	0/0	0/0	0/0	0/0	0/0	1/1	0/1	0/0	./.	0/0	0/0	0/0	0/1	0/0	0/0	0/1	0/0	0/0	0/0	0/0	0/0	0/0	0/0	0/0	0/0	0/0
snp0489	2	210322158	G	A	0/0	1/1	0/0	0/0	0/1	0/1	./.	1/1	0/1	0/0	0/0	0/1	0/1	0/0	0/0	0/0	./.	0/0	0/0	0/1	0/0	0/0	0/1	1/1	0/0	0/0	0/0	./.	0/1	0/0	0/0	0/0	0/0	0/0	0/0	0/1	0/1	0/1	0/0	0/0	0/0	1/1	1/1	./.	./.
snp0490	2	210322171	T	G	0/0	0/0	0/0	0/1	0/0	0/0	0/0	0/0	0/0	0/0	./.	0/1	0/0	0/0	0/1	0/0	0/0	0/0	0/0	0/0	0/0	1/1	0/0	./.	0/0	0/0	0/0	./.	0/0	0/0	0/0	0/0	0/0	0/1	0/1	0/0	0/0	0/1	0/1	./.	0/0	0/0	0/0	0/0	0/0
snp0491	2	210322209	C	T	0/0	0/0	0/1	0/1	0/1	0/0	0/0	0/0	0/0	0/1	0/0	0/0	0/0	0/1	0/0	0/0	0/0	0/0	0/0	0/0	0/0	0/0	0/0	0/0	0/1	0/1	0/0	0/0	0/0	0/0	0/0	0/0	0/0	0/0	0/0	0/0	0/0	0/0	0/1	0/0	0/1	0/0	0/0	0/0	1/1
snp0492	2	210322284	T	C	0/0	0/0	0/1	0/0	0/0	0/0	0/0	0/0	0/0	0/1	0/0	0/0	./.	0/0	0/0	0/0	0/0	0/0	0/0	0/0	0/0	0/1	0/0	0/0	0/0	0/0	0/0	0/0	0/0	0/0	0/0	0/1	0/0	0/1	0/0	./.	0/0	0/1	0/0	0/0	0/0	0/1	0/0	0/0	0/0
snp0493	2	210322295	C	T	0/0	0/0	0/0	0/1	0/1	0/0	0/0	0/0	0/0	0/1	0/0	0/0	0/0	1/1	0/0	0/1	0/0	0/0	0/0	0/1	0/0	0/0	0/0	0/0	0/1	./.	0/0	0/1	0/1	./.	0/0	0/0	0/0	0/0	0/1	0/0	0/0	0/0	0/1	0/0	0/0	0/0	0/0	0/0	0/0
snp0494	2	210322313	G	T	0/0	0/0	0/0	0/1	0/0	0/0	0/0	0/0	0/0	0/0	0/0	0/0	./.	0/0	0/0	0/0	0/0	0/0	0/0	0|1	0/0	0/0	0/1	0/0	0/0	1|1	0/0	0/0	0/0	0/0	0/0	0/0	./.	0/1	0/0	0/0	0/0	0/0	0/0	0/1	0|1	0/1	0/1	./.	0/0
snp0495	2	210322393	C	T	./.	./.	0/0	0/0	./.	0/0	./.	0/0	0/0	0/0	0/0	0/0	0/0	0/0	0/0	0/0	0/0	0/0	0/0	0/0	0/0	0/0	0/0	0/0	0/0	0/0	0/1	0/0	0/0	0/0	./.	0/0	./.	0/0	1/1	0/0	0/0	0/0	0/1	0/0	0/0	0/0	0/0	0/0	0/0
snp0496	2	210326811	T	C	0/0	0/1	0/0	0/0	0/0	0/0	0/0	0/0	./.	0/0	0/0	0/1	0/0	0/0	./.	0/1	0/0	0/0	0/0	0/0	./.	0/0	0/0	0/0	0/0	0/0	0/1	0/0	0/0	0/0	0/1	0/0	0/0	0/0	0/0	0/0	./.	0/0	0/1	0/0	0/1	0/0	0/1	0/1	0/0
snp0497	2	210326923	G	A	0/0	0/1	0/1	0/0	0/0	./.	0/0	0/0	1/1	./.	0/0	0/1	0/1	0/0	./.	0/0	0/0	0/0	0/0	0/0	0/1	0/0	0/0	0/0	./.	0/0	0/0	0/0	./.	0/0	0/0	0/0	0/1	0/0	0/0	0/1	./.	./.	0/0	0/0	./.	./.	./.	0/0	0/0
snp0498	2	212376931	T	C	0/0	0/1	1/1	0/1	0/0	0/1	0/0	0/0	0/0	0/0	0/0	0/1	0/0	0/1	0/0	0/0	0/1	./.	0/0	0/1	./.	0|1	0/0	0/0	0/1	./.	0/1	./.	./.	0/0	0/0	0/1	0/1	0/0	0/1	0/0	0/0	0/0	0/1	0/1	0/1	0/1	0/1	0/1	0/1
snp0499	2	212376954	G	T	0/0	0/1	1/1	0/1	0/0	0/1	0/0	0|1	0/0	0/0	0/0	0/1	0/0	0/1	0/0	0/0	0/1	0/0	0/0	0/1	./.	0|1	0/0	0/0	0/1	1/1	0/1	0/0	0/0	0/0	0/1	0/1	0/1	./.	0/0	0/0	0/0	0/0	0/1	0/0	0/1	0/1	0/1	0/1	0/1
snp0500	2	212376988	A	G	0/1	0/0	0/0	0/0	0/0	0/0	0/0	0/1	0/1	0/0	0/0	0/0	./.	0/0	0/1	0/0	0/0	0/0	0/0	0/1	0/0	0/0	0/0	0/1	0/0	0/0	0/0	0/0	0/0	0/1	0/1	0/0	0/0	0/0	0/0	0/0	0/0	0/0	0/1	0/0	0/0	0/0	0/0	0/1	0/0
snp0501	2	212377011	A	T	./.	0/0	0/0	0/0	0/0	0/1	0/0	0/1	./.	0/0	0/0	0/0	./.	0/0	0/1	0/0	0/0	0/0	0/0	0/1	0/0	0/0	0/1	0/0	0/0	0/0	0/0	0/0	0/0	0/1	0/1	0/0	0/0	0/0	0/0	0/0	0/0	0/0	0/1	0/0	0/0	0/0	0/0	0/1	0/1
snp0502	2	212377029	A	G	0/0	0/1	0/1	0/1	0/1	0/1	0/0	0/1	0/0	0/0	0/0	0/1	./.	1/1	0/0	0/0	0/1	./.	0/0	0/1	0/1	0/0	0/0	0/0	0/1	1/1	0/1	0/0	0/1	0/0	0/1	0/1	0/1	0/0	0/1	0/0	1/1	0/0	0/0	0/1	0/0	0/1	0/0	0/1	0/0
snp0503	2	212377041	T	A	0|1	0/0	0/0	0/0	0/0	0/0	0/0	0|1	0|1	0/0	0/0	0/0	./.	0/0	0|1	0/0	0/0	./.	0/0	0|1	0/0	0/0	0|1	0/0	0|1	0/0	0/0	0/0	0/0	0/0	0|1	0/0	0/0	0/0	0/0	0/0	0/0	0/0	0|1	0/0	0/0	0/0	0/0	0|1	0|1
snp0504	2	212377049	C	G	0/0	0/1	0/1	0/1	0/1	0/1	0/0	0/1	0/0	0/0	0/0	0/1	./.	1/1	0/0	0/0	0/1	./.	0/0	0/0	0/1	./.	0/0	0/0	0/0	1/1	0/1	0/0	0/1	0/0	0/1	0/1	0/1	0/0	0/1	0/0	1/1	0/0	0/0	0/1	0/1	0/1	0/0	0/1	0/0
snp0505	2	212377050	G	C	0|1	0/0	0/0	0/0	0/0	0/1	0/0	0|1	0|1	0/0	0/0	0/0	0/0	0/0	0|1	0/0	0/0	./.	0/0	0|1	0/0	0/0	0|1	0/0	0|1	0/0	0/0	./.	0/0	0/1	0|1	0/0	0/0	0/0	0/0	0/0	0/0	0/0	0|1	0/0	0/0	0/0	0/0	0|1	0|1
snp0506	2	212377066	G	C	0/0	0/1	0/1	0/1	0/1	0/1	0/0	0/1	0/0	0/0	0/0	0/1	0/0	0/1	0/0	./.	0/0	./.	0/0	0/0	0/1	0/0	0/0	0/0	0/0	1/1	0/1	0/0	0/0	0/0	0/1	0/1	0/1	./.	0/1	0/0	0/0	0/0	0/0	0/0	0/0	0/1	1/1	0/1	0/0
snp0507	2	212377177	G	C	0/0	0/1	0/0	0/1	0/0	0/1	0/0	0/0	0/0	0/0	0/0	0/1	0/0	0/1	0/0	0/0	0/1	./.	0/0	0/0	0/0	0/0	0/0	0/0	0/0	1/1	./.	./.	0/0	0/0	0/0	0/1	0/1	0/0	0/0	0/0	0/0	0/0	0/0	0/1	0/0	0/1	1/1	0|1	0/0
snp0508	2	212377213	A	G	0/0	0/0	0/1	0/0	0/1	0/0	0/0	0/0	./.	0/0	./.	0/0	0/0	0/0	0/0	0/0	0/0	./.	0/0	0/1	0/0	0/0	0/1	0/0	./.	0/0	0/0	./.	0/0	./.	0/0	0/0	0/0	0/0	0/0	0/0	0/0	0/0	0/0	./.	0/0	0/0	0/0	0/1	0/1
snp0509	2	212377224	T	A	0/0	0/0	0/0	0/0	0/0	0/0	0/0	0/0	0/0	0/0	./.	0/0	0/0	0/0	0/0	0/0	0/0	./.	0/0	0/0	0/0	0/0	0/0	0/0	0/0	0/0	0/0	./.	0/0	0/0	0/0	./.	0/0	0/0	0/0	0/0	0/0	0/0	0/0	./.	0/0	0/0	0/0	0/0	0/0
snp0510	2	215335643	C	A	0/0	0/0	./.	0/0	0/0	0/0	0/0	0/0	0/0	./.	0/0	0/0	0/0	0/0	0/0	0/0	0/0	./.	0/0	0/0	0/0	0/0	0/0	0/0	./.	0/0	0/0	0/0	./.	0/0	0/0	0/0	0/0	0/0	0/0	0/0	0/0	./.	0/0	0/0	0/0	0/0	0/0	0/0	0/0
snp0511	2	216191582	G	T	0/0	0/0	0/0	./.	0/1	0/0	0/0	0/0	0/0	./.	0/0	./.	0/0	0|1	./.	0/0	0/0	0/0	./.	0/1	0/0	0/1	0/0	./.	0/0	0/0	0/0	0/0	0/0	0/0	0/0	0/0	0/0	0/0	0/0	0/0	0/0	./.	0/0	./.	0/0	0/0	0/0	./.	0/0
snp0512	2	216191590	T	C	0/0	0/0	0/0	./.	0/0	0/0	0/0	0/0	0/0	./.	0/0	./.	0/0	0|1	./.	0/0	0/0	0/0	./.	0/0	0/0	0/0	0/0	0/0	0/0	0/0	0/0	0/0	0/0	0/0	0/0	0/0	0/0	0/0	0/0	0/0	0/0	./.	0/0	./.	0/0	0/0	0/0	./.	0/0
snp0513	2	216191618	T	C	0/0	0/0	./.	0/0	0/0	0/1	0/0	0/1	0/0	./.	0/0	0/0	0/0	0/0	0/0	0/1	0/0	0/0	./.	0/0	./.	0/0	0/0	./.	0/0	0/0	0/0	./.	./.	0/0	0/0	0/0	0/0	0/1	./.	0/0	0/0	./.	1/1	0/0	./.	0/0	0/0	./.	0/0
snp0514	2	218752114	A	G	0/0	0/0	0/0	0/0	0/0	0/0	0/0	0/0	0/0	0/0	0/0	./.	0/0	0/0	0/0	0/0	0/0	0/0	0/0	./.	0/0	0/0	0/0	./.	0/0	0/0	0/0	0/0	0/0	0/0	0/0	0/0	0|1	0/0	0/0	0/0	0/0	./.	0/0	0/0	0/0	0/0	./.	./.	0/0
snp0515	2	220366121	G	A	0|1	0/1	0/0	0/1	0/0	./.	1/1	./.	0/0	0/1	./.	1|1	0/0	0/0	0/1	0/0	0/1	./.	0/0	0/0	./.	0/0	0/0	./.	./.	./.	./.	./.	0/0	./.	0/0	0/0	0/0	0/1	0/1	./.	0/1	0/0	0/0	./.	0/1	0/1	./.	0/0	0/0
snp0516	2	220366175	A	T	1|1	1|1	./.	0|1	1|1	1|1	0/0	0/0	0/0	0/0	./.	./.	./.	1|1	0/1	0/0	0/0	0/1	0/0	./.	./.	1|1	1|1	./.	1|1	./.	./.	0|1	./.	1|1	0|1	1|1	0/1	1|1	0/1	1|1	0|1	0/0	0|1	1|1	1|1	0/1	./.	1|1	1|1
snp0517	2	220366229	A	T	0/1	0/1	1/1	0/1	./.	1/1	0/0	./.	0/1	0/0	0/0	./.	0/0	1/1	0/1	./.	0/1	1/1	0/0	./.	./.	1/1	1/1	./.	0/1	./.	1/1	0/1	./.	1/1	1/1	0/1	1/1	1/1	1/1	1/1	0/1	0/0	0/1	0/1	1/1	0/0	1/1	1/1	./.
snp0518	2	225702136	G	A	./.	0/0	0/0	0/0	0/0	0/0	0/0	0/0	./.	./.	./.	0/0	0/0	./.	0/0	0/0	0/0	0/0	0/0	0/0	0/0	0/0	0/0	./.	0/0	0/0	0/0	./.	0/0	0/0	0/0	0/0	0/0	0/0	0/0	0/0	0/0	./.	0/0	0/0	0/0	./.	0/0	0/0	0/0
snp0519	2	230308281	C	A	0/0	0/1	0/0	0/0	0/0	0/1	0/0	0/1	0/1	./.	0/0	0/0	0/1	0/0	0/0	0/0	0/1	0/0	1/1	./.	0/0	0/1	0/1	0/0	0/0	0/0	0/1	0/0	./.	0/0	0/0	0/0	0/1	0/0	0/1	0/0	0/0	0/0	0/0	0/1	0/0	1/1	0/1	0/1	0/0
snp0520	2	231595746	G	A	0/0	0/0	./.	0/0	0/0	0/0	0/0	./.	./.	0/0	0/0	0/0	0/0	0/0	./.	0/0	./.	0/0	./.	0/0	./.	0/0	0/0	0/0	0/0	0/0	0/0	0/0	0/0	./.	./.	0/0	0/0	0/0	0/0	0/0	0/0	0/0	0/0	0/0	0/0	0/0	0/0	0/0	0/0
snp0521	2	233642763	G	T	0|1	0/0	0/0	0/0	0/0	0/0	0/0	0/0	./.	0/0	./.	0/0	0/0	./.	0/0	0/0	./.	0/0	0/0	0|0	0/0	0|1	./.	./.	0/0	0/0	0/0	0/0	./.	0/0	0/0	0/0	0/0	0/0	0/0	0/0	0/0	0/0	./.	0/1	0/0	0/0	0/0	0/0	0/0
snp0522	2	233642774	A	T	0/0	0/0	0/0	./.	0/0	0/0	1/1	0/0	0/0	./.	./.	0/1	./.	./.	0/0	0/0	./.	./.	0/0	0/0	0/0	0/0	./.	./.	0/0	0/0	0/0	0/0	./.	0/0	./.	0/1	1/1	0/0	0/0	1/1	0/0	0/0	./.	0/0	0/0	0/0	0/0	0/0	0/0
snp0523	2	233642786	G	A	0/0	0/0	0/0	0/0	0/0	0/0	0/0	0/0	./.	./.	./.	0/0	0/0	./.	0/0	0/0	./.	0/0	0/0	0/0	0/0	0/1	./.	./.	0/0	0/0	0/0	0/0	./.	0/0	./.	0/0	0/0	0/0	0/0	0/0	0/0	0/0	./.	0/1	0/0	0/0	0/0	0/0	0/0
snp0524	2	235045025	G	T	0/0	0/0	0/0	0/0	0/0	0/0	0/0	./.	0/0	0/0	./.	0/0	./.	0/0	0/0	0/0	./.	0/0	0/0	0/0	0/0	0/0	./.	0/0	./.	1/1	0/0	0/0	0/0	./.	0/0	0/0	0/0	0/0	0/0	0/0	1/1	1/1	0/0	./.	0/0	0/0	./.	./.	./.
snp0525	2	237049712	G	A	0/0	0/0	0/0	0/0	0/0	0/0	1/1	0/0	0/0	0/0	0/0	0/0	0/0	0/0	0/0	0/0	0/0	0/0	./.	0/0	0/0	0/0	0/0	0/0	0/0	0/0	0/0	0/0	./.	0/0	0/0	0/0	0/1	0/0	0/1	0/1	./.	./.	0/0	0/0	./.	0|1	0/0	0/0	0/0
snp0526	2	237049749	G	A	0/0	0/0	0/0	0/0	0/0	0/0	./.	0/1	0/1	0/0	0/0	0/0	0/0	0/1	0/0	0/0	0/0	0/0	./.	0/0	0/0	0/0	0/0	0/0	0/0	0/0	0/0	0/0	0/0	0/0	0/0	0/0	0/1	0|1	./.	0/0	0/1	0/0	0/0	0/0	./.	0|1	0/0	0/0	./.
snp0527	2	237049755	G	A	1/1	0/0	0/0	0/0	0/0	0/0	0/0	0/0	0/0	1/1	./.	0/0	0/0	0/0	./.	0/0	0/0	0/0	./.	./.	0/0	0/0	0/0	0|1	0/1	0/0	0/1	0|1	0/0	1/1	0/0	0/0	0/0	0/0	0/0	0/0	0/0	./.	0/0	./.	1|1	0|1	0/0	0/1	0/0
snp0528	2	237049777	G	A	0/0	0/0	0/0	./.	0/1	0/0	1|1	0/0	0/0	0/0	./.	0/0	0/0	0|1	0/0	0/0	./.	0/0	./.	./.	./.	0/0	0/0	0/0	0/0	0/0	0/0	0/0	./.	./.	0/0	0/0	0|1	0/0	./.	0/0	0/0	0/0	0/0	0/0	0/0	1|1	0/0	0/0	./.
snp0529	2	237049779	G	A	0/0	0/0	./.	0/0	0/0	0/0	1|1	0/0	0/0	0/0	./.	0/0	0/0	0|1	0/0	0/0	./.	0/0	./.	0/0	./.	0/0	0/0	0/0	0/0	0/0	0/0	0/0	0/0	./.	0/0	0/0	0|1	0/0	./.	0/0	0/0	0/0	0/0	0/0	0/0	1|1	0/0	0/0	./.
snp0530	2	237049797	G	A	./.	./.	0/0	0/0	0/0	0/0	0/0	0/0	0/0	0/0	./.	./.	0/0	0/0	0/0	0/0	./.	0/0	0/0	0/0	./.	./.	0/0	0/0	0/0	0/0	0/0	0|1	0/0	./.	0/0	0/0	0/0	0/0	0/0	0/0	0/0	0/0	./.	0/0	0/0	0/0	0/0	0/0	0/0
snp0531	2	237049799	A	T	./.	0/0	0/0	0/0	0/0	0/0	0/0	0/0	0/0	0/0	./.	./.	0/0	0/0	./.	./.	./.	0/0	0/0	0/0	./.	0/0	0/0	0|1	./.	0/0	./.	0/0	0/0	.	0/0	0/0	0/0	0/0	0/0	0/0	0/0	./.	./.	./.	0|1	0/0	0/0	0|1	0/0
snp0532	2	237167639	A	T	0/0	0/0	./.	./.	0/0	0/0	./.	0/0	./.	0/0	0/0	./.	0/0	0/1	0/0	0/0	0/0	0/0	./.	0/0	0/0	0/0	0/0	0/0	0/0	./.	./.	./.	0/0	./.	0/0	0/0	0/0	./.	0/0	0/0	0/0	0/0	0/1	0/0	1/1	0/0	0/0	./.	./.
snp0533	2	237182920	C	T	0/0	./.	0|1	0/0	0/0	0/0	0/1	0/0	0/0	./.	0/0	./.	0/0	1|1	0/0	0/0	0/0	1|1	0/0	1|1	0/0	0/0	0/0	0|1	0|1	0|1	0/0	0/0	0/0	0/0	0|1	0/0	0/0	0/0	0/0	0/0	./.	0/0	0/0	0/0	0|1	0/0	0/0	0/0	0/0
snp0534	2	237182989	G	A	0/0	0/0	0/1	0/0	0/0	0/0	1|1	1|1	./.	0/0	0/1	1|1	0/0	1|1	0/0	0/0	0/0	1|1	./.	0/1	./.	0/0	1|1	0/1	1|1	0|1	1|1	0/1	0/0	./.	0/1	0/0	0/0	0/1	0/0	0/0	0/0	0/0	1|1	0/0	./.	0/0	0/0	0|1	0/0
snp0535	2	237183020	G	A	0/0	0/0	0/0	0/1	0/0	0/1	0/0	0/0	0/0	0/0	0/0	0/0	./.	0/1	0/0	0/1	0/1	0/1	0/0	0/0	0/0	0/0	0/0	0/0	0/1	0/0	0/0	0/0	./.	0/0	0/0	0/0	0/1	0/1	0/1	1/1	1/1	0/0	0/0	0/1	0/0	0/0	0/0	0/1	0/0
snp0536	2	237183021	C	A	0/0	0/0	0/0	0/0	0/0	0/0	0/0	0/0	0/0	0/0	0/0	0/0	0/0	0/0	0/0	0/0	0/0	0/0	0/0	0/0	0/0	0/0	0/0	0/0	0/0	0/0	0/0	0/0	./.	0/0	0/0	0/0	0/0	0/0	0/0	0/0	0/0	0/0	0/0	0/0	0/0	0/0	0/0	0/0	0/0
snp0537	2	237183033	G	T	0/1	0/0	0/0	0/1	0/0	0/0	0/0	0/0	0/0	0/0	0/0	0/0	0/0	0/0	0/1	0/0	0/1	0/0	0/0	0/0	./.	0/1	0/0	0/0	0/0	0/0	0/0	0/0	./.	0/0	0/0	0/0	0/0	0/0	0/0	0/0	0/0	./.	0/0	0/1	0/0	1/1	0/1	0/0	0/0
snp0538	2	237183052	A	G	0/1	1/1	0/0	0/1	1/1	0/0	0/0	0/0	0/0	./.	0/0	0/0	0/0	0/0	0/1	0/0	0/0	0/0	0/1	0/0	0/0	0/0	0/0	0/0	0/0	0/0	0/1	0/0	./.	1/1	0/1	0/0	0/0	0/1	0/0	0/0	0/0	0/0	0/1	0/0	0/0	0/0	0/1	0/0	0/0
snp0539	2	237183216	T	C	0/0	0/0	0/0	0/0	0/0	0/0	0/0	0/0	0/0	./.	./.	0/0	0/0	0/0	0/0	0/0	./.	0/0	0/0	0/0	0/0	0/0	0/0	0/0	0/0	0/0	0/0	0/0	0/0	0/0	0/0	0/0	0/0	0/0	0/0	./.	0/0	0/0	0/0	0/0	0|1	0/0	0/0	./.	0/0
snp0540	2	237183242	T	A	0/0	0/0	0/0	0/0	0/0	0/0	0/0	0/0	0/0	./.	1/1	0/0	0/0	./.	0/0	0/0	0/0	./.	0/0	0/0	0/0	0/0	0/0	0/1	./.	0/0	0/0	0/0	0/0	0/0	0/1	0/0	0/0	./.	0/0	./.	0/0	0/0	0/0	0/0	0/1	0/0	0/0	./.	0/0
snp0541	3	2000620	A	T	./.	0/1	1/1	0/0	./.	0/0	./.	0/0	1/1	0/0	0/0	./.	0/0	0/0	0/0	./.	./.	./.	1/1	0/1	./.	0/0	0/0	0/1	0/0	0/0	0/0	0/0	0/0	1/1	0/0	1/1	1/1	0/0	0/0	0/0	./.	0/0	0/0	./.	./.	0/0	0/1	1/1	0/0
snp0542	3	2000636	T	C	./.	0/0	0/0	0/0	0/0	./.	0/0	0/0	0/0	0/0	./.	./.	0/0	0/0	0/0	0/0	./.	0/0	0/0	0/0	./.	0/0	./.	0/0	0/0	0/0	0/0	0/0	./.	0/0	0/0	0/0	0/0	0/0	0/0	0/0	0/0	0/0	0/0	0/0	./.	0/0	0/0	0/0	0/0
snp0543	3	4313966	C	T	0/1	0/0	0/0	./.	0|1	0/0	0/0	0/0	0/0	0/0	./.	0/0	0/1	0/0	0/0	0/0	0/0	./.	./.	0/0	0/0	1/1	0/1	0/0	0/0	0/0	0/0	./.	1/1	0/0	0/0	0/0	0/0	0/0	0/0	0/0	0/0	0/0	0|1	0/0	0/1	0/0	0|0	0/0	0/0
snp0544	3	14228930	G	A	0/0	0/0	0/0	0/0	0/0	0/0	0/0	0/0	0/0	0/0	0/0	0/0	0/0	0/0	0/0	0/0	0/0	0/0	0/0	./.	0/0	0/0	0/0	0/0	0/0	0/0	0/0	0/0	0/0	0/0	0/0	0/0	0/0	0/0	0/0	0/0	0/0	0/0	0/0	0/0	0/0	0/0	0/0	0/0	0/0
snp0545	3	14228993	T	C	0|1	0/0	0/0	0/0	0/0	0/0	0/0	0/0	0/0	0/0	0/0	0/0	0/0	0/0	0|1	0/0	0/0	0/0	0/0	./.	0/0	0|1	0/0	0/0	0/0	0/0	0/0	0/0	0/0	0|1	0/0	0/0	0|1	0/0	0/0	0/0	1|1	./.	0|1	0|1	0/0	0/0	0/0	0/0	0/0
snp0546	3	14228994	C	T	0|1	0/0	0/0	0/0	0/0	0/0	0/0	0/0	0/0	0/0	0/0	0/0	0/0	0/0	0|1	0/0	0/0	0/0	0/0	./.	0/0	0|1	0/0	0/0	0/0	0/0	0/0	0/0	0/0	0|1	0/0	0/0	0|1	0/0	0/0	0/0	1|1	./.	0|1	0|1	0/0	0/0	0/0	0/0	0/0
snp0547	3	14520323	G	T	./.	0/0	0/0	./.	0/0	0/0	0/0	./.	./.	./.	0/0	./.	0/0	0/0	0/0	0/0	0/0	0/0	0/0	0/0	./.	0/0	0/0	0/0	0/0	./.	0/0	0/0	0/0	./.	0/0	./.	0/0	./.	0/0	0/0	0/0	0/1	./.	0/0	0/1	0/0	0/0	0/0	0/0
snp0548	3	14520414	G	A	0/0	0/0	./.	./.	./.	0/0	0/0	0/0	0/0	./.	0/0	0/0	0/0	0/0	0/0	0/0	0/0	0/0	1/1	0/0	./.	./.	0/0	0/0	0/0	0/0	0/0	0/0	0/0	0/0	1/1	./.	0/0	0/0	0/0	0/0	0/0	0/0	./.	0/0	0/0	0/0	0/0	0/0	0/0
snp0549	3	16664024	G	A	./.	0/0	0/0	0/0	0/0	0/0	1/1	0/0	0/0	0/0	0/0	0/0	0/0	0/0	0/0	0/0	0/0	0/0	0/0	0/0	0/0	0/0	0/0	./.	0/0	0/0	0/0	0/0	0/1	0/0	0/0	0/0	0/0	0/0	./.	0/0	./.	1/1	0/0	0/0	0/0	0/0	0/0	0/0	0/0
snp0550	3	16664040	G	A	0/0	0/0	0/1	0/0	0/0	0/0	0/0	0/0	0/0	0/0	0/0	0/0	0/0	0/0	0/0	0/0	0/0	0/0	0/0	0/0	0/0	0/0	./.	./.	0/0	./.	0/0	0/0	0/0	0/0	0/0	0/0	0/0	0/0	./.	0/0	0/0	0/0	0/0	0/0	0/0	0/0	0/0	0/0	0/0
snp0551	3	30124076	G	A	0/0	0/0	0/0	0/0	0/0	0/0	0/0	0/0	0/0	./.	0/0	1|1	0/0	./.	0|1	0/0	0/0	0/0	./.	0|1	0/0	./.	0/0	0|1	0/0	0/0	./.	0/0	0/0	./.	0/0	0/0	0/0	1|1	0/0	0|0	0/0	./.	0|1	0|1	0/0	./.	0/0	./.	1|1
snp0552	3	30124087	A	G	0/0	0/0	0/0	0|1	0/0	0/0	0/0	0/0	0/0	./.	0/0	1|1	0/0	./.	0|1	0/0	0/0	0/0	./.	0|1	0/0	./.	0/0	0|1	0/0	0/0	0/0	0/0	0/0	./.	0/0	./.	0/0	1|1	./.	0|0	./.	./.	0|1	0|1	0/0	./.	./.	./.	1|1
snp0553	3	30484064	G	T	0/0	0/0	0/0	./.	0/0	0/0	0/0	0/0	0/0	./.	0/0	./.	0/0	0/0	0/0	0/0	./.	0/0	0/0	0/0	0/0	0/0	0/0	0/0	0/0	0/0	0/0	0/0	0/0	./.	0/0	0/0	0/0	0/0	0/0	0/0	0/0	0/0	0/0	0/0	./.	./.	0/0	0/0	0/0
snp0554	3	32847265	G	A	0|1	0/0	0/1	0/0	0/0	0/0	0/0	./.	0/0	0/0	0/0	1|1	0/0	0/1	0/0	./.	./.	./.	0/0	0/0	0/0	./.	./.	0/0	0/0	0/1	0/0	0/0	0/0	0/0	0/0	0/0	0/0	0/0	0/0	0/0	0/0	0/1	0/0	0/0	./.	./.	0/0	0/0	0/0
snp0555	3	40495210	G	A	0/0	0/0	0/0	0/0	0/0	0/0	./.	0/0	0/0	0/0	./.	0/0	0/0	0/0	0/0	./.	./.	0/0	0/0	0/0	0/0	0/0	0/0	0/0	0/0	./.	./.	0/0	0/0	0/0	0/0	0/0	0/0	0/0	0/0	./.	0/0	0/0	0/0	0/0	0/0	0/0	0/0	0/0	0/0
snp0556	3	43640607	A	G	0/0	0/0	0/0	0/0	0/0	0/0	0/0	./.	0/0	./.	0/0	0/0	0/0	0/0	0/0	0/0	0/0	0/0	0/0	1|1	0/0	1|1	0/0	0/0	0/0	0/0	./.	./.	0/0	0|1	0/0	0|1	0/0	./.	./.	0/0	./.	0/0	0/0	0|1	0/0	0/0	0/0	0/0	0/0
snp0557	3	43640611	G	A	0/0	0/0	0/0	0/0	0/0	0/0	0/0	./.	./.	./.	0/0	0/0	0/0	./.	1|1	0/0	1|1	0/0	0/0	1|1	0/0	1|1	0/0	0/0	0/0	0/0	0/0	./.	0/0	1|1	0/0	0|1	0/0	0/0	./.	0/0	./.	0|1	0/0	0|1	0/0	0|1	0/0	0/0	0/0
snp0558	3	43640620	G	A	0/0	0/0	0/0	0/0	0/1	0/0	0/0	0/0	0/0	0/0	0/0	0/0	0/0	0/0	0/0	1|1	0/0	0/0	0/0	0/0	0/1	0/0	0/1	./.	0/0	1|1	./.	./.	./.	0/0	0/0	0/0	0/0	0/0	./.	1|1	0/0	0/0	0/0	0/0	1/1	0/0	./.	0/1	0/0
snp0559	3	50814828	G	A	0/0	0/0	./.	0/0	0/0	0/0	./.	0/0	0/0	0/0	0/0	0/0	0/0	0|1	0/0	0/0	./.	./.	0/0	0/0	0/0	0/0	0/0	0/0	./.	./.	0/0	0/0	0/0	0/0	0/0	0/0	0/0	./.	0/0	0/0	0/0	0/0	0/0	0/0	0/0	./.	./.	0/0	0/0
snp0560	3	50816642	A	C	0/0	0/1	0/0	0/1	0/0	0/0	0/0	0/0	./.	./.	0/0	0/0	1/1	0|1	0/0	0/0	0/0	1/1	0/0	0/0	0/0	./.	0/0	./.	0/0	0/0	0/0	0/1	0/0	./.	0/0	0/0	0/0	0/0	0/1	0/0	0/0	0/0	0/0	0/0	./.	0/0	./.	0/0	0/0
snp0561	3	50816653	T	C	0/0	0|1	0/0	0|1	0/0	0/0	0/0	0/0	./.	./.	./.	0/0	0|1	0|1	0/0	./.	0/0	1|1	0/0	0/0	./.	./.	./.	./.	0/0	0/0	0/0	0|1	0/0	./.	0/0	0/0	./.	0/0	0|1	0|0	0/0	0/0	0/0	0/0	./.	0/0	./.	0/0	0/0
snp0562	3	50816655	G	A	0/0	0|1	0/0	0|1	0/0	0/0	0/0	0/0	./.	./.	./.	0/0	0|1	0|1	0/0	./.	0/0	1|1	0/0	0/0	0/0	./.	0/0	0/0	0/0	0/0	0/0	0|1	0/0	./.	0/0	0/0	./.	0/0	0|1	0|0	0/0	0/0	0/0	0/0	./.	0/0	./.	0/0	0/0
snp0563	3	50816664	G	T	0/0	0/1	0/0	0|1	0/0	0/0	0/0	0/0	./.	./.	./.	0/0	0|1	0|1	0/0	./.	0/0	1|1	0/0	0/0	0/0	./.	0/0	./.	0/0	0/0	0/0	0|1	0/0	./.	0/0	0/0	./.	0/0	0/1	0/0	0/0	0/0	0/0	0/0	./.	./.	./.	0/0	0/0
snp0564	3	50816709	A	C	0/0	0/1	0/0	0/0	0/0	0/1	0/0	0/0	0/0	0/0	./.	0/0	0/0	0/1	./.	0/0	./.	./.	0/0	0/1	./.	./.	0/0	./.	0/0	0/0	0/0	0/1	0/0	0/0	0/0	0/0	./.	0/0	0/1	0/0	0/0	0/0	0/0	0/0	0/0	./.	./.	0/0	0/0
snp0565	3	50816774	G	A	0/0	0/0	0/0	0|1	0/0	0/0	0/0	0/0	0|1	0/0	0/0	0/0	0/0	./.	./.	0/0	0/0	./.	0/0	0|1	0|1	./.	0/0	./.	0/0	0/0	0/0	0/0	0/0	0/0	0/0	0/0	0/0	./.	0/0	0/0	0/0	0/0	0/0	./.	0/0	./.	0/0	0/0	0/0
snp0566	3	50816778	A	T	0/0	0/0	0/0	0|1	0/0	0/0	0/0	0/0	0|1	0/0	0/0	0/0	0/0	0/0	./.	0/0	0/0	./.	0/0	0|1	0|1	./.	0/0	./.	0/0	0/0	0/0	./.	0/0	0/0	0/0	0/0	0/0	./.	0/0	0/0	0/0	0/0	0/0	./.	0/0	./.	0/0	0/0	0/0
snp0567	3	50816783	T	C	0/0	0/0	0/0	0|1	0/0	0/0	0/0	0/0	0|1	0/0	0/0	0/0	0/0	0/0	./.	0/0	0/0	./.	0/0	0|1	0|1	./.	0/0	./.	0/0	0/0	0/0	0/0	0/0	0/0	0/0	0/0	0/0	0/0	0/0	0/0	0/0	0/0	0/0	./.	0/0	./.	0/0	0/0	0/0
snp0568	3	50862600	T	G	0/0	0/0	0/0	0/0	0/0	0/0	0/0	0/0	0/0	0/0	./.	0/0	0/0	0/0	0/0	0/0	0/0	0/0	0/0	0/0	./.	0/0	0/0	0/0	0/0	0/0	0/0	0/0	0/0	0/0	./.	0/0	0/0	0/0	0/0	0/0	0/0	0/0	./.	0/0	0/0	0/0	./.	0/0	0/0
snp0569	3	50862644	C	T	0/0	0/0	./.	0/0	0/0	0/0	0/0	0/0	0/0	0/0	0/0	0/1	1/1	./.	0/0	./.	0/0	0/0	0/0	0/0	0/0	./.	0/0	0/0	./.	0/0	0/0	0/0	0/0	0/0	./.	0/0	0/1	0/0	0/0	0/0	0/0	0/0	0/0	./.	0/0	0/0	./.	0/0	0/0
snp0570	3	50862656	A	G	0/0	0|1	./.	0|1	0/0	0|1	0/0	0/0	./.	0|1	0/0	0/1	0/0	0/0	1|1	./.	0/0	0/0	1|1	0|1	0|1	0/0	./.	0/0	0/0	0/0	0/0	./.	./.	0/0	./.	1|1	0/0	0/0	0|1	0/0	./.	0/0	./.	0/0	0/0	0/0	0/0	0|1	0|1
snp0571	3	50974345	A	T	./.	0/1	0/1	0/0	0/0	0/0	0/0	0|1	0/0	0/0	0/0	1/1	0/0	0/0	0/0	0/0	0/0	0/0	0/0	./.	./.	0/0	0/0	0/0	0/0	1/1	./.	0/0	./.	0|1	0/0	0/0	0/0	0/0	0/0	0/0	./.	./.	0/0	0/0	0/0	0/0	0/0	./.	./.
snp0572	3	50974403	C	T	0/0	0/0	0/0	0/0	0/0	0/0	0/0	0/1	0|1	0/0	./.	./.	0/1	0/0	./.	0/0	./.	0/0	0/0	0/0	0/0	./.	0/0	0/0	0/0	0/0	0/0	0/1	0/0	0/1	0/0	0|1	0/0	0/0	0/0	0/0	0/0	0/0	0/0	0/0	0/0	0/0	0/0	0/0	0/0
snp0573	3	50974459	G	A	0/0	0/1	0/0	0/0	0/0	0|1	0/0	0/0	./.	./.	0/0	./.	0/1	0/0	0/0	0/0	./.	1/1	0/0	./.	0|1	./.	0/0	0/0	0/0	./.	0/0	0/0	0/0	0/0	./.	0/0	0/1	0/0	0/0	./.	0/0	0/0	0/0	0/0	0/0	0/0	./.	0/0	0/1
snp0574	3	50974462	C	T	0/1	0/0	0/0	0/0	0/0	0/0	0/0	0/0	0/0	0/0	0/0	./.	0/0	0/0	0/0	0/0	./.	0/0	1/1	0/0	0/0	0/0	0/0	0/0	0/0	./.	0/0	0/0	./.	./.	0/0	0/0	0/0	0/0	0/0	./.	0/0	0/0	0/1	0/1	./.	0/0	0/0	0/0	0/1
snp0575	3	50974470	T	C	0/0	0/1	0/0	0/0	0/0	0|1	0/0	0/0	./.	./.	0/0	./.	0/1	0/0	./.	0/0	./.	1/1	0/0	./.	0|1	0/0	0/0	0/0	0/0	./.	0/0	0/0	0/0	0/0	./.	0/0	0/1	0/0	0/0	./.	0/0	0/0	0/0	0/0	0/0	0/0	./.	0/0	0/1
snp0576	3	50974476	A	G	0/0	0/0	0/0	0/0	0/0	0/0	0/0	0/1	0/0	0/0	./.	./.	0/1	0/0	0/0	0/0	./.	0/0	0/0	0/0	0/0	0/0	0/0	0/0	0/0	./.	0/0	0/0	0/0	0/0	0/0	0/1	0/0	0/0	0/0	./.	0/0	0/0	0/0	0/0	0/0	0/0	0/0	0/0	0/0
snp0577	3	56968876	T	C	0/0	0/0	0/1	0/0	0/0	0/0	0/0	0/1	0/0	./.	./.	./.	0/0	0/1	./.	./.	0/0	0/0	0/0	./.	0/0	0/0	0/0	0/0	0/0	0/0	0/0	0/1	0/0	0/0	./.	0/0	0/0	0/0	0/0	0/0	0/0	./.	0/1	0/0	./.	0/0	0/0	0/1	1/1
snp0578	3	65484758	A	T	./.	0/0	0/1	0/1	0/0	0/0	0/0	0/0	./.	0/1	0/0	0/0	0/0	0/0	./.	./.	./.	0/0	./.	0/0	./.	0/0	0/0	0/0	0/0	0/0	0/0	0/0	0/0	./.	0/0	0/0	0/0	0/0	0/0	0/0	0/0	0/0	0/0	0/0	0/0	0/0	0/0	0/1	0/1
snp0579	3	68810849	C	T	0/0	0/0	./.	0/0	0/0	0/0	0/0	0/0	./.	0/0	0/0	0/0	0/0	0/0	0/0	0/0	./.	0/0	./.	0/0	./.	0/0	0/0	0/0	0/0	./.	0/0	0/0	0/0	./.	0/0	0/0	0/0	0/0	0/0	0/0	0/0	0/0	0/0	./.	0/0	0/0	0/0	0/0	0/0
snp0580	3	68840788	T	C	0/0	0/1	0/0	0/0	0/0	0/0	1|1	0/0	./.	0/0	0/0	./.	0/0	0/0	0/0	0/1	0/0	0/0	0/0	0/0	0/0	0/0	0/0	./.	0/0	./.	0/0	0/0	0/0	0/0	0/0	0/0	0/0	0/0	0/0	./.	0/0	0/0	0/0	0/1	0/0	0/0	0|1	0/0	0/0
snp0581	3	68840829	G	A	0/0	0/0	0/0	0/0	0/0	0|1	0/0	0/0	0/0	./.	0/0	0/0	0/0	0/0	0/0	0/1	./.	0/0	0/0	0/0	0/0	0/0	0/0	0/0	0/0	0/0	0/0	0/0	0/0	0/0	0/0	0/1	0/0	0/0	0/0	0/0	0/0	0/0	0/0	0/0	0/0	0/0	0/0	0/0	./.
snp0582	3	68840847	C	A	0/0	0|1	0/0	0/1	0/0	0/0	0/1	0/0	0/0	./.	0/0	0/0	0/0	0/0	0/0	0/1	0/0	0/0	0/0	0/0	0/0	0/0	0/0	0/0	0/1	0/0	0/1	1/1	0/0	0/0	0/0	0/0	0/0	0/0	0/0	0/0	./.	0/0	0/0	0/1	0/0	0/0	0/1	0/0	0/0
snp0583	3	68840976	C	T	1/1	0/1	./.	0/1	0/1	0/0	0/0	0/0	0/0	0/0	./.	0/0	0/0	0/0	./.	0/0	./.	0/0	0/0	0/0	0/0	./.	0/0	./.	0/1	0/0	0/1	0/0	0/0	0/0	0/0	0/0	0/0	0/0	./.	0/0	0/0	0/0	0/0	./.	0/1	0/0	./.	0/0	0/0
snp0584	3	75449968	A	T	0/0	0/0	0/0	0/0	0/0	0/0	0/0	0/0	0/0	0/0	0/0	0/0	./.	0/0	0/0	0/0	0/0	0/0	0/0	0/0	0/0	0/0	0/0	0/0	0/0	0/0	0/0	0/0	0/0	./.	0/0	0/0	0/0	0/0	0/0	0/0	./.	0/0	0/0	0/0	./.	0/0	0/0	0/0	0/0
snp0585	3	78549662	G	A	0/0	0/0	0|1	0/0	0/0	0/0	0/0	0/0	0/0	0/0	0/0	0/1	0/0	0/0	0/0	0/0	0/0	0/0	0/0	0/0	0/0	0/0	0/0	0/0	0/0	0/0	./.	0/0	0/0	0/0	0/0	0/0	./.	0/0	0/0	0/0	0/0	0/0	0/1	0/0	1/1	0/0	0/0	0/0	0/0
snp0586	3	78549705	G	A	0/0	0/0	0/0	0/0	0/0	0/0	0/0	0/0	0/0	./.	0/0	0/0	0/0	0/0	0/0	0/0	0/0	0/0	0/0	./.	./.	0/0	./.	./.	./.	0/0	0/0	./.	0|1	0/0	0|1	./.	0/0	0/0	0/0	0/0	0/0	./.	./.	0/0	0/0	0/0	0/0	0/0	0/0
snp0587	3	78549708	T	A	0/0	0/0	0/0	0/0	0/0	0/0	0/0	./.	0/0	./.	0/0	0/0	0/0	./.	0/0	0/0	0/0	./.	0/0	./.	0/0	0/0	./.	0/0	./.	0/0	0/0	./.	0|1	0/0	0|1	./.	0/0	0/0	0/0	0/0	0/0	./.	0/0	0/0	0/0	0/0	0/0	0/0	0/0
snp0588	3	81843466	G	A	0/0	./.	0/0	0/1	0/0	0/1	0/0	0/0	0/0	0/0	./.	0/1	0/0	0/0	./.	0/0	./.	0/0	0/0	./.	./.	./.	0/0	0/0	0/0	0/0	0/0	0/1	./.	0/0	./.	./.	0/0	0/0	0/1	./.	0/0	./.	0/0	0/0	./.	0/0	0/0	0/1	0/0
snp0589	3	89300615	C	T	0/0	0/0	0/0	0/0	./.	0/0	0/0	./.	0|1	0/0	0/0	0/0	0/0	0/0	0/0	0/0	./.	0/0	0/0	0/0	0/0	0/0	0/0	0/0	0/0	0/0	0/0	0/0	0/0	0/0	0/0	0/1	0/0	0/0	0/0	0/0	0/0	0/0	0|1	0/1	0/0	0/0	0/0	0/0	0/0
snp0590	3	89300664	A	G	0/1	0/0	0/0	0/1	0/1	0/1	0/0	0/0	0/0	0/0	0/0	0/0	0/1	0/1	0/0	0/1	./.	0/1	0/0	0/0	1/1	0/0	0/0	./.	0/0	0/0	./.	0/0	0/0	0/1	0/0	0/0	0/0	0/0	0/0	0/0	0/0	0/1	0/0	0/0	0/0	0/0	0/0	0/0	0/0
snp0591	3	91859524	G	A	./.	0/0	0/0	0/0	0/0	0/0	./.	0/0	0/0	0/0	1/1	0/0	0/0	./.	./.	0/0	0/0	0/0	0/0	./.	0/0	./.	0/0	./.	0/0	0/0	0/0	0/0	0/0	0/0	0/0	0/0	./.	0/0	0/0	./.	0/0	0/0	0/0	0/0	./.	0/0	0/0	./.	0/0
snp0592	3	92746241	G	A	./.	0/0	0/0	0/0	./.	0/0	0/0	0/0	0/0	0/0	0/0	./.	0/0	0/0	0/0	0/0	0/0	0/0	./.	0/0	0/0	0/0	0/0	0/0	0/0	0/0	0/0	0/0	0/0	0/0	0/0	0/0	0/0	./.	0/0	0/0	0/0	0/0	0/0	0/0	0/0	0/0	0/0	0/0	0/0
snp0593	3	95973442	G	A	./.	0/0	./.	0/0	0/0	0/0	0/0	0/0	./.	0/0	0/0	0/0	./.	0/0	0/0	0/0	0/0	0/0	0/0	0/0	./.	0/0	0/0	0/0	0/0	0/0	0/0	0/0	0/0	0/0	./.	0/0	0/0	0/1	0/0	0/0	0/0	0/0	0/0	0/0	./.	0/0	0/0	0/0	0/0
snp0594	3	99842884	C	T	0/1	0/0	1/1	0/0	0/0	0/0	0/0	0/0	0/1	./.	0/0	0/0	0/0	0/0	0/0	0/0	./.	0/0	./.	1/1	0/0	0/0	0/0	./.	0/0	0/0	0/0	0/0	0/0	0/0	0/1	0/0	0/0	0/0	0/0	0/0	./.	1/1	0/0	0/0	0/0	0/0	0/0	0/0	0/0
snp0595	3	99842979	G	T	0/0	1/1	1/1	0/1	0/1	0/1	0/1	0/1	./.	./.	0/0	1/1	0/1	./.	1/1	./.	./.	./.	1/1	1/1	0/1	./.	1/1	1/1	0/1	./.	0/1	./.	0/0	0/1	0/1	0/1	1/1	0/0	./.	0/1	./.	0/1	0/1	0/0	0/1	0/0	1/1	0/1	0/1
snp0596	3	99842994	G	C	1/1	0/0	0/0	0/1	0/1	0/0	0/0	0/1	0/0	./.	0/0	0/0	0/0	./.	0/0	./.	0/0	0/0	0/0	0/0	0/1	0/0	0/0	0/0	0/0	0/0	0/0	./.	0/0	0/0	0/0	0/0	0/0	./.	0/0	0/0	0/0	0/0	0/0	1/1	0/1	0/1	./.	0/1	0/1
snp0597	3	99843040	C	T	0/0	0/0	0/0	0/1	0/0	0/1	0/1	0/0	./.	./.	1/1	0/0	0/0	0/0	0/0	./.	0/0	0/0	./.	0/0	0/0	./.	0/0	0/0	./.	0/0	0/1	./.	0/0	0/0	./.	0/0	0/0	0/0	0/1	0/1	0/0	0/0	0/0	0/0	0/0	0/0	0/0	0/0	0/0
snp0598	3	107031167	G	A	0/0	0/0	./.	0|1	1|1	0/0	./.	./.	1|1	0/0	./.	0/0	0/0	./.	0/0	0/0	./.	./.	0/0	0|1	0|1	0|1	0/0	0/0	./.	./.	1|1	0/0	0/0	0|1	0/0	0/0	./.	1|1	0/0	0/0	0/0	0/0	0|1	./.	./.	./.	0/0	./.	0/0
snp0599	3	107031173	G	T	./.	./.	0/0	0/0	0/0	0/0	./.	0/0	0/0	0/0	./.	0/0	0/0	./.	0/0	1/1	./.	0/0	0/0	0/0	0/0	0/0	0/0	0/0	./.	0/0	0/0	0/0	0/0	0/0	0/0	0/0	./.	0/0	0/0	0/0	0/0	1/1	0/0	0/0	./.	./.	1/1	0/0	0/0
snp0600	3	107500230	C	T	0/0	0/0	0/0	0/0	./.	0/0	./.	0/0	0/0	0/0	./.	0/0	0/0	./.	0/0	./.	./.	0/0	0/0	0/0	0/0	0/0	0/0	0/0	./.	0/0	0/0	0/0	./.	./.	0/0	0/0	0/0	0/0	0/1	0/0	0/0	./.	./.	0/0	./.	0/0	0/0	0/0	0/0
snp0601	3	111050155	T	C	0/1	1|1	0/0	0/0	0/1	0/0	0/0	./.	0/0	0/0	0/0	./.	0/0	0/0	0/0	0/0	0/0	./.	0/0	0/1	0/0	0/0	./.	./.	0/0	./.	0/0	0/0	0/1	0/0	0/1	0/0	./.	./.	0/0	0/0	0/0	0/0	0/0	./.	0/0	0/0	0/0	0/0	./.
snp0602	3	113951971	A	C	./.	0/0	0/0	0/0	./.	0/0	0/0	0/0	0/0	0/0	0/0	0/0	0/0	0/0	0/0	0/0	./.	0/0	0/0	0/0	./.	./.	0/0	0/0	0/0	0/0	0/0	./.	0/0	./.	./.	0/0	0/0	./.	0/0	0/0	0/0	./.	0/0	0/0	0/0	0/0	./.	0/0	0/0
snp0603	3	116070724	G	A	1|1	0/0	0/0	0/0	./.	0/0	0/0	0/0	0/0	0/0	0/0	0/0	0/0	0/0	0/0	0/0	0/0	./.	./.	0/0	0/0	0/0	0/0	0/0	./.	./.	0/0	0/0	0/0	0/0	./.	0/0	0/0	0/0	0|1	0/0	./.	./.	0/0	1|1	./.	0/0	0/0	0/0	./.
snp0604	3	116070741	C	A	./.	0/0	0/0	./.	./.	0/0	0/0	0/0	0/0	0/0	0/0	0/0	0/0	0/0	0/0	0/0	0/0	./.	./.	./.	0/0	0/0	0/0	0/0	0/0	./.	0/0	0/0	0/0	0/0	./.	0/0	0/0	0/0	0|1	0/0	./.	./.	0/0	0/0	./.	0/0	0/0	0/0	./.
snp0605	3	120690879	G	A	0/0	0/0	0/0	0/1	0/0	0/1	0/0	0/0	./.	0/0	1/1	0/0	0/0	0/0	./.	./.	0/0	./.	0/0	0/0	0/1	0/0	0/0	./.	0/0	0/0	0/0	0/1	./.	0/0	./.	0/0	0/0	./.	0/1	0/0	./.	./.	0/0	./.	0/0	0/1	./.	0/0	0/1
snp0606	3	120690959	G	A	0/0	0/0	0/0	0/0	0/0	0/0	0/0	./.	0/0	0/0	0/0	0/0	0/0	0/0	0/0	./.	0/0	0/0	1/1	0/0	0/0	0/0	0/0	./.	0/0	0/0	0/0	0/0	0/0	0/0	0/0	0/0	0/0	./.	0/0	0/0	./.	0/0	0/0	./.	0/0	0/0	0/0	0/0	0/0
snp0607	3	143517500	G	T	./.	0/0	./.	./.	./.	./.	./.	./.	0/0	./.	0/0	0/0	0/0	0/0	0/0	0/0	./.	1/1	0/0	0/0	./.	0/0	0/0	0/0	0/0	0/0	0/0	0/0	0/1	0/0	0/0	0/0	0/0	0/1	0/0	0/0	0/0	0/0	0/0	0/0	0/0	0/0	./.	0/0	0/0
snp0608	3	143517565	C	G	./.	0/0	./.	0/0	0/0	0/0	./.	0/0	0/0	./.	0/0	0/0	0/0	0/0	0/0	0/0	0/0	0/0	0/0	0/0	0/0	0/0	0/0	0/0	0/0	0/1	0/0	0/0	0/0	./.	0/1	0/0	0/0	0/1	0/0	0/0	0/0	./.	./.	0/0	0/0	0/0	./.	0/0	0/0
snp0609	3	147183163	C	A	0/0	./.	0/0	0/0	./.	0|1	0/0	./.	0/0	0/0	0/0	1|1	1|1	0/0	0/0	./.	./.	0/0	0/0	0/0	./.	0|1	./.	0/0	./.	./.	0/0	0/0	0/0	./.	0/0	0/0	0/0	0|1	0/0	0|1	1|1	./.	0/0	0/0	0/0	0/0	0/0	0/0	0|1
snp0610	3	147183187	G	A	0/0	./.	0/0	0/1	./.	0/0	./.	0/0	0/0	./.	./.	0/0	0/0	0/0	0/0	0/0	./.	0/0	1|1	0/0	0/0	0/0	0/0	0/0	0/0	0/0	./.	0/0	0|1	./.	0/0	./.	0|1	0/0	0/0	0/0	0/0	./.	0/0	0/0	0/0	0/0	0/0	0/0	0/0
snp0611	3	149351605	G	T	0/0	./.	0/0	0/0	0/0	0/0	0/1	0/0	0/0	0/0	0/0	0/0	0/0	0/0	0/0	0/0	0/0	./.	0/0	1|1	0/0	0/0	0/0	0/0	0/0	./.	./.	0/0	0/0	0/0	./.	./.	0/0	0/0	0/0	./.	0/0	./.	0/0	./.	0/0	0/0	./.	0/0	./.
snp0612	3	149351680	G	A	0/0	./.	0/0	0/0	0/0	0/0	0/1	0/0	0/0	0/0	0/0	0/0	0/0	0/0	0/0	0/0	0/0	0/0	0/0	1/1	0/0	./.	./.	0/0	0/0	./.	./.	0/0	0/0	0/0	./.	./.	0/0	0/0	0/1	./.	0/0	./.	0/0	./.	0/0	0/0	0/0	0/0	./.
snp0613	3	151036233	G	A	0/0	0/0	0/0	0/0	0/0	0/0	0/0	0/0	./.	0/0	0/0	0/0	0/0	0/0	0/0	0/0	./.	0/0	0/0	0/0	0/0	0/0	0/0	1|1	0/0	./.	./.	0/0	0/0	0/0	0/0	0/0	0/0	1/1	0/0	0/0	0/0	0/0	0/0	0/0	0/0	1/1	./.	0/0	0/0
snp0614	3	151036308	G	A	./.	0/0	0/0	0|1	1|1	0|1	0/0	0/0	./.	0/0	0/0	0/0	0|1	0/0	0/0	0/0	./.	0/0	0/0	0/0	0/0	0/0	./.	0/0	0/0	./.	0/0	./.	./.	0/0	0/0	0/0	0|0	0/0	0/0	0/0	0|0	./.	0/0	0/0	./.	0/0	0/0	./.	0/0
snp0615	3	159351908	A	T	0/0	0/0	0/0	0/0	0/0	1|1	0/0	./.	0/0	0/0	0/0	0/0	0/0	0/0	0/0	0/0	0/0	0/0	./.	0/0	0/0	0/0	0/0	0/0	0/0	./.	0/0	0/0	0/0	0/0	./.	0|0	0/0	0/0	0/0	0/0	0/0	0/0	0/0	0/0	0/0	0/0	0/0	0/0	0/0
snp0616	3	159352001	G	A	0/0	0/0	0/0	0/1	0/1	0/0	0/0	./.	0/0	0/0	0/0	0/0	0|1	./.	0/0	./.	./.	0/0	0/0	0/0	0/0	0/0	0/0	0/1	./.	./.	0/0	0/0	0/0	0/0	0/0	./.	0/0	0/0	0/0	0/0	0/0	0/0	./.	0/0	0/0	0/1	0/0	0/0	./.
snp0617	3	159352093	C	T	0/0	0/0	0/0	0/0	0/0	0/0	0/0	0|1	./.	0|1	0/0	0/0	0/0	0/0	0/1	0/0	./.	0/0	0/0	0/0	0/0	0/0	./.	0/0	0/0	0/0	./.	0/0	0/0	0/0	0/0	0/0	0/0	0/0	0/0	0/0	0/0	0/0	0/0	0/0	0/0	0/0	0|1	0/0	0/0
snp0618	3	162690562	G	A	0|1	0/0	./.	./.	0/0	0/1	./.	0/0	0/0	0/0	./.	./.	./.	0/0	./.	./.	./.	0|1	./.	0/0	./.	0/0	1|1	./.	0/0	0/0	0|0	0/0	0/0	0/0	0|1	0/0	0/0	./.	0/0	0/0	0/0	1|1	0|1	0/0	0/0	1|1	0/0	0/0	0/0
snp0619	3	162690585	G	T	0/0	0/0	0/0	./.	0/0	0/1	./.	0/0	0/0	0/0	./.	0/0	1/1	0/0	./.	./.	./.	0/1	./.	./.	0/0	0/0	1/1	./.	0/0	0/0	0/0	0/0	0/0	0/0	0/0	0/0	0/0	./.	0/0	0/0	0/0	./.	0/1	0/0	0/0	0/1	0|1	0/0	0/0
snp0620	3	162690616	A	G	0/0	0/0	0/0	0/0	1/1	0/1	0/0	0/1	0/0	0/1	0/0	0/0	0/0	0/0	0/0	./.	./.	0/0	./.	0/0	0/0	0/0	./.	0/0	0/1	./.	./.	1/1	0/1	0/0	0/1	0/0	0/0	./.	0/0	0/0	0/0	0/0	0/0	0/0	1/1	0/0	0/1	0/0	./.
snp0621	3	162690655	T	C	0/0	0/0	0/0	./.	0/0	0/1	1|1	0/0	./.	./.	./.	0/0	./.	0/0	./.	./.	./.	1|1	./.	0/0	0/0	1|1	./.	./.	0/0	0/0	./.	0/0	0/0	0/0	0/0	0/1	0/0	./.	0/0	0/0	0/0	./.	1|1	0/0	0/0	0/1	0/0	0/0	./.
snp0622	3	162690700	G	T	0/0	0/0	1/1	./.	0/0	0/1	0/0	0/1	./.	0/0	0/0	0/0	./.	1/1	0/0	./.	./.	0/0	./.	0/0	1/1	0/0	0/0	0/0	0/1	0/0	./.	0/0	0/0	0/0	./.	1/1	1/1	./.	./.	./.	./.	./.	0/0	0/0	0/0	0/0	0/0	0/1	0/0
snp0623	3	164910454	G	A	0/0	0/0	0/0	0/0	0|1	0/0	0/0	./.	0/0	0/0	0/0	./.	0/0	0/0	./.	0/0	0/0	./.	./.	0/0	./.	0|0	0/0	0/0	./.	0/0	0|0	0/0	0/0	0/0	0/0	./.	0/0	0/0	0/0	./.	./.	0/0	0/0	1|1	0/0	0|1	0/0	0/0	0/0
snp0624	3	164910497	C	T	0/1	0/0	0/0	0/0	0/0	0/0	0/0	0/0	0/0	0/0	0/1	0/0	1|1	0/0	0/0	0/0	0/0	./.	0/0	0/0	1/1	0|1	0/0	0/0	./.	./.	0/0	0/0	0/0	0/0	0/0	0/0	0/0	0/0	0/0	0/0	./.	0/1	0/0	0|0	0/0	./.	./.	0/0	0/0
snp0625	3	164910508	C	T	0/0	0/0	0/0	0/0	0/0	0/0	0/0	0|1	0/0	0/0	0/0	0/0	0/0	0/0	0/0	0/0	0/0	./.	0/0	0/0	0/0	0/0	0/0	0/0	./.	0/0	0/0	0/0	0/0	0/0	0/0	0/0	0/0	0/0	./.	0/0	./.	0/0	0/0	0/0	0/0	0/0	0/0	0/0	0/0
snp0626	3	164910532	T	C	0/0	0/0	0/0	0/0	0/0	0/0	./.	0|1	./.	0/0	0/0	0/0	0/0	0/0	./.	0/0	0/0	./.	0/0	0/0	0/0	0/0	0/0	0/0	./.	0/0	0/0	./.	0/0	0/0	0/0	0/0	0/0	0/0	./.	0/0	./.	0/0	./.	0/0	0/0	0/0	0/0	0/0	0/0
snp0627	3	164910559	A	G	0/0	0/0	0/0	0/0	0|1	0/0	0/0	0|1	0/0	0/0	0/0	0/0	0/0	0/0	./.	0/0	0/0	./.	./.	0/0	0/0	0|1	0|1	0/0	0/0	0/0	0/0	./.	0/0	0/0	0/0	1|1	0/0	0/0	0/0	0/0	./.	0/0	0/0	0/0	0/0	0|1	0/0	0/0	0|1
snp0628	3	164910568	C	T	0/0	0/0	0/0	0/0	0|1	0/0	0/0	0|1	0/0	0/0	0/0	0/0	0/0	0/0	./.	0/0	0/0	./.	./.	0/0	0/0	0|1	0|1	0/0	0/0	./.	0/0	./.	0/0	0/0	0/0	1|1	0/0	0/0	0/0	./.	./.	0/0	0/0	0/0	./.	1/1	./.	0/0	0|1
snp0629	3	165229148	G	T	0/0	0/0	./.	./.	0/0	0|1	./.	1/1	./.	0/0	./.	0/0	0/0	0/0	0/0	0/0	./.	./.	./.	./.	0/1	0/0	0/0	./.	1/1	0/0	./.	0/0	0/0	0/0	1/1	0/1	0/0	0/0	0/0	0/0	0/0	./.	0/0	0/0	0/0	0/0	0/0	./.	0/0
snp0630	3	165229168	A	G	0/0	0/0	./.	1/1	./.	0|1	0/0	0/0	./.	0/0	./.	0/0	0/0	0/0	0/0	0/0	./.	./.	./.	./.	0|1	0/0	0/0	./.	1|1	0/0	./.	0/0	0|0	0/0	0|1	0|1	0/0	0/1	0/0	0/1	0/0	./.	0/0	0/0	0/0	./.	0/0	./.	0/0
snp0631	3	165229172	A	T	0/0	./.	./.	0/0	0/0	0/0	0/0	0/0	./.	0/0	./.	0/0	0/0	./.	0/0	0/0	./.	./.	./.	./.	0|1	0/0	0/0	./.	1|1	0/0	./.	0/0	0|0	0/0	0|1	0|1	0/0	0/0	0/0	0/0	0/0	./.	0/0	0/0	0/0	0/0	0/0	./.	0/0
snp0632	3	165696680	C	A	0/0	0/0	0/0	0/0	0/0	0/1	0/0	0/1	0/0	0/0	0/0	0/0	0/0	0/0	0/0	0/0	./.	0/1	0/0	0/1	0/0	0/0	0/0	0/0	0/0	./.	0/0	0/0	0/0	0/0	0/0	0/0	0/1	0/1	0/0	0/0	./.	0/0	0/0	./.	./.	0/0	0/0	0/1	0/1
snp0633	3	165696705	G	A	0/0	0/0	0/0	0/0	0/1	0/1	0/0	0/1	0/0	0/0	0/0	0/0	0/0	0/0	0/0	0/0	0/0	0/1	0/0	0/1	./.	0/0	0/0	0/0	0/0	./.	0/0	0/0	0/0	0/0	0/0	0/0	0/1	0/1	0/0	0/0	./.	0/0	0/0	./.	1/1	0/0	0/0	0/0	0/1
snp0634	3	165696769	G	A	0/0	0/0	0/0	0/0	0/0	0|1	0/0	0/0	0/0	0/0	0/0	0/0	0/0	0/0	0/0	0/0	./.	0/0	./.	0/0	0/0	1|1	0/0	0/0	0/0	./.	0/0	0/0	./.	0/0	0/0	0/0	0/0	0/0	0/0	0/0	./.	0/0	0/0	./.	0/0	0/0	./.	0|1	0/0
snp0635	3	165696770	G	C	0/0	0/0	0/0	./.	0/0	0|1	0/0	0/0	0/0	0/0	0/0	0/0	0/0	0/0	0/0	0/0	./.	0/0	0/0	0/0	0/0	1|1	0/0	0/0	0/0	./.	0/0	0/0	./.	0/0	0/0	0/0	0/0	0/0	0/0	0/0	./.	0/0	0/0	./.	0/0	0/0	./.	0|1	0/0
snp0636	3	165696786	C	A	0/0	0/0	0/0	0/0	./.	0/1	0/0	./.	0/0	0/0	0/0	0/0	0/0	0/0	0/0	0/0	0/0	0/0	./.	0/0	0/0	0/0	0/0	0/0	0/0	0/0	0/0	0/0	0/0	0/0	0/0	0/0	0/1	1/1	0/0	0/0	./.	0/0	0/0	./.	./.	0/1	./.	0/0	0/1
snp0637	3	167707517	C	T	0/0	0/0	0/0	0|1	0/0	0/0	0/0	0/0	./.	0/0	0/0	0/0	0/0	0/0	0/0	./.	./.	0/0	0/0	0/0	0/0	0/0	0|0	0/0	1|1	0/0	0/0	0/0	0/0	0/0	0/0	0/0	0/0	0/0	0/0	0/1	./.	0/0	0/0	0/0	0/0	0/0	0/0	0/0	0/0
snp0638	3	167707518	G	A	0/0	./.	0/1	0/0	0/1	1/1	./.	0/0	./.	./.	0/0	0/0	0/0	./.	0/0	./.	./.	./.	0/0	./.	0/0	0/0	1/1	0/1	0/0	0/0	0/0	0/0	./.	0/0	0/0	0/1	0/0	0/0	1/1	0/0	./.	0/0	1/1	0/0	1/1	0/0	0/0	0/0	./.
snp0639	3	167707559	A	T	0/0	0/0	0/0	0/1	0/1	1/1	./.	0/0	./.	./.	0/0	0/0	0/0	0/0	0/0	./.	./.	0/0	0/0	0/0	0/0	0/0	0/0	0/0	0/0	0/0	0/0	0/0	0/0	0/0	0/0	0/0	0/0	0/0	0/1	0/0	./.	0/0	1/1	0/0	1/1	0/0	0/0	0/0	0/0
snp0640	3	167707571	C	T	0/0	0/0	0/0	0/0	0/0	0/0	0/0	0/0	./.	./.	0/0	0/0	0/1	0/0	0/0	./.	0/0	0/0	1/1	0/0	0/0	0/0	0/0	0/0	./.	0/0	0/0	0/0	0/0	0/0	0/0	0/0	./.	0/0	0/0	0/0	./.	0/0	0/0	0/0	0/0	0/0	0/0	0/0	./.
snp0641	3	170998575	C	T	0/0	0/0	0/1	0/0	0/0	0/0	0/0	./.	0/0	0/0	./.	0/0	0/0	0/0	0/0	./.	./.	0/0	0/0	0/0	0/0	0/0	0/0	./.	0/0	0/0	0/0	0/0	0/0	0/0	0/0	0/0	0/0	0/0	0/0	0/0	0/0	0/0	0/0	0/0	0/0	0/0	0/0	0/0	0/0
snp0642	3	170998595	G	A	0/0	0/0	0/0	0/0	0/0	0/0	0/0	./.	0/0	0/0	./.	0/0	0/0	0/0	0/0	./.	0/0	0/0	0/0	0/0	0/0	0/0	0/0	./.	0/0	0/0	0/0	0/0	0/0	0/0	0/0	0/0	0/0	0/0	0/0	0/0	0/0	0/0	0/0	0/0	0/0	./.	0/0	0/0	0/0
snp0643	3	170998645	T	C	./.	0/0	0/0	0/0	0/0	./.	0/0	./.	0/0	0/0	./.	./.	0/0	./.	0/0	./.	0/0	0/0	0/0	0/0	0/0	0/0	0/0	./.	0/0	0/0	0|1	0/0	0/0	0|1	0/0	0/0	0|1	0/0	0/0	0/0	0/0	0/0	0/0	./.	0/0	./.	./.	0/0	0/0
snp0644	3	170998658	A	T	./.	0/0	0/0	0/0	0/0	./.	0/0	./.	0/0	0/0	./.	./.	0/0	./.	0/0	./.	0/0	./.	0/0	0/0	0/0	0/0	0/0	./.	./.	0/0	1/1	0/0	0/0	0/1	0/0	0/0	1/1	0/0	0/0	0/0	0/0	0/0	0/0	./.	0/0	0/0	./.	0/0	0/0
snp0645	3	171459285	T	C	0/0	0/0	0/0	0/0	0/0	0/0	0/0	0/0	0/0	0/0	0/0	./.	0/0	0/0	./.	0/0	0/0	./.	0/0	0/0	0/0	0/0	0/0	0/0	0/0	0/0	0/0	0/0	0/0	0/0	0/0	0/0	0/0	0/0	0/0	0/0	./.	0/0	0/0	0/0	0/0	0/0	0/0	0/0	0/0
snp0646	3	175241646	C	T	0/0	0/0	0/0	./.	1|1	0/0	./.	0/0	1|1	0/0	0/0	0/0	./.	0/0	0/0	./.	./.	0/0	0/0	0/0	0/0	./.	0/0	0/0	0/0	1|1	0/0	0/0	0/0	./.	0/0	0/0	./.	0/0	0/0	./.	0/0	0/0	0/0	0/0	0/0	1|1	0/0	0/0	./.
snp0647	3	175241873	T	C	0/0	1/1	1/1	0/1	0/1	0/1	0/0	0/1	0/0	0/0	0/1	1/1	0/1	0/1	./.	0/1	1/1	./.	./.	0/0	1/1	1/1	0/1	0/1	0/1	0/1	0/0	0/1	1/1	./.	0/0	1/1	0/1	./.	1/1	0/1	0/1	1/1	0/1	1/1	0/1	0/1	0/1	./.	1/1
snp0648	3	175244577	G	A	0/0	0/0	0/0	0/0	0/0	0/0	0/0	0/0	0/0	./.	0/0	0/0	0/0	./.	./.	0/0	./.	0/0	1|1	0/1	./.	./.	0/0	./.	0/0	0/0	./.	0/0	./.	0/0	0/0	0/1	0/0	0/0	0/0	0/0	0/0	0/0	./.	0/0	0/0	0/0	1/1	0/1	0/0
snp0649	3	175244584	T	C	0/0	0/0	0/0	0/0	0/0	0/0	0/0	0/0	0/0	./.	0/0	0/0	0/0	0/0	./.	0/0	./.	0/0	1|1	0/0	./.	./.	0/0	./.	0/0	0/0	0/0	0/0	./.	0/0	0/0	0/0	0/0	0/0	0/0	0/0	0/0	0/0	./.	0/0	0/0	0/0	0/0	0/0	0/0
snp0650	3	176766963	G	T	0/0	0/0	0/1	0/0	0/0	0/0	0/0	0/0	./.	0/0	0/0	0/0	0/0	0/0	0/0	0/0	./.	./.	0/1	0/0	0/0	0/0	0/0	0/0	./.	0/0	0/0	0/0	0/0	0/0	0/0	./.	./.	0/0	0/0	./.	./.	0/0	./.	0/0	1/1	0/0	0/0	0/0	0/0
snp0651	3	186024714	G	A	0/0	./.	0/0	./.	0/0	0/0	0/0	./.	./.	0/0	0/0	0/0	0/0	0/0	0/0	0/0	0/0	0|1	./.	0|1	0/0	0/0	./.	0/0	0/0	0/0	./.	0|1	0/0	./.	0/0	./.	0/0	0/0	./.	1|1	./.	0/0	./.	0/0	0/0	0/0	0/0	./.	0/0
snp0652	3	186024872	C	G	0/0	./.	0/0	0/0	0/0	0/0	0/0	0/0	./.	0/0	0/0	0/0	0/0	./.	0/0	0/0	0/0	0/0	0/0	0/0	0/0	0/0	0/0	0/0	0/0	./.	./.	0/0	./.	0/0	0/0	0/0	0/0	0/0	0/0	0/0	./.	0/0	0/0	0/0	./.	0/0	0/0	0/0	0/0
snp0653	3	186811213	G	A	0/0	0/0	0/1	0/0	0/1	0/1	0/0	0/0	0/0	./.	./.	0/0	0/0	0/1	0/1	0/0	./.	./.	0/0	0/0	0/0	0/0	0/0	1/1	0/0	0/0	0/1	./.	0/0	./.	0/0	0/0	./.	0/0	0/0	0/0	0/0	0/0	0/0	./.	0/0	0/0	./.	0/0	0/1
snp0654	3	186811245	C	T	1/1	0/0	0/1	0/1	0/0	0/0	0|1	0/0	./.	0/0	1/1	0/0	0|1	0/0	0/1	0/0	./.	0/0	./.	1/1	0/0	0/0	0/0	0/0	0/0	0/1	0/1	0/0	0/1	./.	0/0	0/0	./.	0/0	0/0	0/0	0/0	0/1	0/0	./.	0/0	0/0	./.	0/0	0/1
snp0655	3	189133379	C	T	./.	0/1	0/0	0/1	0/1	0/0	./.	./.	0/0	0/0	0|1	0/0	0/1	0/1	0/0	0/0	0/1	./.	0/0	0/0	0/0	0/1	0/0	./.	0/1	0/0	0/0	0/0	0/0	0/0	./.	0/0	0/1	0/0	0/0	./.	0/0	0/0	0/0	0/1	0/1	0/1	./.	0/1	./.
snp0656	3	195599238	T	C	0/0	0/0	0/0	0/0	0/1	0/0	./.	0/0	0/0	0/0	0/0	./.	./.	0/0	0/0	0/0	0/0	0/0	0/0	0/0	0/0	0/0	0/0	0/0	0/0	0/0	0/0	0/0	0/0	0/0	0/0	0/0	0/0	0/0	0/0	0/0	./.	0/0	0/0	0/0	0/0	0/0	0/0	0/0	0/0
snp0657	3	196214629	C	T	1|1	0/0	./.	0/0	0/0	0/0	0/0	./.	0/0	0/0	0/0	0/0	0/0	0/0	0/0	0/0	0/0	./.	0/0	0/0	./.	0/0	0|1	0/0	./.	0/0	0/0	0/0	0/0	0/0	0/0	0/0	0/0	0/0	./.	./.	./.	./.	0/0	0/0	0/0	0/0	0/0	0/0	0/0
snp0658	3	205052982	A	G	0/0	0/0	0/0	0/0	./.	0/0	0/0	0/0	0/0	./.	0/0	./.	0/0	0/0	0/0	./.	./.	0/0	0/0	0/0	./.	0/0	0/0	./.	0/0	0/0	0/0	0/0	0/0	./.	0/0	0/0	0/0	0/0	0/0	0/0	./.	0/0	0/0	0/0	0/0	./.	0/0	0/0	./.
snp0659	3	205798180	C	T	0/0	./.	0/0	0/1	0/0	0/0	1/1	./.	0/0	./.	0/1	0/0	0/0	0/0	0/0	./.	0/1	0/1	./.	0/0	0/0	./.	0/1	0/0	0/0	0/0	0/0	0/0	0/0	./.	0/0	0/1	0/0	0/1	0/0	./.	0/0	0/0	./.	0/0	0/0	./.	0/0	0/0	1/1
snp0660	3	205804081	T	G	./.	0/0	0/0	0/0	./.	1|1	./.	0/0	0/0	0/0	./.	0/0	0/0	0/0	0/0	./.	0/0	0/0	./.	0/0	./.	0/0	0/0	0/0	./.	0/0	./.	0/0	0/0	0/0	0/0	0/0	0/0	./.	0/0	0/0	./.	0/0	0/0	0/0	0/0	0/0	0/0	0/0	0/0
snp0661	3	205804186	C	T	0/0	./.	0/0	0/0	./.	0/0	0/0	./.	0/0	0/0	./.	0/0	0/0	0/0	0/0	./.	0/0	0/0	0/0	0/0	0/0	./.	./.	0/0	0/0	0/0	0/0	0/0	0/0	0/0	0/0	0/0	./.	0/0	0/0	0/0	0/0	0/0	0/0	0/0	0/0	0/0	0/0	0/0	0/0
snp0662	3	207776392	C	T	0/0	0/0	0/0	0/0	0/0	0/0	0/0	0/0	0/0	0/0	0/0	0/0	0/0	0/0	0/0	./.	0/0	0/0	0/0	0/0	0/0	0/0	0/0	0/0	0/0	0/0	0/0	0/0	0/0	0/0	0/0	0/0	0/0	0/0	0/0	0/0	./.	0/0	0/0	0/0	0|1	./.	0/0	0/0	0/0
snp0663	3	207776407	T	C	0/0	0/0	0/0	0/0	0/0	0/0	0/0	0/0	0/0	0/0	0/0	0/0	0/0	0/0	0/0	./.	0/0	0/0	0/0	0/0	0/0	0/0	0/0	0/0	0/0	0/0	0/0	0/0	0/0	0/0	0/0	0/0	0/0	0/0	0/0	0/0	./.	0/0	0/0	0/0	0|1	0/0	0/0	0/0	0/0
snp0664	3	209272827	G	C	0/0	0/0	0/0	./.	0/0	0/0	./.	0/0	0/0	0/0	0/0	0/0	0/0	0/0	0/0	./.	0/0	0/0	./.	./.	./.	0/0	./.	0/0	0/0	./.	./.	0/0	0/0	0/0	0/0	0/0	0/0	0/0	0/0	0/0	./.	0/0	0/0	0/0	0/0	0/0	0/0	0/0	0/0
snp0665	3	212277821	G	T	0/0	0/0	0/0	0/0	0/0	1/1	0/0	1/1	./.	./.	0/0	./.	0/0	0/0	0/0	./.	./.	0/0	0/0	0/1	0/0	0/0	1/1	./.	0/0	./.	0/1	./.	0/0	./.	0/0	0/1	1/1	0/0	0/0	./.	./.	0/0	0/1	0/1	./.	0/0	0/0	./.	0/1
snp0666	3	213787516	T	C	./.	./.	0/0	0/0	0/0	0/0	0/0	./.	./.	./.	1/1	0/0	0/0	0/0	0/0	0/0	0/0	0/0	0/0	0/0	0/0	0/0	0/0	0/0	./.	0/0	0/0	0/0	0/0	0/0	0/0	0/0	0/0	0/0	0/0	0/0	./.	0/0	./.	0/0	0/0	0/0	./.	0/0	0/0
snp0667	3	213787562	T	G	./.	./.	0/0	0/0	0/0	./.	0/0	0/0	./.	./.	0/0	0/0	0/0	0/0	0/0	0/0	0/0	0/0	0/0	0/0	0/0	0/0	0/0	0/0	0/0	0/0	0/0	0/0	0/0	0/0	0/0	0/0	0/0	0/0	1/1	0/0	./.	0/0	0/0	0/0	0/0	0/1	./.	0/0	0/0
snp0668	3	214134473	G	A	0/0	./.	./.	./.	0/0	0/0	0/0	0/0	0/0	0/0	0/0	0/0	0/0	./.	0/0	./.	./.	0/0	./.	0/0	0/0	0/0	./.	0/0	0/0	./.	0/0	0/0	0/0	0/0	0/0	./.	0/0	./.	0/0	0/0	./.	0/0	0/0	./.	0/0	0/0	0/0	0/0	0/0
snp0669	3	216403764	G	A	0/0	0/0	0/0	0/0	0/0	0/0	0/0	0/0	0/0	0/0	0/0	0/0	0/0	./.	0/0	0/0	./.	0/0	0/0	0/0	0/0	./.	0/0	0/0	0/0	./.	0/0	0/0	0/0	0|1	0/0	0/0	0/0	0/0	0/0	0/0	./.	0/0	0/0	0/0	0/0	0/0	0/0	0/0	0/0
snp0670	3	216403769	C	T	0/0	0/0	0/0	0/1	./.	0/1	0/1	0/0	0/0	0/0	0/0	0/0	0/0	./.	1/1	./.	./.	0/0	1/1	0/1	0/0	./.	0/1	1/1	0/0	./.	0/1	0/0	0/0	0|1	0/0	0/0	0/1	0/0	0/1	0/1	0/0	./.	0/1	0/0	0/1	0/1	./.	0/1	./.
snp0671	3	216403832	A	C	0/0	0/0	0/0	0/0	0/0	0/0	0/0	0/0	0/0	0/0	0/0	0/0	0/0	0/0	0/0	0/0	0/0	0/0	0/0	0/0	0/0	0/0	0/0	0/0	0/0	0/0	0/0	0/0	0/0	0|1	0/0	0/0	0/0	0/0	0/0	0/0	0/0	0/0	0/0	0/0	0/0	0/0	0/0	0/0	0/0
snp0672	3	216403854	G	C	./.	./.	0/1	1/1	1/1	1/1	0/1	0/0	./.	0/1	./.	0/0	./.	0/1	1/1	1/1	./.	0/1	1/1	1/1	1/1	1/1	0/1	./.	0/1	1/1	0/1	0/1	0/1	1/1	1/1	0/1	0/1	1/1	0/1	0/1	./.	1/1	0/1	0/1	0/1	0/1	0/1	0/1	0/1
snp0673	3	217745767	G	A	0/0	0/0	0/0	0/0	0/0	0/0	0/0	./.	0/0	0/0	0/0	0/0	0/1	./.	./.	0/0	0/0	./.	0/0	0/0	0/0	0/0	0/0	0/0	0/0	0/0	0/0	./.	0/0	0/0	0/0	./.	0/0	./.	0/0	0/0	0/0	0/0	0/0	0/0	./.	0/0	./.	0/0	0/0
snp0674	3	220549069	C	T	0/0	1|1	0/0	1|1	0/1	0/1	0/0	./.	./.	0|0	0/0	0/0	0/0	0/0	0/0	0/0	0/0	0/0	0/0	0/0	0/0	0/0	0/0	0/0	0/1	0/0	0/0	./.	0/0	0/0	./.	0/0	0/0	0/0	0/0	0/0	0/0	1|1	0/0	0/0	0/0	./.	0/0	0/0	0/0
snp0675	3	220549079	G	A	0/0	0/0	0/0	0/0	0/0	0/0	0/0	./.	./.	0/0	0/0	./.	0/0	0/0	0/0	0/0	0/0	0/0	0/0	0/0	0/0	0/0	0/0	0/0	0|1	0/0	0/0	0/0	0/0	0/0	0/0	0/0	0/0	0|0	0/0	0/0	0/0	0/0	0|1	0/0	0/0	0/0	0/0	0/0	./.
snp0676	3	220549103	G	A	0/0	./.	0/0	1/1	0/1	0/1	0/0	./.	./.	0/0	0/0	./.	./.	0/0	./.	0/0	0/0	0/0	0/0	0/0	0/0	0/0	0/0	./.	0/1	0/0	0/0	./.	0/0	0/0	0/0	0/0	0/0	0/0	0/0	0/0	./.	1/1	0/0	0/0	0/0	0/0	0/0	0/0	0/0
snp0677	3	220771280	C	T	0/0	0/0	0/0	0/0	0/0	0/0	./.	0/0	0/0	0/0	./.	./.	0/0	0/0	0/0	0/0	0/0	0/0	0/0	0/0	./.	0/0	0/0	0/0	0/0	0/0	0/0	0/0	0/0	./.	0/0	0/0	0/0	./.	0/0	0/0	0/0	0/0	0/0	0/0	0/0	./.	0/0	0/0	0/0
snp0678	3	221028361	C	T	0/0	0/0	0/0	0/0	0/0	0/0	0/0	0/0	./.	0/0	0/0	0/0	./.	0/0	./.	0/0	0/0	0/0	./.	0/0	0/0	0/0	0/0	./.	0/0	0/0	0/0	0/0	0/0	0/0	0/0	0/0	0/0	0/0	0/0	0/0	./.	0/0	0/0	0/0	0/0	0/0	0/0	0/0	./.
snp0679	3	234931667	G	T	0/0	0/0	0/0	0/0	0/0	0/0	0|1	0/0	0/0	0/0	0/0	0/0	0/0	0/0	./.	./.	0/0	0/0	0/0	0/0	0/0	0/0	0/0	0/0	0/0	./.	0/0	0/0	0/0	./.	0/0	0/0	0/0	0/0	0/0	0/0	0/0	0/0	0/0	0/0	0/0	0/0	0/0	0/0	0/0
snp0680	3	234931674	G	A	0/0	0/0	0/0	0/0	0/0	0/0	0|1	0/0	0/0	0/0	0/0	0/0	0/0	0/0	./.	./.	0/0	0/0	0/0	0/0	0/0	0/0	0/0	0/0	0/0	./.	0/0	0/0	0/0	./.	0/0	0/0	0/0	0/0	0/0	0/0	0/0	0/0	0/0	0/0	0/0	0/0	0/0	0/0	0/0
snp0681	3	234931683	G	A	0/0	0|1	0|1	0|1	0|1	0/0	0/0	./.	./.	1|1	0/0	0/0	0/0	./.	./.	./.	0/0	0/0	0/0	0/0	0/0	0/0	1|1	0/0	0/0	./.	0|1	0|1	1|1	./.	0/0	0/0	0/0	0/0	./.	0|1	./.	1|1	0/0	0/0	0|1	0/1	0/0	0|1	0|1
snp0682	3	234931778	A	G	0/0	0/1	0/0	0/0	0/0	0/0	0/0	0/0	0/0	0/0	0/0	0/0	0/0	0/0	0/0	./.	0/0	0/1	1/1	0/0	0/0	0/0	./.	0/0	0/0	0/0	0/0	./.	0/0	0/1	0/0	0/0	0/0	0/0	0/0	0/0	0/0	0/0	0/0	0/0	0/0	0/0	0/0	0/0	0/0
snp0683	3	234931803	G	A	0/0	./.	0/0	0/0	0/0	0/0	0/0	0/0	0/0	0/0	0/0	0/0	0/0	0/0	0/0	./.	0/0	0/1	1/1	0/0	0/0	0/0	./.	0/0	0/0	0/0	0/0	0/0	0/0	0/1	0/0	0/0	0/0	0/1	0/0	0/0	0/0	0/0	0/0	0/0	0/0	0/0	0/0	0/0	0/0
snp0684	4	2413738	G	T	0/0	0/0	0/0	0/0	0/0	0/0	0/0	0/0	0/0	0/0	0/0	0/0	0/0	./.	0/0	0/0	./.	0/0	0/0	0/0	0/0	0/0	0/0	0/0	./.	0/0	0/0	0/0	0/0	./.	0/0	0/0	0/0	0/0	0/0	0/0	0/0	0/0	0/0	0/0	0/0	0/0	0/0	0/0	0/0
snp0685	4	2413785	G	A	0/0	0/0	0/0	0/1	0/0	0/1	0/0	0/1	0/0	0/0	0/0	0/1	0/0	./.	0/0	0/0	0/0	0/0	./.	0/0	0/1	0/1	0/0	0/1	0/0	0/0	0/0	0/0	0/0	./.	0/0	0/1	0/0	0/0	0/1	0/1	0/0	0/1	0/0	0/0	0/0	./.	0/0	0/1	0/0
snp0686	4	3692937	T	A	./.	0/0	./.	0/0	./.	1/1	0/0	0/0	0/0	./.	0/0	0/0	0/1	0/0	./.	0/0	0/0	0/0	0/0	0/0	./.	0/0	0/0	./.	0/0	0/0	0/0	./.	0/0	0/0	0/0	0/0	0/0	0/0	./.	./.	0/0	0/0	0/0	0/0	./.	0/0	0/0	0/0	0/0
snp0687	4	3692950	T	C	./.	0/0	./.	0/0	./.	1/1	0/0	0/0	0/0	./.	./.	0/0	0/1	0/0	./.	0/0	0/0	0/0	0/0	0/0	0/0	0/0	0/0	./.	0/0	0/0	0/0	./.	0/0	0/0	0/0	0/0	0/0	0/0	./.	1/1	0/0	0/0	0/0	0/0	./.	0/0	0/0	0/0	0/0
snp0688	4	9017381	G	A	0/0	0/0	0/0	0/0	0/0	0/0	0/0	0/0	./.	0/0	0/0	0/0	0/0	0/0	./.	0/0	0/0	0/0	./.	0/0	0/0	./.	0/0	0/0	0/0	0/0	0/0	0/0	0/0	0|1	0/0	0/0	0/0	0/0	0/0	0/0	0/0	0/0	0/0	0/0	0/0	0/0	0/0	0/0	0/0
snp0689	4	9017387	G	A	0/0	0/0	0/0	0/0	0/0	0/0	0/0	0/0	./.	0/0	0/0	0/0	0/0	0/0	./.	0/0	0/0	0/0	./.	0/0	0/0	./.	0/0	0/0	0/0	0/0	0/0	0/0	0/0	0|1	0/0	0/0	0/0	0/0	0/0	0/0	0/0	0/0	0/0	0/0	0/0	0/0	0/0	0/0	0/0
snp0690	4	9017409	C	T	0/0	0/0	0/0	0/0	0/0	0/0	0/0	0/0	./.	0/0	0/0	0/0	0/0	./.	0/0	0/0	0/0	0/0	./.	0/0	0/0	./.	0/0	0/0	0/0	0/0	0/0	0/0	0/0	./.	0/0	0/0	0/0	0/0	0/0	0/0	0/0	0/0	0/0	0/0	0/0	0/0	0/0	0/0	0/0
snp0691	4	9017425	G	A,T	./.	0/0	0/0	./.	0/0	0/0	./.	1/1	./.	0/0	./.	0/1	0|1	./.	0/0	./.	0/0	0/0	./.	1/1	0/0	0/0	0/0	0/0	0/0	0/0	0/0	1/1	0/0	0/0	0|1	0|1	0/0	./.	./.	0/0	2|2	0/0	0/0	0/0	./.	0/0	0/0	0/0	./.
snp0692	4	9017442	C	T	0/0	0/0	0/0	0/0	0/1	0/0	0/0	0/0	./.	0/0	0/0	0/0	0/1	0/0	0/0	./.	0/0	0/0	./.	0/0	0/0	0/0	0/0	0/0	0/0	0/0	0/0	0/0	0/1	0/0	0/0	0/0	0/0	0/0	0/0	0/0	0/0	0/0	0/0	0/0	0/0	0/0	0/0	0/0	0/0
snp0693	4	9017466	A	C	0/0	0/0	0/0	0/0	0/0	0/1	0/0	./.	./.	0/0	0/0	0/0	0/0	./.	0/0	0/0	0/0	0/0	./.	0/0	0/0	0/0	0/0	0/0	0/0	0/0	0/0	0/0	0/0	./.	0/0	0/0	0/0	./.	0/0	0/0	0/0	0/0	0/0	0/0	0/0	0/0	./.	0/0	0/0
snp0694	4	9017499	C	G	0/0	0/0	0/0	0/0	0/1	0/0	0/0	0/0	./.	0/0	0/0	0/0	0/0	0/0	./.	0/0	0/0	0/0	./.	0/0	0/0	0/0	0/0	0/0	0/0	0/0	0/0	0/0	1/1	0/0	0/0	0/0	0/0	0/0	0/0	0/0	0/0	0/0	0/0	0/0	0/0	0/0	0/0	0/0	0/0
snp0695	4	9017503	A	G	0/0	0/0	0/0	0/0	0/0	0|1	0/0	0/0	./.	0/0	0/0	0/0	0/0	0/0	0/0	0/0	0/0	0/0	./.	0/0	0/0	0/0	0/0	0/0	0/0	0/0	0/0	0/0	0/0	0|1	0/0	0/0	0/0	./.	0/0	0/0	0/0	0/0	0/0	0/0	0/0	0/0	0/0	0/0	0/0
snp0696	4	9825655	T	A	0/0	0/0	0/0	0/0	0/0	0/0	0/0	0/0	./.	0/0	0/0	0/0	0/0	./.	0/0	0/0	0/0	0/0	./.	0/0	0/0	0/0	0/0	0/0	0/0	0/0	0/0	./.	0/0	0/0	0/0	0/0	0/0	0/0	0/0	0/0	0/0	0/0	0/0	0/0	0/0	0/0	0/0	0/0	0/0
snp0697	4	11216227	T	C	0/0	0/0	0/0	0/0	0/0	0/0	0/0	0/0	0/0	./.	0/0	0/0	0/0	0/0	0/0	0/0	0/0	0/0	0/0	0/0	0/0	0/0	0/0	0/0	0/0	0/0	0/0	0/0	0/0	./.	0/0	0/0	0/0	0/0	0/0	0/0	./.	0/0	0/0	0/0	0/0	./.	0/0	0/0	0/0
snp0698	4	11216454	A	G	0/1	0/0	0/1	0/0	0/0	0/0	0/1	./.	0/0	0/0	0/0	0/0	0/0	0/0	./.	0/0	0/0	0/0	./.	0/0	0/0	0/0	0/0	./.	0/0	0/0	0/0	./.	0/0	0/0	./.	0/0	0/0	0/0	0/0	./.	./.	0/0	0/0	0/0	0/0	0/0	0/0	0/1	0/0
snp0699	4	11218848	C	T	./.	0/1	./.	0/0	0/0	0/1	0/1	1/1	./.	0/1	./.	1/1	0/0	0/0	./.	0/1	0/1	1/1	./.	0/1	0/1	0/1	0/0	./.	./.	0/0	0/0	1/1	0/1	0/1	1/1	0/1	0/0	0/1	0/0	./.	0/0	./.	0/1	0/0	0/0	0/0	0/1	0/1	0/0
snp0700	4	11219282	G	A	0/0	0/0	0/0	0/0	0/0	0/0	0/0	0/0	0/0	0/0	0/0	0/0	0/0	0/0	0/0	0/0	0/0	0/0	0/0	0/0	0/0	./.	0/0	./.	0/0	0/0	0/0	0/0	0/0	0/0	0/0	0/0	0/0	0/0	0/0	0/0	0/0	0/0	0/0	0/0	./.	0/0	0/0	0/0	0/0
snp0701	4	11219297	C	T	0/0	0/0	0/0	0/0	0/0	0/0	0/0	0/0	0/0	1/1	0/0	0/1	0/1	0/1	0/0	0/0	0/0	0/0	0/0	0/0	./.	./.	0/0	./.	0/1	0/0	0/0	0/0	0/0	0/0	0/1	0/0	./.	0/0	0/0	0/1	0/0	0/0	0/0	0/1	./.	0/0	0/0	0/1	0/1
snp0702	4	11219318	A	G	0/0	0/0	0/0	0/0	0/0	0/0	0|0	0/0	0/0	1|1	0/0	0|1	0|1	0|1	0/0	0|0	0/0	0/0	0/0	0/0	./.	./.	0/0	./.	0|1	0/0	0/0	0/0	0/0	0/0	0|1	./.	0|1	0/0	0/0	0|1	0/0	0/0	0/0	0|1	./.	0/0	0/0	0|1	0|1
snp0703	4	11219325	G	A	0/0	0/0	0/0	0/0	0/0	0/0	0|0	0/0	0/0	1|1	0/0	0|1	0|1	0|1	0/0	0|0	0/0	0/0	0/0	0/0	0/0	0/0	0/0	./.	0|1	0/0	0/0	0/0	0/0	0/0	0|1	./.	0|1	0/0	0/0	0|1	0/0	0/0	0/0	0|1	./.	0/0	0/0	0|1	0|1
snp0704	4	11219398	G	T	0/0	./.	0/0	0/0	0/0	0/0	0/0	0/0	0/0	./.	./.	0/0	0/1	0/0	0/0	0/0	0/0	0/0	0/0	./.	0/0	0/0	0/0	0/0	0/0	0/0	0/0	./.	0/0	./.	0/0	0/0	0/0	0/0	0/0	0/0	0/0	0/0	0/0	0/0	0/0	0/0	0/0	0/0	0/0
snp0705	4	11219448	A	G	./.	0/0	0/0	0/0	0/0	0/0	0/0	0/0	0/0	./.	./.	./.	0/0	0/0	0/0	0/0	0/0	0/0	0/0	0/0	0/1	0/0	0/0	./.	0/1	1/1	0/0	./.	0/0	./.	0/0	0/0	0/0	0/0	0/0	./.	0/0	./.	0/0	0/0	./.	0/0	0/0	0/1	0/0
snp0706	4	11221562	G	A	./.	0/0	0/0	0/0	0/0	0/0	0/0	0/0	0/0	./.	0/0	0/0	0/0	0/0	0/0	0/0	0/0	0/0	./.	0/0	0/0	0/0	0/0	0/0	0/0	0/0	0/0	0/0	0/0	0/0	0/0	0/0	0/0	0/0	0/0	0/0	0/0	./.	0/0	0/0	0/0	0/0	0/0	0/0	0/0
snp0707	4	15542299	T	C	0/0	0/0	0/0	0/0	0/0	0/1	0/0	0/0	./.	./.	0/0	0/0	0/0	1/1	0/0	0/0	0/0	0/1	0/0	0/0	./.	0/0	0/0	0/0	1/1	0/0	0/1	0/0	0/0	0/0	0/0	0/0	0/0	0/0	0/0	0/0	0/0	0/0	0/0	0/0	0/0	0/0	0/0	0/0	0/1
snp0708	4	17368068	G	A	0/0	0/0	0/0	0/0	0/0	0/0	./.	0/0	./.	0/0	0/0	0/0	0/0	0/0	0/0	0/0	0/0	./.	0|0	0/0	0/0	./.	0|1	0/0	0/0	0/0	./.	0/0	0/0	./.	0/0	0/0	0/0	0/0	0|0	0|1	0/0	0|0	0/0	0|1	0/0	./.	0|0	0/0	./.
snp0709	4	17368073	G	A	0/0	0/0	./.	0/0	0/0	0/0	0/0	0/0	./.	0/0	0/0	0/0	0/0	0/0	0/1	0/0	1/1	./.	0/0	0/0	./.	0/0	0/0	./.	0/0	./.	0/0	0/0	0/0	0/0	0/0	0/0	0/0	0/0	0/0	0/0	1/1	0/0	0/0	0/0	0/0	./.	0/0	1/1	./.
snp0710	4	17368092	C	T	0/0	1|1	0/0	0/0	0/1	0/1	0/0	0/0	0/0	0/0	0|1	0/0	0|0	0/0	0/0	0/0	0/0	./.	0/0	0/0	0/0	./.	0/1	0/0	0/0	0/0	0/0	0/0	0/0	./.	0/0	0/0	0/1	0/0	0/0	0/1	0/0	0/0	0/0	0/1	0/0	./.	0/0	0/0	0/0
snp0711	4	17368096	G	C	0/0	0/0	./.	0/0	0/0	0|1	0/0	./.	0/0	0/0	0/0	0/0	0/0	0/0	0|1	0/0	1|1	./.	0/0	0/0	0/0	0/0	0/0	./.	./.	./.	0/0	./.	0/0	0/0	0/0	0/0	0/0	0/0	0/0	0|0	1|1	0/0	0/0	0|0	./.	0/0	0/0	1|1	0|0
snp0712	4	17368101	G	A	0/0	0/0	./.	./.	0/0	0|1	0/0	0/0	0/0	0/0	0|1	0/0	0|0	0/0	0|1	0/0	1|1	./.	0/0	0/0	0/0	0/0	0/0	./.	./.	./.	0/0	0/0	0/0	0/0	0/0	0/0	0/0	0/0	0/0	0|0	1|1	0/0	0/0	0|0	./.	0/0	0/0	1|1	0|0
snp0713	4	17368120	C	T	0/0	0/0	./.	0/0	0/1	0/1	0/0	0/1	0/0	./.	0/1	0/0	0/0	0/0	0|1	0/0	1|1	./.	0/0	0/0	0|0	./.	0/1	./.	./.	1|1	./.	0/0	./.	./.	0/0	0/1	0/1	0/0	0/0	0/1	1|1	0/0	0/0	0/1	./.	./.	0/0	1|1	0|0
snp0714	4	17368146	A	C	0/0	0/0	./.	0/0	0/0	0/0	./.	0/0	0/0	0/0	0/0	0/0	0/0	0/0	1|1	0|0	1|1	0/0	0/0	0/0	./.	./.	0/0	./.	0/0	./.	0/0	./.	./.	0/0	0|0	0/0	0/0	0/0	0/0	0|0	1|1	0/0	0/0	0|0	./.	./.	0/0	./.	0|0
snp0715	4	17368151	G	A	0/0	0/0	./.	0/0	0/0	0/0	0/0	./.	0/0	0/0	0/0	0/0	0/0	./.	1|1	0|0	1|1	0/0	0/0	0/0	./.	./.	0/0	./.	./.	./.	0/0	./.	./.	0/0	0|0	0/0	0/0	0/0	0/0	0|0	1|1	0/0	0/0	0|0	./.	./.	0/0	./.	0|0
snp0716	4	17368154	G	A	0/0	0/0	0/0	0/0	0/1	0/0	0/0	0/0	0/0	0/0	0/0	0/0	0/0	./.	0/0	0/0	0/0	./.	0/1	0/0	0/0	./.	0/1	./.	0/0	./.	0/0	./.	0/0	0/0	0/0	0/0	0/0	0/1	0/1	0/0	0/0	0/0	0/0	0/0	0/0	./.	1/1	0/0	0/1
snp0717	4	17368161	C	T	0/0	0/0	./.	0/0	0/0	0/0	0/0	0/0	0/0	0/0	0/0	0/0	0/0	./.	1|1	0|0	1|1	./.	0/0	0/0	./.	0/0	0/0	./.	0/0	./.	0/0	0/0	./.	0/0	0|0	0/0	0/0	0/0	0/0	0/0	1|1	0/0	0/0	0/0	0/0	./.	0/0	./.	0/0
snp0718	4	17368166	C	T	0/0	0/0	./.	0/0	0/1	0/0	0/0	0/0	0/0	0/0	./.	0/0	0/0	./.	0|1	0|0	0|1	./.	0/1	0/0	./.	./.	0/0	./.	0/0	./.	./.	0/0	./.	0/0	0|0	0/0	0/0	0/0	0/0	0/0	1|1	0/0	0/0	0/0	./.	./.	./.	./.	0/1
snp0719	4	17368167	G	A	0/0	0/0	./.	0/0	0|1	0/0	0/0	./.	./.	0/0	./.	0/0	0/0	./.	0|1	0|0	0|1	./.	0/0	0/0	./.	0/0	0|1	./.	0/0	./.	./.	0/0	./.	1|1	0|0	0|1	0/0	0/0	0/0	0/0	1|1	0/0	0/0	0/0	0/0	./.	./.	./.	0/0
snp0720	4	17368245	C	T	0/0	0/0	./.	0/0	./.	0/0	0/0	0/0	0/0	0/0	0/0	./.	0/0	./.	0/0	0/0	0/0	0/0	0/0	0/0	./.	0/0	0/0	0/0	0/0	./.	./.	0/0	./.	0/0	0/0	./.	./.	0/0	0/0	0/0	0/0	0/0	0/0	0/0	0/0	0/0	0/0	0/0	0/0
snp0721	4	17368253	G	A	0/0	0/0	./.	0/0	./.	0/0	0/0	0/0	0/0	1|1	0/0	0/0	0/0	./.	0/0	0/0	1|1	0/0	0/0	1|1	./.	./.	0/0	0/0	0/0	./.	./.	0/0	0/0	0/0	0/0	./.	./.	0/0	./.	0/0	0/0	0/0	0/0	0/0	1|1	0/0	./.	0/0	./.
snp0722	4	18617561	C	T	./.	0/0	0/0	0/0	0/0	0/0	./.	0/0	./.	0/0	0/0	./.	./.	1/1	0/0	1/1	./.	0/0	0/0	0/0	0/0	0/0	0/0	0/0	0/0	0/0	0/0	0/0	0/0	0/0	0/0	0/0	0/0	0/0	0/0	0/0	./.	0/0	0/0	0/0	0/0	0/0	0/0	0/0	0/0
snp0723	4	18617590	G	A	./.	0/0	0/0	./.	0/0	0/0	0/0	0/0	0/0	0/0	./.	./.	./.	1/1	0/0	1/1	0/0	0/0	0/0	0/0	0/0	0/0	0/0	0/0	0/0	0/0	0/0	0/0	0/0	0/0	0/0	0/0	0/0	0/0	0/0	0/0	./.	0/0	0/0	0/0	0/0	0/0	0/0	0/0	0/0
snp0724	4	18617603	A	T	./.	./.	0/0	./.	0/0	0/0	0/0	0/0	0/0	0/0	0/0	./.	./.	1/1	0/0	./.	0/0	0/0	0/0	0/0	0/0	0/0	0/0	./.	0/0	0/0	0/0	0/0	0/0	0/0	0/0	0/0	0/0	0/0	0/0	0/0	./.	0/0	0/0	0/0	0/0	0/0	0/0	0/0	0/0
snp0725	4	18617628	G	A	./.	0/0	0/0	0/0	0/0	0/0	0/0	0/0	0/0	0/0	0/0	./.	./.	1/1	0/0	1/1	0/0	0/0	0/0	0/0	0/0	0/0	0/0	0/0	0/0	0/0	0/0	0/0	0/0	0/0	0/0	0/0	0/0	./.	0/0	0/0	0/0	0/0	0/0	0/0	0/0	0/0	0/0	0/0	0/0
snp0726	4	18617678	T	G	./.	0/0	0/0	0/0	0/0	0/0	0/0	0/0	0/0	0/0	0/0	0/0	./.	1|1	1|1	1|1	0/0	0/0	0/0	0/0	0/0	0/0	0/0	./.	0/0	0/0	0/0	0/0	0/0	0/0	0/0	0/0	0/0	./.	0/0	0/0	0/0	0/0	0/0	0/0	0/0	0/0	0/0	0/0	./.
snp0727	4	21143376	C	T	0/0	./.	0/0	0/0	0/0	0/0	0/0	0/0	0/0	0/0	./.	0/0	1/1	0/0	1/1	1/1	0/0	0/0	0/0	0/0	0/0	0/0	0/0	0/0	0/0	0/0	0/0	0/0	0/0	0/0	0/0	0/0	0/0	0/0	0/0	0/0	0/0	0/0	0/0	0/0	0/0	0/0	0/0	./.	0/0
snp0728	4	22024761	G	A	0/0	0/0	./.	0/1	0/1	0/1	0/0	0/0	./.	1/1	0/0	0/1	0/0	0/1	0/1	0/0	./.	0/1	0/0	0/0	./.	0/0	0/1	0/0	./.	0/1	./.	./.	0/0	./.	0/0	0/1	1/1	0/0	0/1	1/1	./.	0/0	0/1	0/0	0/1	0/1	0/0	1/1	0/0
snp0729	4	36541896	G	A	0/0	0/0	0/0	1/1	1/1	1/1	./.	./.	0/0	0/0	./.	./.	0/1	0/1	./.	./.	./.	0/0	0/0	0/0	0/0	1/1	0/0	./.	./.	1/1	./.	0/0	./.	0/1	0/1	0/1	./.	0/1	0/1	1/1	0/0	1/1	0/0	0/1	1/1	1/1	./.	./.	./.
snp0730	4	36545060	A	G	0/0	0/0	0/1	0/0	0/0	0/1	0/0	0/0	./.	0/0	./.	./.	./.	0/0	./.	0/0	0/0	./.	0/0	0/0	0/0	0/0	./.	0/0	0/1	0/0	0/0	./.	0/0	0/0	0/0	0/0	0/0	./.	0/0	./.	0/0	./.	0/0	0/0	0/1	0/1	0/1	0/1	0/0
snp0731	4	36545064	C	T	0/0	0/0	0/0	0/0	0/0	0/0	0/0	0/0	./.	0/0	0/0	0/0	./.	0/0	0/0	0/0	0/0	0/0	0/0	0/0	0/0	0/0	0/0	0/0	0/0	0/0	0/0	0/0	0/0	0/0	0/0	0/0	0/0	./.	0/0	0/0	0/1	0/0	0/0	0/0	0/0	0/0	0/0	0/0	0/0
snp0732	4	36545200	G	A	./.	0/0	0/0	0|1	0/0	0/0	0|1	1|1	./.	0/0	./.	0/0	0/0	0/0	0/0	0/0	0/0	0/0	0/0	0/0	0/0	0/0	0|1	0/0	0|1	0/0	0/0	./.	0/0	0/0	./.	0/0	./.	./.	0/0	0/0	0/0	./.	./.	0/0	./.	0/0	./.	./.	./.
snp0733	4	36545201	T	C	./.	0/0	0/0	0|1	0/0	0/0	0|1	1|1	./.	0/0	./.	0/0	0/0	0/0	0/0	0/0	0/0	0/0	0/0	0/0	0/0	0/0	0|1	0/0	0|1	0/0	0/0	./.	0/0	0/0	./.	0/0	./.	./.	0/0	0/0	0/0	./.	0/0	0/0	./.	0/0	./.	./.	./.
snp0734	4	36545207	G	T	./.	0/0	0/0	0|1	./.	0/0	0|1	1|1	./.	0/0	./.	0/0	0/0	0/0	0/0	0/0	0/0	./.	0/0	0/0	./.	0/0	0|1	0/0	0|1	0/0	0/0	./.	0/0	./.	./.	0/0	./.	./.	0/0	0/0	0/0	./.	0/0	0/0	./.	0/0	0/0	./.	./.
snp0735	4	36545266	G	A	./.	./.	0/0	0/0	./.	0/0	0/0	0/0	./.	0/0	./.	0/0	0/0	./.	0/0	./.	0/0	0/0	0/0	./.	./.	0/0	0/0	0/0	./.	0/0	0/0	0/0	0/0	0/0	./.	0/0	0/0	0/0	0/0	0/0	./.	0/0	0/0	./.	0/0	0/0	0/0	./.	./.
snp0736	4	44058985	C	T	0/0	0/0	0/0	0/0	0/0	0/0	./.	0/0	0/0	0/0	0/0	0/0	0/0	0/0	0/0	./.	0/0	./.	0/0	0/0	0/0	0/0	./.	0/0	0/0	0/0	0/0	0/0	0/0	./.	0/0	0/0	0/0	0/0	0/0	./.	0/0	0/0	0/0	0/0	0/0	0/0	0/0	1|1	1|1
snp0737	4	44058992	C	T	0/0	0/0	0/0	0/0	0/0	0/0	./.	0/0	0/0	0/0	0/0	0/0	./.	0/0	0/0	./.	0/0	./.	0/0	0/0	0/0	0/0	./.	0/0	0/0	0/0	0/0	0/0	0/0	./.	0/0	0/0	0/0	0/0	0/0	./.	0/0	0/0	0/0	0/0	0/0	0/0	0/0	1|1	1|1
snp0738	4	44059002	C	A	0/0	0/0	0/0	0/0	0/0	0/0	./.	0/0	0/0	0/0	0/0	0/0	0/0	0/0	0/0	0/0	0/0	./.	0/0	0/0	0/0	0/0	./.	0/0	0/0	0/0	./.	0/0	0/0	./.	0/0	0/0	0/0	0/0	0/0	./.	0/0	0/0	0/0	0/0	0/0	0/0	0/0	1|1	1|1
snp0739	4	44059071	G	A	0/1	0/0	0/0	0/1	0/0	0/0	0/0	./.	./.	0/0	0/0	0/0	0/0	0/0	0/0	0/0	0/0	./.	./.	0/0	0/0	0/0	./.	./.	0/0	0/0	0/0	0/0	0/0	./.	0/0	0/0	0/0	0/1	0/0	0/0	0/0	0/0	0/0	0/0	0/0	0/0	0/0	0/0	0/1
snp0740	4	45786350	C	T	0/0	0/1	0/1	0/0	0/0	0/1	./.	0/0	0/0	0/0	0/0	0/0	./.	0/1	0/1	0/1	0/0	0/0	0/0	0/1	./.	0/0	0/0	./.	0/0	0/0	0/0	0/0	0/0	./.	0/0	0/0	./.	./.	0/0	./.	./.	0/0	./.	0/0	0/0	0/0	0/0	0/0	0/0
snp0741	4	45898475	G	T	0/0	0/0	0/0	0/0	0/0	0/0	0/0	0/0	0/0	0/0	0/0	0/0	0/0	0/0	0/0	0/0	0/0	0/0	0/0	0/0	0/0	0/0	0/0	./.	0/0	0/0	0/0	0/0	0/0	./.	0/0	0/0	0/0	0/0	0/0	0/0	./.	0/0	0/0	0/0	0/0	0/0	0/0	0/0	0/0
snp0742	4	49407088	A	G	0/0	0/1	0|1	0/0	0/0	0/0	0/0	0/0	./.	0/0	0/0	0/0	0/0	0/0	0/0	0|1	0/0	0/0	0/0	./.	0/0	./.	1|1	0/0	0/0	0/0	./.	./.	0/0	0/0	0/0	0/0	0/0	0/0	0/0	0/0	0/0	0|1	0/0	0|1	0/0	./.	0/0	0/0	0/0
snp0743	4	49407099	G	T	0/0	0/0	0|1	0/0	0/0	0/0	0/0	./.	./.	0/0	0/0	0/0	0/0	0/0	0/0	0|1	0/0	0/0	0/0	./.	0/0	./.	1|1	0/0	0/0	0/0	./.	./.	0/0	0/0	0/0	0/0	0/0	0/0	0/0	0/0	0/0	0|1	0/0	0|1	0/0	./.	0/0	0/0	0/0
snp0744	4	49407104	G	A	0/0	0/0	0/0	0/0	0/0	0|1	0/0	0/0	0/0	0/0	0/0	0/0	0/1	0/0	./.	0/0	0/0	0/0	0/0	./.	0/0	0/0	0/0	0/0	0/0	0/0	0/0	./.	0|1	0/0	0/0	0/0	0/0	0/0	0/0	0/0	0/0	0/0	0/1	0/0	0/0	0/0	0/0	0/0	0/0
snp0745	4	49407157	C	T	0/0	0/0	0/1	0/0	0/0	0/0	0/1	0/1	./.	0/0	0/0	0/0	0/0	0/0	0/0	./.	0/0	0|1	0/0	./.	0/0	1/1	1/1	0/0	0/0	0/0	./.	./.	0/0	0/1	0/0	0/0	0/0	0/0	0/0	0/0	./.	0/1	0/0	0/0	1/1	./.	./.	./.	0/0
snp0746	4	49644252	C	T	0/0	0/0	0/0	0/1	0/0	0/1	0/0	1/1	0/0	./.	./.	1/1	0/0	0/0	./.	0/0	0/0	0/0	./.	0/1	0/0	0/0	0/0	./.	0/0	0/0	./.	0/0	0/1	0/0	0/0	0/0	0/0	0/1	0/0	0/1	./.	0/0	0/0	./.	0/0	1/1	0/1	0/1	0/0
snp0747	4	55769120	G	A	0/0	0/1	0/0	0/0	0/0	0/1	0/0	0/0	./.	0/0	0/0	0/0	0/0	0/0	0/0	0/1	0/0	0/0	0/1	0/0	0/0	0/0	0/0	0/0	0/0	0/0	0/0	0/0	0/0	0/0	0/0	0/0	0/0	./.	0/0	0/0	0/0	0/1	0/0	0/0	0/0	0/0	0/0	0/0	0/0
snp0748	4	61560833	C	T	./.	0/1	1/1	./.	0/0	0/0	0/0	./.	./.	./.	0/1	0/0	0/0	0/0	0/0	0|1	0/0	0/0	0/0	0/0	0/0	0/0	0/0	./.	0/0	./.	0/0	0/0	0/0	0/0	0/0	./.	0/0	0/0	./.	0/0	0/0	./.	0/0	0/0	0/0	0/0	0/0	0/0	0/0
snp0749	4	61560904	G	A	0/0	0/0	0/1	1/1	0/0	0/0	./.	./.	./.	0/1	0/0	0/0	0/0	0/0	0/0	0/0	0/0	0/0	0/0	0/0	0/0	./.	0/0	0/0	0/0	./.	0/0	0/1	1/1	0/0	0/1	0/0	0/0	0/1	./.	0/1	0/0	./.	0/1	0/1	0/0	0/0	0/0	1/1	0/1
snp0750	4	61560974	C	T	0/0	0/0	0/0	0/0	0/0	0/0	0/0	0/0	./.	0/0	0/0	0/0	0/0	0/0	0/0	./.	0/0	./.	0/0	0/0	0/0	0/0	0/0	0/0	0/0	./.	./.	0/0	0/0	0/0	0/1	0/0	0/0	0/0	0/0	0/0	0/0	0/0	0/0	0/0	0/0	0/0	0/0	0/0	0/1
snp0751	4	64445084	G	A	0/0	0/0	0/0	0/0	1|1	0|1	0/0	0/0	0/0	0/0	0/0	0/0	0/0	./.	0/0	0/0	1|1	0/0	0/0	./.	0/0	0/0	1|1	0/0	0/0	0/0	0/0	0/0	0/0	./.	./.	0/0	0/0	0/0	0/0	0/0	./.	0/0	0/0	./.	0/0	./.	0|1	0/0	0/0
snp0752	4	67490385	G	A	./.	./.	0/0	0/0	0/0	0/0	0/0	0/0	0/0	./.	./.	0/0	0/0	0/0	0/0	0/0	0/0	0/0	0/0	0/0	0/0	0/0	0/0	0/0	0/0	0/0	0/0	0/0	0/0	0/0	0/0	0/0	0/0	0/0	0/0	0/0	./.	0/0	0/0	0/0	0/0	0/0	./.	0/0	0/0
snp0753	4	67490466	C	T	./.	./.	0/0	0/0	0/0	0/0	0/0	0/0	./.	./.	0/0	0/0	0/0	0/0	0/0	0/0	0/0	0/0	0/0	0/0	0/0	./.	0/0	0/0	0/0	0/0	0/0	0/0	0/0	0/0	0/0	0/0	./.	0/0	./.	0/0	./.	0/0	0/0	0/0	0/0	./.	./.	0/0	0/0
snp0754	4	67535982	C	T	0/0	./.	0/0	0/0	./.	0/0	0/0	0/0	0/0	0/0	./.	0/0	./.	0/0	0/0	0/0	./.	./.	0/0	0/0	./.	0/0	./.	0/0	./.	0/0	0/0	0/0	0/0	0/0	./.	0/0	0/0	0/0	0/0	./.	./.	0/0	0/0	0/0	0/0	0/0	0/0	0/0	0/0
snp0755	4	75084615	G	A	0/0	0/0	0/1	0/1	0/0	./.	0/0	0/0	1|1	0/0	0/0	0/0	0/0	0/0	0|1	0/0	./.	./.	./.	0/0	./.	0/0	./.	0/0	./.	./.	0/0	./.	0/0	0|1	./.	0/0	0/0	0/0	0/0	0/0	./.	0/0	0/0	0/0	0/0	0|1	1/1	./.	./.
snp0756	4	75084646	T	C	0/0	0/0	0/0	0/0	0/0	./.	0/0	0/0	0/0	0/0	0/0	0/0	0/0	0/0	0/0	0/0	./.	./.	0/0	0/0	./.	0/0	0/0	0/0	./.	0/0	0/0	0/0	0/0	0/0	0/0	0/0	0/0	0/0	./.	0/0	0/0	0/0	0/0	0/0	0/0	0/0	0/0	0/0	0/0
snp0757	4	75084671	C	G	0/0	0/0	0/1	0/1	0/0	./.	0/0	0/0	1/1	./.	0/0	0/0	0/0	0/0	0/1	0/0	./.	0/0	./.	0/0	./.	0/0	0/0	0/0	./.	0/0	0/0	1/1	0/0	0/1	./.	0/0	0/1	0/0	0/0	0/1	0/0	0/0	./.	./.	0/1	0/1	./.	0/0	0/0
snp0758	4	81541004	T	C	0/0	0/0	0/0	./.	0|1	0/0	0/0	0/0	0/0	0/0	0/0	0/0	0/0	0/0	0/0	0/0	0/0	0/0	./.	0/0	0/0	0/0	./.	0/0	./.	0/0	0/0	./.	0|1	0/0	0|1	0/0	0|1	0/0	0/0	0/0	./.	0/0	0|1	0/0	0/0	1|1	0/0	0/0	0/0
snp0759	4	83782919	C	T	0/1	0/0	0/0	0/0	0/0	0/0	0/0	0/0	./.	0/0	0/0	0/0	0/0	0/0	0/0	0/0	0/0	0/0	0/0	0/0	0/0	0/0	0/0	0/0	0/1	0/0	0/0	0/0	0/0	0/1	0/0	0/1	0/0	0/0	1/1	0/0	0/0	1/1	0/0	0/0	0/0	0/0	0/0	0/0	0/0
snp0760	4	84617938	A	T	./.	0/1	0/0	0/0	0/0	0/0	0/0	0/0	0/0	0/0	0/0	0/0	0/0	0/0	0/0	0/0	0/0	0/1	0/1	0/0	0/0	0/0	0/0	1/1	0/0	0/0	0/0	0/0	0/0	0/0	0/0	./.	0/0	0/0	0/0	0/0	0/0	0/0	0/0	0/0	0/0	0/0	./.	0/0	0/0
snp0761	4	84617971	T	C	./.	0/1	0/0	0/0	0/0	0/0	0/0	0/0	0/0	0/0	0/0	0/0	0/0	0/0	0/0	0/0	0/0	0/0	0/1	0/0	0/0	0/0	0/0	1|1	0/0	0/0	./.	0/0	0/0	0/0	0/0	0/0	0/0	0/0	0/0	0/0	0/0	0/0	0/0	0/0	0/0	0/0	0/0	0/0	0|1
snp0762	4	84617981	C	T	./.	0/0	0/0	0/0	0/0	0/0	0/0	0/0	./.	0/0	0/0	0/0	0/0	0/0	0/0	0/0	0/0	0/0	0/0	0/0	./.	0/0	0/0	0/0	0/0	0/0	0/0	0/0	0/0	0/0	0/0	./.	0|1	1|1	0/0	0/0	0/0	0/0	0/0	0/0	0/0	0/0	0/0	0|1	0/0
snp0763	4	84617995	C	T	./.	0/0	0/0	0/0	0/0	0/0	0/0	0|1	./.	0/0	./.	0/0	0/0	0/0	./.	0/0	0/0	0/0	0/0	0/0	0/0	0/0	0/0	0/0	0/0	0/0	0/0	0/0	0/0	0/0	./.	0/0	0|1	1|1	0/0	0/0	0/0	0/0	0/0	0/0	0/0	0/0	0/0	0|1	0/0
snp0764	4	84618209	T	A	./.	0/0	0/0	0/0	0/0	0/1	0/0	0/0	0/0	0/0	0/0	0/0	0/0	0/0	0/1	0/0	0/0	0/0	0/0	0/0	./.	0/0	0/0	./.	0/0	0/0	0/0	0/0	0/0	0/0	0/0	0/0	0/1	0/0	0/0	0/0	0/0	0/0	0/1	0/0	0/0	0/0	0/0	0/0	./.
snp0765	4	88456118	C	T	0/0	0/0	0/0	0/0	0/0	0/0	./.	0/1	0/0	0/0	0/0	1/1	./.	1/1	0/0	0/0	0/0	0/0	./.	0/0	0/0	0/0	0/0	0/0	0/0	0/0	0/0	0/0	0/0	0/0	0/0	0/0	0/0	0/0	0/1	0/0	./.	0/0	0/0	0/0	1/1	0/0	0/0	0/1	0/0
snp0766	4	92014971	G	A	0/0	./.	0/0	0/0	0/0	0/0	0/1	0/0	0/0	0/0	./.	./.	0|1	0|1	0/0	0/0	./.	./.	0/0	0/0	0/0	0/0	0/0	0/0	0/0	0/0	0/0	0/0	0/0	./.	0/0	0|1	./.	0/0	1|1	0/0	0/0	0/0	0/0	0/0	0/0	0/0	0/0	0/0	0/0
snp0767	4	92014977	G	A	1|1	./.	0/0	0/0	0|0	./.	0/1	0/0	0/0	0/0	./.	./.	0|1	0|1	0/0	0/0	./.	./.	0/0	0/0	0/0	0/0	0/0	0/0	0/0	0/0	0/0	0|1	0/0	./.	0/0	0|1	0/0	0/0	0/0	0/0	0/0	0/0	0/0	0/0	0/0	0/0	./.	0/0	0/0
snp0768	4	98035811	C	G	./.	0/0	0/0	./.	0/0	0/0	0/0	0/0	0/0	0/0	0/0	0/0	0/0	0/0	0/0	0/1	0/0	./.	0/0	0/0	0/0	0/0	./.	0/0	0/0	./.	0/0	0/0	0/0	0/1	./.	./.	0/0	./.	0/0	./.	0/1	0/0	0/0	0/0	0/0	0/0	0/0	0/0	0/0
snp0769	4	98035826	T	C	./.	0/0	0/0	./.	0/0	0/0	0/0	0/0	./.	0/0	0/0	0/0	0/0	0/0	0/0	0/0	0/0	./.	0/1	0/0	0/0	0/0	./.	0/0	0/0	./.	0/0	0/0	0/0	0/0	./.	./.	0/0	0/0	0/0	0/0	0/1	0/0	0/0	0/0	0/0	0/0	0/0	0/0	0/0
snp0770	4	98035838	A	T	./.	0/0	0/1	./.	0/0	0/0	0/0	0/1	./.	0/0	0/0	0/0	0/0	0/0	0/0	0/0	0/0	./.	0/0	0/0	0/0	0/0	./.	0/1	0/0	./.	0/0	0/0	0/0	0/0	./.	./.	0/0	./.	0/0	0/0	0/0	0/0	0/0	0/0	0/0	0/0	0/0	0/0	0/0
snp0771	4	99269605	G	A	0/0	0/0	./.	0/0	0/0	0/0	0/0	0/0	0/0	0/0	./.	./.	0/0	1|1	0/0	0/0	0/0	0/0	0|1	./.	0/0	0/0	0/0	0/0	0/0	0/0	0/0	0/0	0/0	0/0	0/0	0/0	0/0	1|1	0/0	0/0	./.	0/0	./.	0/0	./.	0/0	0/0	0/0	0/0
snp0772	4	99269608	G	A	0/0	0/0	./.	0/0	0/0	0/0	0/0	0/0	0/0	0/0	./.	./.	0/0	1|1	0/0	0/0	0/0	0/0	0|1	0/0	0/0	0/0	0/0	0/0	0/0	0/0	0/0	0/0	0/0	0/0	0/0	0/0	0/0	1|1	0/0	0/0	./.	0/0	./.	0/0	./.	0/0	0/0	0/0	0/0
snp0773	4	99269614	G	T	0/0	0/0	./.	0/0	0/0	./.	0/0	0/0	0/0	0/0	0/0	./.	0/0	1|1	0/0	0/0	0/0	0/0	0|1	0/0	0/0	0/0	0/0	0/0	0/0	./.	0/0	0/0	0/0	0/0	0/0	0/0	0/0	1|1	0/0	0/0	./.	0/0	./.	0/0	./.	0/0	0/0	0/0	0/0
snp0774	4	102920374	G	T	0/0	0/0	0/0	0/0	0/0	0/0	0/0	./.	0/0	./.	./.	0/0	0/0	0/0	./.	./.	0/0	./.	0/0	0/0	0/0	0/0	./.	0/0	0/0	0/0	0/0	./.	0/0	0/0	./.	0/0	0/0	0/0	0/0	0/0	0/0	0/0	./.	./.	0/0	0/0	0/0	0/0	./.
snp0775	4	102920378	A	C	0/0	0/0	0/0	0/0	0/1	0/0	0/0	./.	0/0	./.	./.	0/0	0/0	0/0	./.	./.	0/0	./.	0/0	0/0	0/0	1/1	./.	0/0	0/0	0/0	1/1	./.	0/0	0/0	./.	0/0	0/0	0/0	0/0	0/0	0/0	0/0	./.	./.	0/1	1/1	0/0	0/0	./.
snp0776	4	102920395	A	T	0/1	0/0	1/1	0/1	0/1	0/0	0/1	./.	0/0	./.	./.	0/0	0/0	0/0	./.	./.	0/0	./.	0/1	0/0	./.	0/0	0/0	0/0	0/0	0/1	0/0	./.	0/0	0/0	./.	0/0	1/1	0/1	0/0	0/0	0/0	0/0	./.	./.	0/0	0/0	0/0	0/0	./.
snp0777	4	102920411	C	T	0/0	0/0	0/0	0/0	0/0	0/0	0/0	./.	0/0	./.	./.	./.	0/0	0/0	./.	./.	0/0	./.	0/0	0/0	0/0	0/0	0/0	0/1	1/1	0/0	0/0	./.	0/0	0/0	./.	0/0	0/0	0/0	0/1	./.	0/0	0/1	./.	./.	0/0	0/0	0/1	0/0	./.
snp0778	4	103080675	C	T	0/0	0/0	0/0	0/1	0/0	0/0	0/0	./.	./.	0/0	./.	0/0	0/0	0/0	0/0	0/0	0/0	0/0	0/0	0/1	0/0	0/0	0/0	1/1	0/0	0/0	0/0	0/1	./.	0/0	0/0	0/0	0/0	0/0	0/0	./.	0/0	0/1	0/0	0/0	0/0	0/0	./.	0/0	0/0
snp0779	4	103080701	C	T	0/1	0/0	0/0	0/1	0/0	0/1	0/0	./.	./.	0/1	./.	0/0	0/0	0/0	0/0	0/0	0/0	0/0	./.	0/0	0/0	0/0	0/0	1/1	0/0	0/0	0/0	0/1	0/0	0/0	0/0	0/0	0/0	0/0	0/1	./.	0/0	0/1	0/0	0/1	0/0	0/0	./.	0/0	0/0
snp0780	4	103080752	G	T	0/0	0/1	0/0	0/0	0/0	0/0	0/0	0/0	0/0	0/0	./.	0/0	0/0	0/0	0/0	./.	0/0	0/0	./.	0/0	0/0	0/0	0/0	1|1	0/0	0/0	0/0	0/0	./.	0/0	0/0	0/0	0/1	0/0	0/0	./.	0/0	0/0	0/0	0/1	0/0	0/0	./.	0/0	0/0
snp0781	4	103080763	C	T	0/0	0/0	0/0	0/0	0/0	0/0	0/0	0/0	0/0	0/0	./.	0/0	./.	0/0	0/0	0/0	0/0	0/0	0/0	0/0	0/0	0/0	0/0	0/0	0/0	0/0	0/0	0/0	0/0	0/0	0/0	0/0	0/0	0/0	0/0	0/0	0/0	0/0	0/0	0/0	0/0	0/0	0/0	0/0	0/0
snp0782	4	110824600	C	A	0/0	./.	1/1	0/0	0/0	0/0	./.	./.	0/0	0/0	0/0	./.	0/0	0/0	0/0	0/0	0/1	0/0	0/0	0/0	1/1	0/0	0/0	0/0	0/0	0/0	0/0	0/0	./.	0/0	0/1	./.	0/1	0/0	0/0	0/0	0/0	0/1	0/0	0/0	0/1	0/0	0/0	0/0	0/0
snp0783	4	111196578	A	T	0/0	0/0	0/0	0/0	0|1	0|1	0/0	0/0	0/0	0/0	0/0	0/0	0/0	0/0	0/0	0/0	0/0	1/1	0/0	0/0	./.	0/0	0|1	0/0	0/0	0|1	0/0	0/0	0/0	0/0	0/0	0/0	0/0	0/0	0/0	0/0	0/0	./.	0/0	0/0	0/0	0/0	0/0	0|1	0/0
snp0784	4	111196585	G	T	0/0	0/0	0/0	0/0	0|1	0|1	0/0	0/0	0/0	0/0	0/0	0/0	0/0	0/0	0/0	0/0	0/0	0/0	0/0	0/0	./.	0/0	0|1	0/0	0/0	0|1	0/0	0/0	0/0	0/0	0/0	0/0	0/0	0/0	0/0	0/0	0/0	./.	0/0	0/0	0/0	0/0	0/0	0|1	0/0
snp0785	4	111196590	G	A,*	0/0	0/0	0/0	0/0	0|2	0|2	0/0	0/1	0/0	0/0	0/0	0/0	0/0	0/1	0/0	0/0	0/0	./.	0/0	0/0	./.	0/0	0|2	0/0	0/0	0|2	0/0	0/0	0/0	./.	0/0	0/1	0/0	0/0	0/1	0/0	0/0	./.	0/0	0/0	0/0	0/0	0/0	0|2	0/0
snp0786	4	111196609	C	T	0/0	0/0	0/0	0/0	0/0	0/0	./.	0/0	0/0	0/0	0/0	0/0	0/0	0/0	0/0	0/0	0/0	0/0	0/1	0/0	0/0	0/0	0/0	0/0	0/1	0/0	0/0	0/0	0/0	0/0	0/1	0/0	0/0	0/1	0/0	0/0	0/0	0/0	0/0	0/1	0/0	0/0	0/0	0|1	0/0
snp0787	4	111196643	C	T	0/0	0/0	0/0	0/1	0/1	0/1	0/0	0/0	0/0	0/0	0/0	0/0	0/0	0/0	0/0	0/0	0/1	./.	0/0	0/1	0/0	0/0	0/0	0/0	0/0	0/0	0/0	0/0	./.	./.	0/0	0/0	0/0	0/0	0/0	0/1	0/0	0/0	0/0	0/0	0/1	0/1	0/0	0/0	0/0
snp0788	4	111196702	G	A	0/0	0/0	0/0	0/0	0/1	./.	0/0	0/0	0/0	0/0	0/0	0/0	0/0	0/0	0/0	0/0	0/0	0/0	0/0	0/0	0/0	0/0	0/0	0/0	0/0	0/0	0/0	0/0	0/0	0/0	0/0	0/0	0/0	0/0	0/0	0/0	0/0	0/0	0/0	0/0	0/1	0/0	0/0	0/0	0/0
snp0789	4	111196729	A	G	0/0	0/0	0/0	0/1	0/1	0/0	0/0	0/0	0/0	0/0	0/0	0/0	0/0	0/1	0/0	0/0	0/0	0/0	0/0	1/1	0/0	0/0	0/0	0/0	0/0	0/0	0/0	0/0	0/0	0/0	0/0	0/0	0/1	0/0	0/0	0/1	./.	0/0	0/0	0/0	0/0	0/1	0/0	0/0	0/0
snp0790	4	111196737	G	T	0/0	0/0	0/1	0/0	0/1	0/0	0/0	./.	0/0	0/1	0/0	0/0	0/0	0/1	0/0	0/0	0/0	0/0	0/0	0/0	0/0	0/0	0/0	0/0	0/0	0/1	0/0	0/0	0|1	0/0	0/0	0/0	0/0	0/0	0/0	0/0	./.	0/0	0/0	0/0	0/1	0/0	0/0	0/1	0/1
snp0791	4	111196786	C	T	0/0	0/0	0|0	0/0	0/1	0/0	0/0	0/0	0/0	0/0	0/0	0/0	0/0	0/0	0/0	0/0	0/0	0/0	0/0	0/0	0/0	0/1	0/0	0/0	0/0	0/0	0/0	0/0	0/0	0/0	0/0	0/0	0/0	0/1	0/0	0/0	0/0	0/0	0/0	0/0	0/0	0/0	0/0	0/0	0/0
snp0792	4	112962497	C	G	0/0	0/0	0/0	0/0	0/0	0/0	0/0	0/0	0/0	0/0	./.	0/0	./.	0/0	0/0	0/0	0/0	./.	0/0	0/0	0/0	0/0	0/0	0/0	0/0	0/0	./.	0/0	0/0	0/0	0/0	0/0	0/0	0/0	0/0	0/0	./.	0/0	0/0	0/0	0/0	0/0	0/0	0/0	0/0
snp0793	4	112962522	T	C	0/0	0/0	0/0	./.	0/0	0/0	./.	0/0	0/0	0/0	./.	0/0	./.	0/0	0/0	./.	0/0	./.	0/0	0/0	./.	./.	./.	0|1	0/0	0/0	./.	0/0	0/0	0/0	0/0	0/0	0/0	0/0	0/0	0/0	./.	0/0	0/0	0/0	0/0	0|1	0/0	0/0	1|1
snp0794	4	113073408	T	C	0/0	0/0	0/0	0/0	0/0	0/0	0/0	./.	0/0	0/0	./.	0/1	0/0	0/0	0/0	./.	./.	0/0	0/0	0/0	0/0	0/0	0/0	0/0	0/0	0/0	0/0	./.	0/0	0/0	0/0	0/0	0/0	0/0	0/0	0/0	0/0	0/0	./.	./.	./.	0/0	0/0	0/0	0/0
snp0795	4	116288697	G	A	0/0	0/0	0/0	0/0	0/0	0/0	0/0	0/0	./.	./.	0/0	0/0	0/0	0/0	0/0	0/0	0/0	./.	0/0	./.	./.	0/0	0/0	0/0	./.	0/0	0/0	0/0	0/0	./.	0/0	0/0	0/0	0/0	0/0	0/0	0/0	0/0	0/0	0/0	0/0	0/0	./.	0/0	0/0
snp0796	4	116702987	A	G	0/0	0/0	0|1	0/0	0/0	./.	0/0	0/0	./.	./.	0/0	./.	0/0	0/0	1|1	0/0	0/0	0/0	0/0	./.	0/0	0/0	0/0	0/0	0/0	0/0	0/0	0/0	0/0	0/0	./.	./.	0/0	0/0	0/0	0/0	0/0	./.	0/0	./.	0/0	0/0	0/0	./.	0/0
snp0797	4	116702999	A	G	0/0	0/0	0|1	0/0	./.	./.	0/0	0/0	./.	./.	0/0	0/0	0/0	0/0	1|1	0/0	0/0	0/0	0/0	./.	./.	0/0	0/0	0/0	./.	0/0	0/0	0/0	0/0	0/0	./.	./.	0|0	0/0	0/0	0/0	0/0	./.	0/0	./.	./.	0/0	0/0	0/0	0/0
snp0798	4	116703007	G	C	0/0	0/0	0|1	0/0	./.	./.	0/0	0/0	./.	./.	0/0	0/0	0/0	0/0	1|1	0/0	0/0	0/0	0/0	./.	./.	0/0	0/0	0/0	./.	0/0	0/0	0/0	0/0	0/0	./.	./.	0/0	0/0	0/0	0/0	0/0	./.	0/0	./.	0/0	0/0	0/0	./.	0/0
snp0799	4	116703032	G	A	0/0	0/0	0/0	0/0	0/0	0/0	0/0	./.	./.	./.	0/0	0|1	0/0	0/0	0/0	0/0	0/0	0/0	0/0	./.	0/0	0/0	0/0	0/0	./.	0/0	0/0	0/0	0/0	0/0	1|1	./.	0/0	0/0	0|1	0/0	0/0	./.	0/0	./.	0/0	0/0	0|0	0/0	0/0
snp0800	4	116703038	G	C	0/0	0/0	0/0	0/0	0/0	0/0	0/0	./.	./.	./.	0/0	0|1	0/0	0/0	0/0	0/0	0/0	0/0	0/0	./.	0/0	0/0	./.	0/0	./.	0/0	0/0	0/0	0/0	0/0	1|1	./.	0/0	0/0	0|1	0/0	0/0	./.	0/0	./.	0/0	0/0	0|1	./.	0/0
snp0801	4	116703043	A	G	0/0	0/0	0/0	0/0	./.	0/0	./.	0|0	./.	./.	0/0	0/0	./.	0/0	0/0	0/0	0/0	0/0	0/0	./.	0/0	0/0	./.	0/0	./.	0/0	0/0	0/0	0/0	0/0	0/0	0/0	0/0	0/0	0/0	1|1	0/0	./.	0/0	./.	0/0	0/0	0/0	0/0	./.
snp0802	4	116703048	A	G	0/0	0/0	0|1	0/0	0/0	0/0	./.	./.	./.	./.	0/0	0|1	0/0	0/0	./.	0/0	0/0	0/0	0/0	./.	0/0	0/0	./.	./.	./.	0/0	0/0	0/0	0/0	0/0	0|1	./.	0/0	0/0	0|1	0/0	0/0	./.	0/0	./.	0/0	0/0	0|1	0/0	./.
snp0803	4	116703050	A	G	0/0	0/0	0/0	0/0	./.	0/0	./.	.	./.	./.	0/0	0/0	./.	0/0	0/0	0/0	0/0	0/0	1|1	./.	0/0	0/0	./.	0/0	./.	0/0	0/0	0/0	0/0	0/0	0/0	0/0	0/0	0/0	0/0	1|1	1|1	./.	0/0	./.	./.	0/0	0/0	0/0	./.
snp0804	4	116703052	C	T	0/0	0/0	0|1	0/0	0/0	0/0	0/0	./.	./.	./.	0/0	0|1	./.	0/0	0/0	0/0	0/0	0/0	0/0	./.	0/0	0/0	./.	0/0	./.	0/0	0/0	0/0	0/0	0/0	0|1	./.	0/0	0/0	0|1	0/0	0/0	./.	0/0	./.	0/0	0/0	0|1	0/0	./.
snp0805	4	116703056	C	T	0|1	1|1	0|1	0/0	./.	0/0	0/0	0/0	./.	./.	1|1	0/0	0/0	1|1	0/0	0/0	1|1	1|1	0/0	./.	1|1	1|1	.	./.	./.	0/0	0/0	0/0	./.	./.	0/0	0/0	0/0	1|1	0/0	0/0	0/0	./.	0/0	./.	./.	1|1	0|1	0/0	./.
snp0806	4	116703082	C	T	0/0	0/0	0|1	0/0	./.	0/0	0/0	0/0	./.	0/0	1|1	0/0	0/0	0/0	0/0	./.	0/0	./.	./.	./.	./.	0/0	0/0	0/0	0/0	0/0	0/0	0/0	0/0	./.	0/0	0/0	0/0	0/0	0/0	0/0	0/0	./.	./.	./.	./.	0/0	0/0	0/0	./.
snp0807	4	120391224	G	T	0/0	0/0	0/0	0/0	0/0	0/0	0/0	0/0	0/0	0/0	0/0	0/0	0/0	0/0	0/0	0/0	0/0	0/0	0/0	0/0	0/0	0/0	0/0	0/0	./.	0/0	0/0	0/0	0/0	0/0	0/0	0/0	0/0	./.	0/0	0/0	0/0	0/0	0/0	0/0	0/0	0/0	./.	0/0	0/0
snp0808	4	124708318	G	A	0/0	0/0	0/0	0/0	0/0	0/0	0/0	0/0	0/0	./.	0/0	0/0	0/0	./.	0/0	0/0	0/0	0/0	0/0	./.	0/0	0|1	0/0	0/0	0/0	0/0	0/0	0/0	0/0	0/0	0/0	0/0	0/0	0/0	0/0	0/0	0/0	0/0	0/0	1/1	0/1	0/1	0/0	0/0	0/0
snp0809	4	124708319	C	T	0/0	0/1	0/1	0/0	0/1	0/0	0/0	0/0	0/0	./.	0/0	0/0	0/0	./.	0/0	0/0	0/0	0/1	0/0	./.	0/0	0|1	0/0	0/0	0/0	0/0	0/0	0/1	0/0	0/0	0/0	0/0	0/1	0/0	0/1	0/0	0/1	0/1	0/0	0/0	0/1	0/0	0/0	0/1	0/0
snp0810	4	124708332	G	A	0/0	0/0	0/0	0/0	0/0	0/0	0/0	0/0	0/0	./.	0/0	0/0	0/0	./.	0/0	0/0	0/0	0/0	0/0	./.	0/0	0/0	0/0	0/0	0/0	0/0	0/0	0/0	0/0	0/0	0/0	0/0	0/0	0/0	0/0	0/0	0/0	0/0	0/0	0/0	0/0	0/0	0/0	0/0	0/0
snp0811	4	124708384	C	G	0/0	0|1	0/0	0/0	0/0	0/0	0/0	./.	0/0	./.	0/0	0/0	0/0	./.	0/0	./.	0/0	0/0	0/0	./.	0/0	0/0	0/0	0/0	0/0	0/0	0/0	0/0	0/0	0/1	0/0	0/0	0/0	0/0	0/0	0/0	0/0	0/0	0/0	0/0	0/1	0/1	0/0	0/0	0/0
snp0812	4	124708401	G	A	0/0	0/0	0/0	0/0	0/0	0/0	0/0	./.	0/0	./.	./.	0/0	0/0	0/0	0/0	0/0	0/0	0/0	0/0	./.	0/1	0/0	0/0	0/0	0/0	0/0	0/0	0/0	0/0	0/1	0/1	0/0	0/0	0/0	0/0	0/0	0/0	0/0	0/0	0/0	0/0	0/0	./.	0/0	1/1
snp0813	4	124708428	G	A	0/0	0/0	./.	0/0	0/0	0/0	0/0	./.	0/0	./.	./.	0/0	0/0	0/0	0/0	0/0	0/0	0/0	./.	./.	0/0	0/0	0/0	0/0	0/0	0/0	0/0	0/0	0/0	0/0	0/0	0/0	0/0	0/0	0/0	0/0	0/0	0/0	0/0	0/0	0/0	0/0	0/0	0/0	0|0
snp0814	4	124708447	T	G	0/0	0/0	0/0	0/0	0/0	0/0	0/0	0/0	0/0	./.	0/0	0/0	0/0	0/0	0/0	0/0	0/0	0/0	0/0	./.	0/0	./.	0/0	./.	0/0	0/0	0/0	0/0	0/0	0/0	0/0	0/0	0/0	0/0	0/0	0/0	./.	0/0	0/0	0/0	0/0	0/0	./.	0/0	0/0
snp0815	4	124708471	C	T	0/0	0/0	./.	0/0	0/1	0/0	0/0	0/0	0/0	0/0	0/0	0/0	0/0	0/1	0/0	0/0	0/0	0/0	0/0	./.	0/0	0/0	0/0	./.	0/0	./.	0/0	0/0	0/0	0/0	0/0	0/0	./.	0/0	./.	0/0	0/0	0/0	0/0	0/0	0/1	0/0	./.	0/0	0/1
snp0816	4	125869377	T	C	0/0	0/0	./.	0/0	./.	0/0	./.	0/0	./.	0/0	0/0	0/0	0/1	1/1	0/0	0/0	0/0	0/0	0/0	0/0	0/1	1/1	0/0	0/0	0/0	0/0	0/0	./.	0/0	0/0	0/0	./.	./.	0/1	0/1	0/0	0/0	./.	0/0	0/0	./.	./.	0/0	0/0	0/0
snp0817	4	133162235	G	A	0/0	0/0	./.	0/0	0/0	0/0	./.	0/0	0/0	./.	./.	0/0	0/0	0/0	0/0	./.	0/0	0/0	0/0	./.	0/0	0/0	0/0	0/0	0/0	./.	0/0	0/0	0/0	0/0	0/0	0/0	0/0	0/0	0/0	./.	./.	0/0	0/0	0/0	0/0	./.	0/0	0/0	0/0
snp0818	4	137181561	G	A	0/0	0/0	0/0	0/0	0/0	0/0	0/0	0/0	0/0	0/0	./.	./.	0/0	0/0	./.	0/0	0/0	0/0	0/0	0/0	0/0	0/0	0/0	0/0	0/0	./.	0/0	0/0	./.	0/1	./.	./.	0/0	0/0	0/0	0/0	0/0	0/0	0/0	0/0	./.	0/0	0/0	./.	0/0
snp0819	4	143056123	A	T	0/0	0/0	0/0	0/0	0/0	0/0	0/0	0/0	0/0	0|1	0/0	0/0	0/0	./.	0/0	0/0	0/0	0/0	0/0	0/0	0/0	0/0	0/0	./.	0/0	0/0	0/0	./.	0/0	0/0	0/0	0/0	0/0	./.	0/0	./.	1|1	./.	0/0	./.	0/0	0/0	0/0	0/0	0/0
snp0820	4	143056127	T	C	0/0	0/0	./.	./.	0/0	0/0	0/0	0/0	1/1	0/0	0/0	0/0	0/0	./.	0/0	0/0	0/0	0/0	0/0	0/0	0/0	0/0	0/0	./.	0/0	0/0	0/0	./.	0/0	0/0	0/0	0/0	0/0	./.	0/0	0/0	0/0	./.	0/0	0/0	0/0	0/0	0/0	0/0	0/0
snp0821	4	146217350	T	C	./.	./.	0/0	0/0	./.	0/0	./.	1/1	./.	./.	0/0	0/0	0/1	0/0	1/1	./.	0/0	./.	0/0	0/0	0/0	./.	0/0	0/0	0/0	./.	0/0	0/0	0/0	./.	0/0	0/0	./.	0/0	0/0	0/0	./.	./.	./.	0/0	0/0	./.	./.	0/0	0/0
snp0822	4	154827977	G	A	0/0	0/0	0/0	0/0	0/0	0/0	0/0	0/0	0/0	0/0	0/0	0/0	0/0	0/1	0/0	0/0	0/0	0/1	./.	0/0	0/0	./.	0/0	0/0	0/0	0/0	0/1	0/0	0/1	./.	0/0	0/0	0/0	0/0	0/0	0/0	0/0	0/0	0/0	0/0	0/0	./.	0/0	0/0	1/1
snp0823	4	154827996	G	A	0/0	0/0	0/0	0/0	0/0	0/0	0/0	0/0	0|1	0/0	0/0	0/0	0/0	0|1	0/0	0/0	0/0	0|1	0/0	0/0	0/0	./.	0/0	0/0	0/0	0/0	0|1	0/0	0|1	./.	0/0	0/0	0/0	0/0	0/0	0/0	0/0	0/0	0/0	0/0	0/0	./.	0/0	0/0	1|1
snp0824	4	154828028	C	T	0/0	0/0	0/0	0/1	0/0	0/1	0/1	0/1	0/0	0/0	0/0	0/1	1/1	0/0	0/0	0/1	./.	0/0	0/0	0/1	./.	./.	0/1	0/0	0/0	./.	0/1	1/1	0/0	0/0	./.	0/1	./.	0/0	1/1	0/0	0/0	0/0	0/0	0/0	0/0	./.	0/1	0/0	0/1
snp0825	4	154828704	G	A	0/0	0|1	0/0	./.	0/0	0/0	./.	0/0	./.	0/0	0/0	0/0	0/0	0/0	./.	0/0	./.	0/0	0/0	0/0	0/0	0/0	0/0	0/0	1|1	./.	0/0	0/0	0/0	1|1	./.	0/0	0/0	0/0	./.	0/0	0/0	0/0	0/0	0/0	0/0	1|1	0/0	0/0	0/0
snp0826	4	154914771	T	C	./.	0/0	0/0	0/0	0/0	0/0	./.	0/1	0/0	./.	./.	0/0	0/0	0/0	0/0	./.	0/0	0/0	0/0	0/0	0/0	0/1	0/0	0/0	0/0	0/0	0/0	./.	1/1	0/0	0/0	0/0	0/0	1/1	0/0	0/0	./.	0/0	0/0	./.	./.	0/0	0/0	0/1	0/1
snp0827	4	154914787	C	A	0/0	0/0	0/0	0/0	0/0	0/0	./.	0/0	0/0	0/0	./.	0/0	./.	0/0	0/0	./.	0/0	0/0	0/0	0/0	0/0	0/0	0/0	0/0	0/0	0/0	0/0	0/0	0/0	0/0	0/0	0/0	0/0	0/0	0/0	0/0	./.	0/0	0/0	./.	0/0	0/0	0/0	0/0	0/0
snp0828	4	154914798	T	A	0/0	0/0	0/0	0/0	0/0	0|0	0/0	0/1	0/0	0/1	./.	0/0	./.	0/0	0/0	./.	0/0	0/0	0/0	0/0	0/0	0/0	0/0	0/0	0/0	0/0	0/0	0/1	0/1	./.	0/0	0/0	0/0	1/1	0/1	0/0	./.	0/0	0/0	./.	0/1	0/0	0/0	0/1	0/1
snp0829	4	156292131	C	T	0/0	0/0	0/0	0|0	0/0	0/0	0/0	0/0	./.	./.	./.	0/0	0/0	0/0	./.	0/0	./.	0/0	0/0	./.	0/0	0/0	0|1	0/0	0/0	0/0	0/0	./.	0/0	0/0	1|1	0/0	0/0	0/0	0/0	0/1	0/0	0/0	0/0	./.	0/0	0/0	0/0	0/0	0/0
snp0830	4	162293376	C	T	0/0	0/0	0/0	0/0	0/0	0/0	0/0	./.	./.	0/0	0/0	./.	0/0	0/0	0/0	0/0	0/0	0/0	0/0	0/0	0/0	0/0	./.	0/0	0/0	./.	./.	./.	./.	./.	0/0	./.	0/0	0/0	0/0	./.	0/0	0/0	0/0	0/0	0/0	0/0	./.	0/0	0/0
snp0831	4	162293426	G	A	0/0	0/0	0/0	0/0	0/0	0/0	0/1	./.	./.	0/0	./.	./.	0/0	0/1	0/0	./.	0/0	0/0	0/0	0/0	0/0	0/0	./.	0/0	0/0	./.	./.	0/0	./.	./.	0/0	./.	0/0	0/0	0/0	./.	0/0	0/0	0/0	0/0	0/0	0/0	0/0	0/0	0/0
snp0832	4	162293427	G	A	0/0	./.	0/0	0/0	0/0	0/0	0/0	./.	./.	0/0	0/0	./.	0/0	0/0	0/0	./.	0/0	0/0	0/0	0/0	0/0	0/0	./.	0/0	0/0	./.	./.	0/0	./.	./.	0/0	./.	0/0	0/0	0/0	./.	0/0	0/0	0/0	0/0	0/0	0/0	0/0	0/0	0/0
snp0833	4	162338757	C	T	0/0	0/0	0/0	./.	0/0	0/0	0/0	0/0	0/0	0/0	0/0	./.	./.	0/0	0/0	0/0	0/0	0/0	0/0	0/0	0/0	0/0	0/0	0/0	0/0	0/0	./.	0/0	0/0	0/0	0/0	0/0	0/0	0/0	0/0	./.	0/0	./.	0/0	0/0	0/0	0/0	0/0	0/0	0/0
snp0834	4	162341682	G	A	0/0	0/1	./.	0/1	0/0	0/1	0/0	0/0	1/1	./.	0/0	0/0	./.	1/1	0/0	0/0	./.	0/0	0/0	0/0	0/0	0/0	0/0	./.	0/0	0/0	0/0	0/0	0/0	0/0	0/0	0/0	0/0	0/0	0/0	0/1	./.	./.	0/0	0/0	0/0	0/0	0/0	0/0	0/0
snp0835	4	162341719	G	A	0/0	0/0	0/1	0/0	1/1	0/1	0/0	0/0	1/1	./.	0/0	0/0	./.	1/1	0/0	0/0	0/0	0/0	0/0	0/0	0/0	0/0	0/0	1/1	0/0	0/0	0/0	0/0	0/0	0/0	1/1	0/0	0/1	0/0	0/0	0/1	./.	1/1	0/0	0/1	0/0	0/0	0/0	0/1	0/0
snp0836	4	162341745	T	G	0/1	0/0	0/0	0/0	0/0	0/0	./.	0/0	0/0	./.	0/0	./.	./.	0/0	./.	0/0	0/0	1/1	./.	0/0	0/0	./.	./.	0/0	0/0	0/0	0/1	0/0	0/0	./.	0/0	0/0	0/1	0/0	0/0	0/0	0/0	0/0	0/0	0/0	0/0	0/0	0/0	0/1	0/0
snp0837	4	162341772	G	C	0/0	0/0	0/1	0/1	0/0	0/1	./.	0/0	0/1	./.	./.	0/0	0/0	./.	0/0	0/0	0/0	0/0	./.	0/0	0/0	0/0	./.	./.	0/0	0/0	0/0	0/0	0/0	0/0	0/0	0/0	0/1	0/0	0/0	0/1	0/0	1/1	0/0	0/1	0/0	0/0	0/0	0/0	0/0
snp0838	4	162341774	C	T	0/0	0/0	0/0	0/0	0/1	0/0	0/0	0/0	0/0	0/0	./.	0/0	0/0	./.	1/1	0/0	0/0	0/0	0/0	0/0	0/0	0/0	0/0	0/0	0/0	0/0	0/0	0/0	0/0	0/0	0/0	0/0	0/0	0/0	0/0	0/0	0/0	0/0	0/0	0/0	0/0	0/0	0/0	0/0	0/0
snp0839	4	162341789	G	A	0/0	0/0	0/0	0/0	0/0	0/0	./.	0|1	0/0	0/0	0/0	./.	0/0	./.	0/1	0/1	0/0	1/1	./.	0/0	0/0	0/1	0/0	./.	0/1	0/0	0/0	0/0	0/0	./.	0/0	0/1	0/0	0/0	0/0	0/1	0/0	0/0	0/0	0/0	0/0	0/0	0/1	0/1	0/0
snp0840	4	162341805	C	T	0/1	0|1	0|1	0/1	0|1	0/1	./.	0/1	1/1	1|1	0/0	./.	0/0	./.	1/1	1/1	0/0	1/1	./.	0/1	0/1	0/1	1|1	./.	0/1	1/1	./.	1/1	0/1	1/1	0/1	0/1	1/1	0/1	0/1	1/1	./.	1|1	./.	1/1	./.	1/1	1/1	1/1	0/1
snp0841	4	162341811	C	T	0/0	0|1	0|1	0|1	0|1	0|1	0/0	0/0	0/0	1|1	0/0	0/0	0/0	./.	0/0	0/0	0/0	0/0	./.	0/0	0/0	0/0	0|1	./.	0/0	0/0	0/0	0/0	0/0	0/0	0/0	0/0	0/0	0/0	0/0	0|1	0/0	1|1	0/0	0/0	0/0	0/0	0/0	0/0	0|1
snp0842	4	162341814	C	T	0/0	0|1	0|1	0|1	0|1	0|1	0/0	0/0	./.	1|1	0/0	0/0	0/0	./.	0/0	0/0	0/0	0/0	./.	0/0	0/0	0/0	0|1	./.	0/0	0/0	0/0	0/0	0/0	0/0	0/0	0/0	./.	0/0	0/0	0|1	0/0	1|1	0/0	0/0	0/0	0/0	0/0	0/1	0|1
snp0843	4	162341831	C	T	0/0	0/1	1/1	0/1	./.	0/1	0/0	0/0	0/0	1/1	0/0	0/0	0/0	./.	0/0	0/0	0/0	0/0	0/0	0/0	0/0	0/0	./.	./.	0/1	0/0	0/0	0/0	0/0	0/0	0/0	0/0	0/0	0/0	0/1	0/1	0/0	1/1	0/0	0/0	0/0	0/0	0/0	0/0	0/1
snp0844	4	162341888	C	A	0/0	0/0	0/0	0/1	0/0	0/0	0/0	0/0	./.	0/0	0/0	./.	0/0	0/0	0/1	0|1	0|1	./.	0/0	0/0	./.	0/0	0/0	0/0	0/1	0/0	1|1	0|1	0/0	0/0	0/1	0/1	0/0	0|1	0/0	0/1	0/0	1|1	0|1	1|1	0/0	0/1	0|1	0/0	0|1
snp0845	4	162341894	G	A	0/0	0/0	0/0	0/0	0/0	0/0	0/0	0/0	./.	./.	0/0	./.	./.	0/0	0/0	0/0	0/0	./.	0/0	0/1	./.	0|1	0/1	0/0	0/1	0/0	0/0	0/0	0/0	0|1	0/1	0/1	0/0	0/0	./.	0/0	0/0	0/0	0/0	0/0	0/0	0/1	0|1	1|1	0/0
snp0846	4	162341925	G	T	0/1	0/0	0/0	0/1	0/0	0/0	0/0	0/0	./.	0/0	0/0	0/0	0/0	0/0	./.	1/1	0/1	./.	0/0	0/1	0/0	0/0	0/0	0/0	0/1	0/0	0/0	0/0	0/0	0/0	0/0	0/1	0/0	0/0	./.	0/0	0/0	0/0	0/0	0/1	0/1	0/0	0/0	0/0	0/1
snp0847	4	162341951	T	C	1/1	0/1	1/1	0/1	0/1	0/1	1/1	0|1	./.	1/1	0/0	0/0	1/1	0/1	1/1	1/1	1/1	0/0	0/1	0/1	0/1	1/1	./.	0/0	0/1	0/0	./.	0/0	0/0	1|1	0/1	0/1	0/1	./.	0/0	1/1	0/1	./.	0/1	1/1	0/1	0/1	1/1	0/1	0/1
snp0848	4	162342002	A	C	./.	./.	0|1	0|1	1|1	0/0	1|1	0|1	./.	1|1	0/0	0/0	1|1	0/1	1|1	1|1	./.	0/0	1|1	0|1	0|1	1|1	./.	0/0	0|1	0|1	./.	1|1	0/0	./.	0|1	0|1	0|1	0|1	0/0	1|1	0|1	0/0	0|1	0|1	1|1	0|1	1|1	0|1	0|1
snp0849	4	162342003	T	G	./.	./.	0|1	0|1	1|1	0/0	1|1	0|1	./.	1|1	0/0	0/0	1|1	0/1	1|1	1|1	./.	0/0	1|1	0|1	0|1	1|1	./.	0/0	0|1	0|1	./.	1|1	0/0	./.	0|1	0|1	0|1	0|1	0/0	1|1	0|1	0/0	0|1	0|1	1|1	0|1	1|1	0|1	0|1
snp0850	4	162342011	G	A	./.	0/0	0|1	0/1	0|1	0/0	1|1	0/0	0/0	0/1	0/0	0/0	0/0	0/0	0/1	0/0	0/0	0/0	./.	0|1	0/0	0/0	./.	0/0	0/1	0|1	./.	1|1	0/0	0/0	0/0	0/0	0/1	0|1	0/0	1|1	0/0	0/0	0/0	0/0	0/0	0/0	0/0	0/1	0/0
snp0851	4	162342028	A	G	0/0	0/0	0/0	0/0	0/0	0/0	0/0	0/0	./.	0/0	0/0	0/0	0/0	0/0	0/0	1|1	0/0	0/0	0/0	0/1	0|1	1|1	./.	0/0	0/1	0/0	./.	0/0	0/0	1|1	0/1	0/0	0/0	0/0	0/0	0/0	0/0	0/0	0|1	0/1	./.	0/0	1|1	0/0	0/0
snp0852	4	162342045	A	T	0/0	1/1	0/0	0/1	0/0	0/0	0/0	0/0	0/0	0/0	0/0	0/0	./.	0/0	0/0	./.	./.	0/0	0/0	0/0	0/0	0/0	./.	0/0	0/1	0/0	0/0	0/0	0/0	0/0	0/0	./.	0/0	0/0	0/0	0/0	1|1	0/0	0/0	0/1	./.	0/0	0/0	0/0	0/0
snp0853	4	162342084	G	A	0/0	0/0	0/0	0/1	0/0	0|1	0/1	0/0	0/0	1|1	0/0	0|1	./.	0/0	0/0	0/0	0/0	./.	0/0	0/0	0/0	./.	./.	0/0	0/0	0|1	./.	1|1	0/0	0/0	0/0	0/0	0|0	0|1	0/0	0/0	0/0	0/0	./.	0/1	./.	./.	0/0	0/1	1/1
snp0854	4	165118096	A	G	0/0	0/0	0/0	0/1	./.	0/0	0/0	0/0	./.	0/0	1/1	0/0	0/0	0/0	0/0	0/0	0/0	./.	0/0	0/0	0/0	./.	0/0	0/0	0/0	0/0	0/0	0/0	0/0	0/0	0/0	./.	0/0	0/0	0/0	0/0	0/0	0/0	0/0	0/0	0/0	0/0	./.	0/0	0/0
snp0855	4	168135539	G	A	./.	0/0	0/0	0/0	./.	0|1	0/0	0/0	./.	0/0	0/0	0/0	0/0	0/0	0/0	./.	0/1	0/0	0/0	0/0	0/1	0/0	0/0	0/0	0/0	./.	0/0	0/0	0/0	0/1	0/0	0/1	0/0	0/1	0/0	./.	0/0	0/0	0/0	0/0	0/0	0/0	0/0	0/0	0/0
snp0856	4	168135570	G	T	./.	0/1	0/0	0/0	0/0	0|1	0/1	0/1	./.	0|1	0/0	./.	0/1	0/0	./.	0/0	0/0	0/0	0/1	0/1	0/1	0/0	0/1	0/0	0/0	0/0	1/1	0/1	1/1	0/0	0/1	0/1	0/0	0/0	0/1	0/1	0/0	./.	0/0	0/0	1/1	0/0	0/1	0/1	0/0
snp0857	4	168418381	A	G	0/0	0/0	./.	1|1	0/0	0|1	0/0	1|1	./.	0/0	0/0	0/0	0|1	0/0	./.	0/0	0/0	0/0	0/0	0/0	0/0	./.	0/0	0/0	./.	0/0	0/0	0/0	1|1	./.	0/0	0/0	0/0	0/0	0/0	./.	./.	./.	0/0	0/0	./.	0/0	0|1	0/0	0/0
snp0858	4	168418382	G	A	0/0	0/0	./.	1|1	0/0	0|1	0/0	1|1	./.	0/0	0/0	0/0	0|1	0/0	./.	0/0	0/0	0/0	0/0	0/0	0/0	./.	0/0	0/0	./.	0/0	0/0	0/0	1|1	./.	0/0	0/0	0/0	0/0	0/0	./.	./.	./.	0/0	0/0	./.	0/0	0|1	0/0	0/0
snp0859	4	168418474	G	A	./.	0/0	0/1	1/1	1/1	0/1	0/1	1/1	1/1	0/0	0/0	0/0	1/1	0/0	0/0	0/0	0/0	1/1	0/0	0|1	0|1	0/0	0/0	0/0	0/0	1/1	0/1	0/1	0/1	0/0	1/1	1/1	./.	./.	1/1	0/1	0/0	0/0	1/1	0/0	1/1	0|1	./.	0/0	1/1
snp0860	4	168418502	A	G	0/0	0/0	0|1	0|1	0|1	0/0	0|1	0/0	0/0	0/0	0/0	0/0	0|1	0/0	0/0	0/0	0/0	0/0	0/0	0|1	0/0	0/0	0/0	0/0	0/0	0/0	0/0	0/0	0/0	0/0	0/0	0/0	0/0	./.	0|1	0/0	0/0	0/0	0|1	./.	0/0	0|1	0/0	0/0	0/0
snp0861	4	168464071	T	C	0/0	0/0	0/0	0/0	0/0	0/0	0/0	0/0	0/0	./.	0/0	0/0	0/0	0/0	0/0	0/0	0/0	0/0	0/0	0/0	0/0	0/0	0/0	0/0	0/0	0/0	0/0	0/0	0/0	0/0	0/0	0/0	0/0	0/0	0/0	./.	0/0	0/0	0/0	0/0	0/0	0/0	0/0	0/0	0/0
snp0862	4	168464081	G	A	1/1	0/0	./.	0/1	./.	0/0	./.	0/1	1/1	./.	0/0	0/0	0/1	0/0	0/0	0/0	0/0	1/1	0/0	1/1	./.	0/0	0/0	0/0	./.	./.	0/1	0/1	0/1	./.	0/1	0/1	0/1	0/1	0/1	./.	0/0	0/1	1/1	0/0	1/1	./.	0/1	0/1	0/0
snp0863	4	168464095	C	T	0/0	1/1	0/0	0/0	./.	0/1	./.	0/0	0/0	./.	0/0	0/0	0/0	0/0	0/0	0/0	0/0	0/0	0/0	0/0	0/0	0/0	1/1	./.	0/0	0/0	0/0	0/0	0/0	0/0	0/0	0/0	0/0	0/0	0/0	0/0	0/0	0/0	0/0	0/0	0/0	0/0	0/0	0/1	0/0
snp0864	4	168464150	G	T	0/0	0/0	0/0	0/0	0/0	0/0	0/0	0/0	0/0	./.	0/0	0/0	0/0	0/0	0/0	0/0	0/0	0/0	0/0	0/0	0/0	0/0	0/0	0/0	0/0	0/0	0/0	0/0	0/0	0/0	0/0	0/0	0/0	0/0	0/0	0/0	0/0	0/0	0/0	0/0	0/0	0/0	0/0	0/0	0/0
snp0865	4	168482683	G	A	1/1	0/0	0/0	0/0	0/0	0/1	./.	0/0	0/0	0/0	0/0	0/0	0/0	0/0	0/0	0/0	./.	0/0	0/0	0/0	0/0	./.	./.	0/0	0/0	0/0	./.	0/1	0/0	0/0	0/0	0/0	0/0	0/0	0/0	0/0	0/0	0/0	0/0	0/0	0/0	0/0	./.	0/0	0/0
snp0866	4	168940742	C	T	0/0	0/0	0/0	0/1	0/0	0/0	1/1	./.	./.	./.	0/0	0/0	./.	0/0	0/0	0/0	0/0	./.	0/0	0/0	0/0	0/0	0/1	./.	0/0	0/0	0/0	1/1	0/0	./.	0/0	0/0	0/0	./.	0/0	0/1	0/0	0/0	./.	0/0	./.	./.	0/0	0/0	0/0
snp0867	4	168940818	C	T	0/0	0/0	0/0	0/1	0/0	0/0	0/0	0|1	0/0	0/0	0/0	0/0	0/0	0/0	0/0	0/0	./.	./.	0/0	./.	0/0	0/0	0/0	0/0	0/0	0/0	0/0	./.	0/0	./.	0/0	0/0	0/0	0/0	0/0	0/0	0/0	0/0	./.	0/0	0/0	0/0	0/0	0/0	1|1
snp0868	4	168940902	C	T	./.	0/0	0/0	0/0	0/0	0/0	0/0	0/0	0/0	0/0	0/0	0/0	0/0	0/0	0/0	0/0	./.	1|1	0/0	0/0	0/0	0/0	0/0	./.	0/0	0/0	0/0	./.	0/0	./.	0/1	0/0	./.	0|1	0/0	0|1	0/0	0/0	./.	0/0	0/0	0/0	0/0	0/0	./.
snp0869	4	168940904	G	A	./.	0/0	0/0	0/0	0/0	0/0	0/0	0/0	0/0	0/0	0/0	0/0	0/0	0/0	./.	0/0	./.	1|1	0/0	0/0	1|1	0/0	0/0	./.	0/0	0/0	0/0	./.	./.	./.	0/1	0/0	0/0	0|1	0/0	0/1	0/0	0/0	./.	0/0	0/0	0/0	0/0	0/0	0/0
snp0870	4	168940917	C	T	0/0	0/0	0/0	0/0	0/0	0/0	0/0	0/0	0/0	0/0	0/0	0/0	0/0	0/0	0/0	0/0	./.	1|1	0/0	0/0	0/0	0/0	0/0	./.	0/0	0/0	0/0	./.	0/0	./.	0/1	0/0	./.	0|1	0/0	0|1	0/0	0/0	./.	0/0	0/0	0/0	0/0	0/0	./.
snp0871	4	169303795	A	G	0/0	./.	1|1	0/0	./.	0/0	0/0	0/0	./.	0/0	0/0	0/0	0/0	0/0	0/0	0/0	./.	./.	0/0	./.	./.	./.	./.	0/0	./.	0/0	./.	0/0	0/0	0/0	0/0	0/0	0/0	1/1	0/0	0/0	0/0	0/0	0/0	0/0	./.	0/0	0/0	0|1	./.
snp0872	4	169303836	A	G	0/0	./.	0/0	0/0	./.	0/0	0/0	./.	./.	0/0	0/0	0/0	0/0	0/0	0/0	0/0	0/0	0/0	./.	0/0	0/0	./.	0/0	0/0	0/0	0/0	0/0	0/0	0/0	0/0	0/0	0/0	0/0	0/0	0/0	1|1	./.	0/0	0/0	0/0	./.	0/0	./.	0|1	0/0
snp0873	4	169303997	G	C	0|1	./.	0/0	0/0	0/0	0/0	0/0	0/0	0/0	0/0	0/0	0/0	0|1	0|1	0/0	0/0	./.	0/0	0/0	0/0	./.	./.	0|1	./.	0/0	0/0	0/0	1|1	0/0	0/0	0|1	0/0	0/0	1|1	0|1	0/0	0/0	0/0	0/0	0/0	0/0	./.	./.	0/0	0/0
snp0874	4	169304016	A	G	0/1	./.	0/0	0/0	0/0	0/1	./.	0/1	0/0	0/0	0/1	0/0	0/0	0/1	0/0	0/0	./.	0/0	0/1	0/0	./.	./.	0/1	0/0	0/0	0/0	0/0	1/1	0/0	0/0	0/1	0/1	0/0	1/1	0/0	0/0	0/0	0/0	0/0	0/0	0/0	0/0	./.	0/0	0/0
snp0875	4	169304045	T	C	0/1	1/1	0/0	0/0	0/0	0/1	0/0	0/1	0/0	0/0	0/1	./.	./.	0/1	0/0	0/0	0/0	0/0	0/1	0/0	1/1	./.	0/1	./.	0/0	0/0	./.	1/1	0/0	0/0	0/1	./.	0/0	0/1	1/1	0/0	0/0	0/0	0/0	0/0	0/0	0/0	./.	0/0	0/0
snp0876	4	169329897	G	A	0/0	0/0	0/0	0/0	0/0	0/0	./.	0/0	0/0	0/0	0/0	./.	0/0	0/0	./.	0/0	0/0	0/0	0/0	0/0	./.	0/0	0/0	0/0	0/0	0/0	0/0	0/0	0/0	0/0	0/0	0/0	0/0	0/0	0/0	0/0	./.	0/0	0/0	./.	0/0	0/0	0/0	0/0	0/0
snp0877	4	169329945	C	A	0/0	0/0	0/0	0/0	0/0	0/0	./.	0/0	0/0	0/0	0/0	./.	0/0	0/0	./.	0/0	0/0	0/0	0/0	0/0	./.	0/0	0/0	0/0	0/0	0/0	0/0	0/0	0/0	./.	0/0	0/0	0/0	./.	0/0	0/0	./.	0/0	0/0	./.	./.	0/0	0/0	0/0	0/0
snp0878	4	169359588	C	T	0/0	0/0	./.	0/0	0/0	0|1	0|1	0/0	0/0	0/0	0/0	./.	0|1	0/0	0/0	0/0	0|1	0/0	0|1	0|1	./.	1|1	0/0	0/0	0/0	1|1	0/0	0|0	1|1	0/0	0/0	0|1	0/0	0/0	0/0	./.	./.	0/0	0/0	./.	0/0	0/0	0/0	0/0	0|1
snp0879	4	169359591	C	T	0/0	0/0	0/0	1/1	0/0	0/0	0/0	./.	0/0	1/1	0/0	./.	0/1	0/0	0/0	0/0	0/0	0/0	0/0	0/0	0/0	./.	0/1	0/0	./.	0/0	0/1	0/0	0/0	0/0	0/0	0/0	./.	0/0	0/0	0/0	./.	0/0	./.	./.	0/0	0/1	0/0	0/0	0/0
snp0880	4	175362425	G	T	0/0	0/0	0/0	0/0	0/0	0/0	0/0	0/0	./.	0/0	./.	0/0	0/0	0/0	0/0	0/0	0/0	0/0	0/1	0/0	0/0	0/0	0/0	0/0	0/0	./.	0/0	0/0	0/0	0/0	0/0	0/0	0/0	0/0	0/0	0/0	./.	0/0	0/0	0/0	./.	0/0	0/0	0/0	0/0
snp0881	4	175362452	A	G	0/0	0/0	0/1	0/0	0/0	0/0	0/0	0/0	./.	0/0	0/0	1/1	0/0	0/0	0/0	0/0	0/0	0/0	0/0	0/0	0/0	0/0	0/1	0/0	0/0	0/0	0/0	0/0	0/0	0/0	0/0	0/0	0/0	0/0	0/0	./.	./.	0/0	./.	0/0	./.	0|1	0/0	0/1	0/0
snp0882	4	175362504	A	G	0/0	0/0	0/0	0/0	0/0	0/0	0/0	0/0	./.	0/0	./.	0/0	0/0	0/0	0/0	0/0	0/0	0/0	0/0	0/0	0/0	0/0	0/0	0/0	0/0	0/0	0/0	0/0	0/0	0/0	0/0	0/0	0/0	0/0	0/0	0/0	./.	0/0	0/0	0/0	./.	0/0	0/0	0/0	0/0
snp0883	4	175362514	C	T	0/0	0/0	0/0	0/0	0/0	0/0	0/0	0/0	./.	0/0	0/0	0/0	0/0	0/0	0/0	0/1	0/0	0/0	0/0	0/0	0/0	0/0	0/0	0/0	0/0	0/0	1|1	0/0	0/0	0/0	0/0	0/0	0/0	0/0	0/0	0/0	./.	0/0	0/0	0/0	./.	0/0	./.	0/0	0/0
snp0884	4	175362515	T	C	0/0	0/0	0/0	0/0	0/0	0/0	0/0	0/0	./.	0/0	0/0	0/0	0/0	0/0	0/0	0/0	./.	0/0	0/0	0/0	0/0	0/0	0/0	0/0	0/0	0/0	0/0	0/0	0/0	0/0	0/0	0/0	0/0	0/0	0/0	0/0	./.	0/0	0/0	0/0	./.	0/0	./.	0/0	0/0
snp0885	4	175362896	C	T	0/0	0/0	0/0	0/0	./.	0/0	0/0	0/0	./.	0/0	0/0	0/0	./.	0/0	0/0	0/0	./.	0/0	0/0	0/0	./.	0/0	0/0	0/0	0/0	0/0	0/0	0/0	0/0	0/0	0/0	0/0	0/0	0/0	0/0	0/0	./.	0/0	0/0	0/0	0/0	0/0	0/0	0/0	0/0
snp0886	4	184078972	A	G	0/0	0/0	0/0	0/0	0/0	0/0	./.	0/0	./.	./.	./.	./.	./.	0/0	./.	./.	1|1	0/0	./.	./.	./.	0/0	0/0	0/0	0/0	0/0	./.	0/0	0/0	./.	0/0	./.	./.	0/0	0/0	0/0	0/0	./.	0/0	0/0	./.	0/0	0/0	0/0	0/0
snp0887	4	186603364	A	T	0/1	0/0	0/0	0|1	0/0	0/0	0/0	0/0	0/0	0/0	0/0	0/0	0/0	0|1	0/0	./.	./.	1|1	./.	./.	./.	0/0	0/0	./.	0/0	0/0	0/0	0/0	0/0	0/0	./.	0/0	0/0	0/0	0/0	0/0	0/0	0/0	0/0	0/1	0/0	0/0	0/0	0|1	0/0
snp0888	4	189771899	G	C	0/0	./.	./.	0/0	0/1	0/1	0/0	0/0	./.	0/0	0/0	0/0	0/0	0/0	1/1	0/0	1/1	0/0	0/0	./.	1/1	0/0	0/0	0/0	0/0	1/1	0/1	0/0	./.	./.	0/0	0/0	0/0	0/0	0/0	0/0	0/0	0/0	0/0	0/0	0/0	0/0	0/0	./.	0/1
snp0889	4	192756236	G	A	0/0	0/0	0/0	0/0	0/0	0/0	0|1	0/0	0/0	0/0	0/0	0/0	0/1	0/0	0/0	0/0	0/0	0/0	./.	0|1	0/0	0/0	0/0	0/0	0/0	0/0	0/1	0/0	0/0	0/1	0/0	0/0	0/0	0/0	0/0	0/0	1|1	0/0	0/0	0/0	0|1	0/1	0/0	0/0	0/0
snp0890	4	195801532	G	A	0/0	0/0	./.	0/0	0/0	0/0	0/0	0/0	0/0	0|1	0/0	0/0	0/0	0/0	./.	./.	0/0	0|1	0/0	0|0	0/0	0/0	0/0	0|1	0/0	0/0	./.	0|1	./.	0/0	0|1	0/0	0/0	0/0	0/0	0|1	0|1	0/0	1|1	0|1	0/0	0/0	0/0	0/0	0|1
snp0891	4	195801537	C	T	0/0	0|1	./.	0/1	0/0	0/0	0/1	0/0	0/0	0/1	0/0	0/0	0/0	0/0	0/0	./.	0/0	0/0	0/0	0/0	0/0	0/1	0|1	0/0	0/0	0/0	0/0	0/0	0/0	0/0	0/0	0|1	0/0	0/0	0|1	0/0	0|1	0/0	0/0	0/0	0/1	0/0	0/1	0/0	0|1
snp0892	4	195801538	G	A	0/0	0/0	./.	0/0	0/0	0/0	0/0	0/0	0/0	0/0	0/0	0/0	0/0	0/0	0/0	./.	0/0	0/0	0/0	0/0	0/0	0/0	0/0	0/0	0/0	0/0	0/0	0/0	0/0	0/0	0/0	0/0	0/0	0/0	0/0	0/0	0/0	0/0	0/0	0/0	0/0	./.	0/0	0/0	0/0
snp0893	4	195801540	C	T	0/1	0|1	./.	0|1	0|1	0|1	0/1	0|1	0|1	0/0	0/0	0/0	0/0	0/0	0/0	./.	0/0	0/0	0/0	0/1	0/1	0/0	0/1	0/0	0|1	0/0	0/0	0/0	1|1	1/1	0/0	0|1	0|1	0/0	0/0	0|1	0/0	0/1	0/0	0/0	0/0	./.	0/0	0/0	0/0
snp0894	4	195801541	G	A	0/0	0/0	./.	0/0	0/0	0/0	0/0	0/0	0/0	0|1	0/0	0/0	0/0	0/0	0/0	0/0	0/0	0|1	0/0	0|1	0/0	0/0	0/0	0|1	0/0	0/0	0/0	0|1	0/0	0/0	0|1	0/0	0/0	0/1	0/0	0/0	0/0	0/0	1|1	0|1	0/0	0/0	0/0	0/0	0/0
snp0895	4	195801546	C	T	0/0	0/0	./.	0|1	0|1	0|1	0/0	0|1	0|1	0/0	0/0	0/0	0/0	0/0	0/0	0/0	0/1	0/0	0/0	0/0	0/0	0/0	0|1	0/0	0|1	0/0	0/0	0/0	1|1	0/0	0/0	0/0	0|1	0/0	0/0	0/0	0/0	0/0	0/0	0/0	0/0	./.	0/0	0/0	0/0
snp0896	4	195801547	A	G	0/0	0/0	./.	0/0	0/0	0/0	0/0	0/0	0/0	0/0	0/0	0/0	0/0	0/0	0/0	0/0	0/0	0/0	0/0	0/0	0/0	0/0	0/0	0/0	0/0	0/0	0/0	0/0	0/0	0/0	0/0	0/0	0/0	0/0	0/0	0|1	0|1	0/0	0/0	0/0	0/0	./.	0/0	0/0	0/1
snp0897	4	195801617	G	A	./.	0/0	0/0	0/0	0/1	0/1	0/0	0/0	0/0	0/0	0/0	0/0	./.	0/0	0/0	0/0	0/0	0/0	0/0	0/1	0/0	0/0	0/0	0/0	0/1	./.	0/0	0/0	1/1	0/0	0/0	0/0	0/0	0/0	0/0	0/1	0/0	0/0	0/0	0/0	0/0	0/0	0/0	0/0	0/0
snp0898	4	195801661	G	A	0/1	0/0	0/1	0/1	0/0	0/0	0/0	0/0	0/0	0/0	0/0	0/0	0/0	./.	0/0	0/0	0/0	0/0	0/0	0/1	./.	./.	0/0	0/0	0/0	0/0	0/0	0/0	0/0	0/0	0/0	0/1	0/0	0/1	0/0	0/0	0/0	0/0	0/0	0/1	0/0	0/0	1/1	0/1	0/1
snp0899	4	196408961	G	T	0/0	0/0	0/0	0/0	0/0	0/0	./.	0/0	0/0	0/0	0/0	0/0	0/0	./.	0/0	0/0	0|1	./.	0/0	0/0	0/0	0/0	0/0	0/0	0/0	0/0	0/0	0/0	0/0	0/0	0/0	0/0	0/0	0/0	0/0	0/0	0/0	0/0	0/0	0/0	0/0	0/0	0/0	0/0	0/0
snp0900	4	196408967	A	C	0/0	0/0	0/0	0/0	0/0	0/0	./.	0/0	0/0	0/0	0/0	0/0	0/0	0/0	0/0	0/0	0|1	./.	0/0	0/0	0/0	0/0	0/0	0/0	0/0	0/0	0/0	0/0	0/0	0/0	0/0	0/0	0/0	0/0	0/0	0/0	0/0	0/0	0/0	0/0	0/0	0/0	0/0	0/0	0/0
snp0901	4	196409012	A	T	0/0	0/0	0/0	0/0	0/0	0/0	0/0	0/0	0/0	0/0	0/0	0/0	0/0	0/0	./.	0/0	0/0	0/0	0/0	0/0	0/0	0/0	./.	0/0	0/0	0/0	0/0	0/0	0/0	./.	0/0	0/0	0/0	0/0	0/0	0/0	0/0	0/0	0/0	0/0	0/0	0/0	0/0	0/0	0/0
snp0902	4	197014117	C	G	./.	0/0	0/0	.	./.	0/0	./.	0/0	./.	0/0	0/0	0/0	./.	0/0	0/1	0/0	./.	0/0	0/0	0/0	0/0	0/0	0/0	0/1	0/0	0/0	0/0	0/0	0/0	0/0	0/0	0/0	0/0	./.	0/0	0/0	0/0	1|1	0/0	0/0	0/0	0/0	./.	0/0	0/0
snp0903	4	198362535	C	T	0/0	0/0	0/0	0/0	0/0	./.	0/0	0/0	0/0	0/0	1/1	0/0	0/0	0/0	0/0	0/0	0/0	0/0	./.	0/0	./.	./.	0/0	0/0	0/0	0/0	0/0	0/0	./.	0/0	0/0	0/0	0/0	0/0	0/0	0/0	0/0	0/0	0/0	0/0	0/0	0/0	0/0	0/0	0/0
snp0904	4	200069303	G	A	0/0	0/0	0/0	0/0	0/0	0/0	./.	0/0	0/0	0/0	0/0	0/0	0/0	0/0	./.	0/0	0/0	1/1	0/0	0/0	./.	0/0	./.	0/0	0/0	0/0	./.	1|1	0/0	0/0	0/0	./.	0/0	0/0	0/0	0/0	0|1	0/0	0/0	0/0	0/0	0/0	0/0	./.	0/0
snp0905	4	200069317	C	T	./.	0/0	0/0	0|1	0/0	./.	./.	0/0	0/0	0/0	0/0	0/0	0/0	0/0	0/0	0/0	0/0	1|1	0/0	0/0	0/0	./.	./.	0/0	0/0	0|1	./.	1|1	0/0	./.	0|1	0/0	0/0	0/0	0/0	0/0	0|1	0|1	0/0	./.	0/0	0/0	0/0	./.	1|1
snp0906	4	200069324	G	T	./.	0/0	0/0	0/0	0/0	0/0	./.	0/0	0/0	0/0	0/0	0/0	0/0	0/0	0/0	0/0	0/0	1|1	0/0	0/0	./.	./.	./.	0/0	0/0	0/0	0/0	1|1	0/0	0/0	0/0	./.	0/0	0/0	0/0	0/0	0|1	0/0	0/0	0/0	0/0	0/0	0/0	./.	0/0
snp0907	4	200069349	T	G	0/0	0/0	0/0	0/1	0/0	0/0	./.	0/0	0/0	0/0	0/0	0/0	0/0	0/0	0/0	0/0	0/0	0|1	0/0	0/0	0/0	./.	./.	0/0	0/0	0/1	./.	1|1	0/0	0/0	0/1	./.	0/0	0/0	0/0	0/0	0/0	0/1	0/0	./.	0/0	0/0	0/0	./.	./.
snp0908	4	200069385	C	T	0/0	0/0	1|1	0|1	1|1	./.	./.	0/0	0/0	./.	0/0	0/0	0/0	0/0	0|1	0/0	0/0	0/0	0/0	0/0	0/0	./.	0/0	0/0	0/0	1|1	./.	0/0	0/0	./.	0|1	0/0	0/0	0|1	./.	0/0	0/0	0|1	./.	./.	0|1	0/0	./.	./.	./.
snp0909	4	200069388	C	T	0/0	0/0	1|1	0|1	1|1	./.	./.	0/0	0/0	./.	0/0	0/0	0/0	0/0	0|1	0/0	0/0	0/0	0/0	0/0	0/0	./.	0/0	0/0	0/0	1|1	./.	0/0	0/0	0/0	0|1	0/0	0/0	0|1	./.	0/0	0/0	0|1	./.	./.	0|1	0/0	./.	./.	./.
snp0910	4	202633061	G	A	0/0	0/0	0/0	0/0	0/0	0/0	0/0	1/1	0/0	0/0	0/0	0/0	0/0	0/0	0/0	0/0	0/0	./.	./.	0/1	0/0	0/0	0/0	0/0	0/0	0/0	./.	./.	./.	0/0	./.	0/0	0/0	0/0	0/0	0/1	./.	0/0	0/0	0/0	0/0	0/0	0|1	0/0	0/1
snp0911	4	202633066	G	A	0/0	0/0	0/1	0/0	0/0	0/0	0/0	0/0	0/0	0/0	0/0	0/0	0/1	0/0	0/0	0/0	0/0	./.	./.	0/1	0/0	0/0	1/1	0/0	0/0	0/0	./.	./.	./.	0/1	./.	0/0	1/1	0/0	1/1	0/0	./.	0/0	0/0	1/1	0/0	0/0	0/0	0/0	0/0
snp0912	4	202633078	C	T	0/0	0/0	0/0	0/0	0/0	0/0	0/0	0/0	0/0	0/0	0/0	0/0	0/0	0/0	0/0	1|1	0/0	./.	./.	0/0	0/0	0/0	0/0	0/0	0/0	./.	./.	./.	./.	0|1	./.	0/0	0/0	./.	0/0	0/0	./.	0/0	0/0	./.	0/0	0/0	0/0	0/0	0/0
snp0913	4	202633084	A	T	0/0	0/0	0/0	0/0	0/0	0/0	0/0	1/1	0/0	0/0	0/0	0/0	0/0	0/0	0/0	0/0	0/0	./.	./.	0/1	0/0	0/0	0/0	0/0	0/0	0/0	./.	./.	./.	0/0	./.	0/0	0/0	0/0	0/0	1/1	./.	0/0	0/0	0/0	./.	0/0	0/1	0/0	0/1
snp0914	4	206713340	C	T	0/0	0/0	0/0	0|1	0/0	0/0	./.	0/0	0/0	0/0	0/0	0/0	0/0	0/0	0|1	0|1	1|1	0/0	0/0	0|1	0/0	0/0	0/0	./.	./.	0/0	0/0	./.	0/0	0/0	0/0	0/0	0/0	0/0	0/0	0/0	0/0	./.	0/0	0/0	0/0	0/0	0|1	0/0	0/0
snp0915	4	206713412	C	A	./.	0/1	0/0	0/0	0/1	0/0	0/0	0/1	0/0	0/0	0/0	0/0	0/0	0/1	0/0	./.	0/0	./.	0/1	0/0	0/1	0/1	0/0	./.	0/0	0/0	0/0	./.	0/1	0/1	0/1	0/0	./.	0/0	0/0	0/1	0/0	0/0	0/1	0/1	0/0	0/0	0/0	0/1	0/1
snp0916	4	207549501	C	T	0/0	0/0	0/0	./.	1|1	0/0	./.	./.	0/0	0/0	0/0	0/0	1|1	0/0	0/0	./.	0/0	./.	./.	0/0	0/0	0/0	./.	0/0	0/0	./.	0/0	0/0	0/0	./.	0/0	0/0	0/0	0/0	0/0	0/0	./.	1|1	0/0	0/0	0|1	0/0	0/0	0/0	0/0
snp0917	4	209890351	T	G	0/0	./.	0/0	0/0	0/0	0/0	0/0	./.	0/0	0/0	0/0	./.	0/0	0/0	1|1	0/0	0/0	0/0	0/0	0/0	0/0	0/0	./.	./.	0/0	0/0	0/0	0/0	0/0	./.	0/0	0/0	0/0	0/0	0/0	0/0	./.	0/0	0/0	0/0	0/0	0/0	./.	0/0	0/0
snp0918	4	209890373	G	A	0/0	./.	0/0	0/0	0/0	0/0	0/0	0/0	0/0	0/0	0/0	0/0	0/0	0/0	1|1	0/0	0/0	0/0	0/0	0/0	0/0	0/0	./.	./.	0/0	0/0	0/0	0/0	0/0	0/0	0/0	0/0	0/0	0/0	0/0	0/0	./.	0/0	0/0	0/0	0/0	0/0	./.	0/0	0/0
snp0919	4	210993803	T	A	0/0	./.	0/0	./.	0/0	0/1	0/0	0/0	./.	0/0	./.	0/0	0/1	0/0	./.	0/0	./.	0/0	0/0	0/0	./.	0/0	0/1	0/0	0/1	0/0	./.	1/1	0/0	0/0	0/0	0/0	0/1	0/0	0/0	0/0	0/0	./.	0/0	0/0	0/0	0/0	0/0	0/1	0/0
snp0920	4	222943293	C	T	0/0	0/0	0/0	0/0	0/0	0/0	0/0	0/0	./.	./.	0/0	./.	0/0	0/0	0/0	0/0	0/0	0/0	0/0	0/0	./.	0/0	0/0	0/0	0/0	0/0	./.	0/0	0/0	./.	0/0	0/0	0/1	0/0	0/0	0/1	0/0	0/0	0/0	0/0	0/0	0/0	0/0	0/0	0/0
snp0921	4	222943313	C	T	0/0	0/0	0/0	0/0	0/0	0/0	0/0	0/0	./.	0/0	0/0	0/0	0/0	0/0	0/0	0/0	0/0	0/0	0/0	0/0	0/0	0/0	0/0	0/0	0/0	0/0	0/0	0/0	0/0	0/0	0/0	0/0	0/0	0/0	0/0	0/0	0/0	0/0	0/0	0/0	./.	0/0	0/0	0/0	0/0
snp0922	4	222943314	G	A	./.	0/0	0/0	0/0	0/0	0/0	0/0	0/0	./.	0/0	0/0	./.	0/0	0/0	0/0	0/0	0/0	0/0	0/0	0/0	0/0	./.	./.	./.	./.	./.	./.	0/0	0/0	./.	0/0	0|1	0|1	0/0	0/0	0|1	0/0	0|1	0/0	0/0	0/0	0/0	0/0	0/0	0/0
snp0923	4	222943362	G	T	0/0	0/0	0/0	0/0	0/0	0/0	0/0	0/0	./.	0/0	./.	0/0	0/0	0/0	0/0	0/0	0/0	0/0	0/0	0/0	0/0	./.	0/0	0/0	0/0	0/0	0/0	./.	0/0	0/0	0/0	0/0	0/0	0/0	0/0	0/0	0/0	0/0	0/0	0/0	0/0	0/0	0/0	0/0	0/0
snp0924	4	222943403	G	A	0/0	0/0	0/0	0/0	0/0	0/0	0/0	0/0	0/0	0/0	0/0	0/0	0/0	0/0	0/0	0/0	0/0	0/0	0/0	0/0	0/0	0/0	0/0	0/0	0/0	0/0	./.	0/0	./.	0/0	0/0	0/0	0/0	0/0	0/0	0/0	0/0	0/0	0/0	0/0	0/0	0/0	0/0	0/0	0/0
snp0925	4	222943426	G	T	0/1	0/0	0/0	0/0	0/0	0/1	0/0	0/0	0/0	0/0	./.	0/0	0/0	0/1	0/0	0/0	0/0	0/0	./.	0/0	0/1	0/0	./.	0/0	./.	0/0	./.	0/0	0/0	0/1	0/0	0/0	0/0	0/0	0/0	0/1	0/0	0/0	./.	./.	0/0	0/0	1/1	0/0	0/0
snp0926	4	223305610	T	C	0/0	0/0	0/0	0/0	0/0	0/0	0/0	0/0	0/0	./.	0/0	./.	./.	0/0	0/0	0/0	./.	0/0	1/1	0/0	0/0	0/0	./.	0/0	0/0	0/0	./.	0/0	0/0	0/0	0/0	0/0	./.	0/0	0/0	0/0	./.	./.	0/0	0/0	0/0	0/0	0/0	0/0	0/0
snp0927	4	224958916	G	A	0/0	./.	./.	0/0	0/0	0/0	0/0	0/0	./.	0/0	0/0	./.	0/0	0/0	./.	0/0	0/0	0|1	./.	0/0	0/0	0/0	0/0	0/0	0/0	./.	0/0	0/0	0/0	0/0	0|1	0/0	0/0	0/0	0/0	0/0	0/0	0/0	./.	0|1	0/0	0/0	0/0	./.	0/0
snp0928	4	224958923	C	T	0/0	./.	./.	0/0	0/0	0/0	0/0	0/0	0/0	./.	0|1	./.	0/0	0/0	./.	0/0	0/0	0|1	0/0	0/0	0/0	0/0	0/0	0/0	0/0	./.	0/0	0/0	0/0	0/0	0|1	0/0	0/0	0/0	0/0	0/0	0/0	0/0	./.	0|1	0/0	0/0	0/0	./.	0/0
snp0929	4	225459720	G	A	0/0	0|1	0/0	0/0	0/0	0|1	0/0	0/0	0/0	0/0	0/0	./.	./.	./.	./.	1|1	0/0	./.	./.	0/0	1|1	0/0	./.	0/0	0/0	./.	0/0	0/0	0/0	0/0	0|1	0/0	./.	0/0	0/0	0/0	0/0	0/0	0/0	0/0	0/0	0/0	0/0	0/0	0/0
snp0930	4	230543614	T	C	0/0	0/0	0/0	./.	0/1	0/0	0/0	0/0	./.	./.	./.	./.	1/1	./.	0/0	0/0	0/0	./.	0/0	0/0	0/0	0/0	./.	0/0	0/1	0/0	1/1	0/0	1/1	./.	0/1	0/0	./.	./.	./.	0/1	./.	0/0	./.	1/1	0/0	./.	0/0	./.	0/0
snp0931	4	231572290	G	A	0/0	./.	./.	0/0	0/0	0/0	./.	0/0	0/0	0/0	0/0	0/0	0/1	0/0	0/1	0/0	0/0	0/0	0/0	0/0	0/0	0/0	0/0	0/0	0/0	0/0	0/0	./.	0/0	0/0	0/0	0/0	0/0	0/0	0/0	0/0	0/0	0/0	0/0	0/0	0/0	0/0	0/0	0/0	0/0
snp0932	4	231572342	T	C	0/0	0/0	0/0	0/0	0/0	0/0	0/0	0/0	1|1	0/0	0/0	0/0	0/0	./.	0/0	0/0	0/0	0/0	0/0	./.	0/0	0/0	0/0	0/0	0/0	0/0	0/0	./.	0/0	0/0	0/0	0/0	./.	0/0	0/0	0/0	0/0	0/0	0|1	0/0	0/0	0/0	./.	0/0	0/0
snp0933	4	231572556	G	A	0/0	0/0	0/0	0/0	0/0	0/0	0/0	0/0	0/0	0/0	0/0	0/0	0/0	0/0	./.	./.	0/0	./.	0/0	0/0	0/0	0/0	./.	./.	0/0	./.	0/0	0/0	0/0	0/0	0/0	0/0	0/0	0/0	0/0	./.	0/0	0/0	0/0	0/0	0/0	0/0	./.	0/0	0/0
snp0934	4	237852492	T	C	0/0	0/0	0/0	0/0	0/0	0/0	0/0	0/0	0/0	./.	0/0	0/0	0/0	0/0	0/0	0/0	./.	0/0	0/0	0/0	0/0	0/0	0/0	0/0	./.	0/0	0/0	0/0	./.	0/0	0/0	0/0	0/0	0/0	0/0	0/0	0/1	0/0	./.	./.	0/0	0/0	0/0	0/0	0/0
snp0935	4	237852500	C	T	./.	0/0	0/0	0/0	0/1	0/0	0/0	0/0	0/0	./.	0/1	0/0	1/1	0/0	0/0	0/0	./.	0/1	0/0	0/0	0/0	0/0	0/1	./.	./.	0/0	0/0	0/0	0/0	0/0	0/0	./.	0/1	0/0	1/1	0/0	0/0	0/0	./.	0/0	0/0	0/0	./.	0/0	0/0
snp0936	4	240847094	C	G	0/0	1/1	0/0	0/0	0/0	0/1	1/1	0/1	0/0	./.	0/0	./.	0/1	0/1	0/0	./.	0/0	0/0	0/0	0/0	0/0	0/1	0/0	0/0	0/1	0/0	0/0	0/1	0/1	./.	./.	0/1	0/1	0/1	0/1	0/1	1/1	0/1	0/0	./.	0/0	1/1	0/0	0/0	0/0
snp0937	4	240847150	A	T	0/0	0|1	0/0	0|1	0|1	./.	0|1	0|1	0/0	./.	0/0	./.	0/0	0/0	0/0	./.	0/0	0/0	0/0	0/0	0|1	0/0	0/0	0/0	0/0	0/0	0/0	0|1	0/0	0/0	0/0	0/0	0|1	0|1	0|1	0/0	0/0	0/0	0|1	./.	0/0	0/0	0/0	0|1	0/0
snp0938	4	240847160	A	T	0/0	0/0	0/0	0|1	0|1	0/0	0|1	0|1	0/0	./.	0/0	./.	0/0	0/0	0/0	./.	./.	0/0	0/0	0/0	0|1	0/0	0/0	0/0	0/0	0/0	0/0	0/1	0/0	0/0	0/0	0/0	0|1	0|1	0|1	0/0	0/0	0/0	0|1	1/1	0/0	0/0	0/0	0|1	0/0
snp0939	4	240847205	C	T	0/0	0/0	0/1	0/0	0/0	0/0	0/0	0/0	0/0	0/0	0/0	./.	0/0	./.	0/0	./.	0/0	0/0	0/0	0/0	0/0	0/0	0/0	0/0	0/0	0/0	0/0	0/0	0/0	0/0	0/0	0/0	0/0	0/0	0/0	0/0	./.	0/0	0/0	0/0	0/0	1/1	./.	0/0	0/0
snp0940	4	244463787	A	G	0/0	0/0	0/0	0/0	0/0	0/0	./.	0/0	./.	0/0	0/0	./.	0/0	./.	0/0	0/0	0/0	0/0	./.	./.	./.	0/0	0/0	0/0	0/0	./.	./.	./.	0/0	./.	0/0	0/0	./.	0/0	0/0	0/0	0/0	0/0	0/0	./.	./.	0/0	0/0	0/0	0/0
snp0941	5	1360049	G	A	./.	./.	0/1	0/1	0/1	0/1	1/1	1/1	./.	1/1	1/1	0/1	1/1	0/0	0/1	0|1	0/0	0/0	0/0	0/1	./.	./.	./.	1/1	1/1	0/1	0/1	0/1	0/1	0/1	0/1	0/0	1/1	0/1	1/1	0/1	0/0	1/1	./.	0/1	1/1	0/1	1/1	0/1	1/1
snp0942	5	1360097	C	A	1/1	0/1	0/1	0/1	0/1	0/1	0/1	1/1	./.	1/1	1/1	0/1	1/1	1/1	0/1	0/0	0/0	./.	0/0	0/1	1/1	0/1	1/1	0/1	0/1	0/1	0/1	0/1	0/1	0/1	0/1	0/0	0/1	1/1	1/1	1/1	0/0	1/1	./.	0/1	1/1	0/1	1/1	0/1	1/1
snp0943	5	1360117	C	T	0/0	./.	0/1	0/1	0/1	0/1	0/1	1/1	./.	1/1	1/1	0/1	1/1	1/1	0/1	0/0	0/0	./.	./.	0/1	1/1	0/1	1/1	0/1	0/1	0/1	0/0	0/1	0/1	0/1	0/1	./.	0/1	0/1	1/1	1/1	./.	1/1	./.	0/1	0/1	0/1	1/1	0/1	0/1
snp0944	5	2317423	G	A	0/1	0/0	0|1	0/0	0/0	1|1	0/0	0/0	0/0	0/0	./.	0/0	0/0	0|1	0/0	0/0	0/0	0/0	0/0	1|1	0/1	0|1	./.	./.	0|0	./.	0|1	0/0	0/1	0/0	0|1	0/0	./.	./.	./.	0|1	./.	1|1	0/0	0/0	0|1	0/0	0/0	0/0	0/0
snp0945	5	2317448	G	A	0/0	1/1	0/0	0/0	0/0	0/0	0/0	./.	1/1	0/0	./.	0/0	0/0	0/0	1/1	./.	0/0	0/0	0/0	0/0	0/0	0/1	0/0	0/0	0/0	./.	0/0	./.	0/0	0/0	0/0	1/1	0/0	./.	./.	0/1	./.	0/0	0/0	./.	./.	0/1	1/1	./.	./.
snp0946	5	2323783	G	C	0/0	./.	0/1	0/0	0/0	0/1	0/0	0/0	0/0	0/0	0/0	0/0	0/0	./.	0/0	0/0	0/0	0/0	0/0	0/0	0/0	0/1	./.	0/0	0/1	0/0	0/0	0/1	0/0	0/1	0/0	0/0	0/1	0/1	0/0	0/0	./.	0/0	0/0	1/1	0/0	0/1	0/0	0/0	1/1
snp0947	5	2447793	C	T	0/0	./.	./.	./.	./.	0|1	./.	./.	1|1	0/0	./.	./.	0/0	0/0	0/0	0/0	./.	0/0	./.	0/0	1|1	0/0	./.	0/0	./.	0/0	0/0	0/0	0/0	0/0	0/0	0/0	./.	0/0	1|1	1|1	0/0	./.	0/0	0/1	1|1	0/0	0/0	0|1	0|1
snp0948	5	2581624	C	T	./.	0/0	0/0	0/0	0/0	0/0	0/0	0/0	0/0	0/0	./.	./.	./.	0/1	0/0	0/0	0/0	0/0	0/1	0/0	0/0	0/0	1/1	0/0	0/0	0/0	0/1	./.	./.	0/0	1/1	0/0	0/0	0/0	0/1	./.	0/0	./.	0/0	./.	0/1	0/0	0/0	0/0	0/1
snp0949	5	2581650	C	T	0/0	0/0	0/0	1|1	0/0	0/0	0/0	0/0	1|1	./.	./.	0/0	0/0	0/0	0/0	0/0	0/0	0/0	0/1	./.	0/0	0/0	0/0	0/0	0/1	0|0	0/0	0/0	0/0	./.	0/0	0/0	./.	0/0	./.	./.	0/0	0/0	0/0	0/0	0/1	0/0	0/0	0/0	0/0
snp0950	5	2581652	C	T	0/0	0/0	0/0	0/0	0/0	0/0	0/0	0/0	1|1	0/0	./.	0/0	0/0	0/0	0/0	0/0	0/0	0/0	0/0	./.	0/0	0/0	0/0	0/0	0/0	0/0	0/0	0/0	0/0	0/0	0/0	0/0	0/0	0/0	0/0	./.	0/0	0/0	0/0	0/0	0/0	0/0	0/0	0/0	0/0
snp0951	5	2581665	C	T	1|1	./.	1|1	0/0	1|1	1|1	0/0	1/1	0/0	0/0	./.	0/0	0/0	0/0	./.	0/0	./.	1|1	0/0	0/0	./.	1/1	0/0	0/0	0/1	1|1	0|1	0/0	0/0	0/0	0/0	1/1	0|1	1/1	0/0	./.	0/0	0/0	1/1	0|1	0/0	./.	./.	1|1	0/0
snp0952	5	2581672	C	T	0/0	./.	0/0	1|1	0/0	0/0	0/0	0/0	0/0	./.	./.	./.	1/1	1/1	0/1	0/0	0/0	0/0	1/1	0/0	0/0	0/0	1/1	0/1	0/1	0|0	0/1	./.	1/1	./.	1/1	0/0	0/1	0/0	1/1	./.	0/0	1/1	0/0	0/0	1/1	0/0	1/1	0/0	0/1
snp0953	5	2581700	G	A	0/0	0/0	0/0	0/0	0/0	0/0	1|1	0/0	1|1	0/0	./.	0/0	0/0	0/0	0/0	0/0	0/0	0/0	0/0	1|1	0/0	0/0	0/0	0/0	0/0	0/0	0/0	0/0	0/0	0/0	0/0	0/0	0/0	0/0	0/0	./.	0/0	0/0	0/0	0/0	0/0	0/0	0/0	0/0	0/0
snp0954	5	2581706	T	C	0/0	0/0	0/0	0/0	0/0	0/0	0/0	0/0	0/0	0/0	./.	./.	1|1	./.	0/1	0/0	0/0	0/0	0/0	0/0	0/0	./.	./.	0/0	0/0	0/0	0/1	1|1	1|1	0/0	1|1	0/0	0/0	0/0	1|1	./.	0/0	1|1	0/0	0/0	0/1	0/0	0/0	0/0	0/1
snp0955	5	8267274	G	T	0/0	0/0	0/0	0/0	0/0	0/0	0/0	0/0	0/0	0/0	0/0	0/0	0/0	0/0	0/0	0/0	0/0	./.	0/0	0/0	0/0	0/0	0/0	0/1	0/0	0/0	0/0	0/0	0/0	0/0	0/0	0/0	0/0	./.	0/0	0/0	0/0	0/0	0/0	0/1	0/0	0/0	./.	0/0	0/0
snp0956	5	14447947	G	A	1/1	0/0	0/0	0/0	0/0	0/0	./.	./.	./.	0/0	0/0	0/0	0/0	0/0	0/0	./.	0/0	0/0	0/0	0/0	0/0	0/0	./.	0/0	0/0	./.	0/1	0/0	0/0	0/0	1/1	0/0	0/1	0/0	./.	0/0	0/0	0/0	0/0	0/0	./.	0/0	0/0	0/0	0/0
snp0957	5	14615693	C	A	1/1	0/0	0/0	0/0	0/0	0/0	0/0	0/0	./.	0/0	0/0	0/0	0/1	0/0	0/0	0/0	0/0	0/0	0/1	0/0	0/0	0/0	0/0	0/1	1/1	0/0	0/0	0/0	0/0	./.	0/0	0/0	0/0	0/0	0/0	1/1	0/0	0/0	0/0	0/0	./.	0/0	0/0	0/0	0/0
snp0958	5	14615761	T	G	0/0	0/0	0/0	0/0	0/0	0/0	0/0	0/0	0/0	0/0	0/0	0/0	0/0	0/0	0/0	0/0	0/0	0/0	./.	0/0	0/0	0/0	0/0	0/0	0/0	0/0	0/0	0/0	0/0	./.	0/0	0/0	0/0	./.	0/0	0/0	0/0	0/0	0/0	0/0	0/0	0/0	0/0	0/0	0/0
snp0959	5	14615763	T	C	0/0	0/0	0/0	0/0	0/0	0/0	0/0	0/0	0/0	0/0	0/0	0/0	0/0	0/0	0/0	0/0	0/0	0/0	./.	0/0	0/0	0/0	0/0	0/0	0/0	0/0	0/0	0/0	0/0	./.	0/0	0/0	0/0	./.	0/0	0/0	0/0	0/0	0/0	0/0	0/0	0/0	0/0	0/0	0/0
snp0960	5	14615811	T	A	0/0	0/0	0/0	0/0	0/0	0/0	0/0	./.	0/0	0/0	0/0	0/0	0/0	0/0	0/0	0/0	0/0	0/0	./.	0/0	0/0	0/0	0/0	0/0	0/0	0/0	0/0	0/0	0/0	./.	0/0	0/0	0/0	0/0	0/0	0/0	0/0	0/0	0/0	0/0	0/0	0/0	0/0	0/0	0/0
snp0961	5	14616005	C	T	0/0	0/0	0/0	0/0	0/0	0/0	0/0	./.	0/0	0/0	0/0	0/0	0/0	./.	0/0	0/0	0/0	0/0	0/0	0/0	./.	0/0	0/0	0/0	0/0	0/0	0/0	0/0	0/0	0/0	0/0	0/0	0/0	0/0	0/0	0/0	0/0	0/0	0/0	0/0	0/0	0/0	0/0	0/0	0/0
snp0962	5	14729884	T	A	0/0	0/0	0/0	0/0	0/0	0/0	./.	./.	0/0	0/0	0/1	./.	0/0	0/0	0/0	0/0	0/0	0/0	0/0	./.	./.	0/1	./.	0/0	0/1	./.	0/0	0/0	1/1	./.	0/1	./.	0/0	0/0	./.	./.	0/0	./.	0/0	0/1	./.	1/1	0/0	./.	0/1
snp0963	5	14729988	A	G	./.	0/1	0/0	0/0	0/0	0/0	./.	./.	./.	0/0	./.	0/0	0/0	0/0	./.	0/0	0/0	0/0	0/0	0/0	./.	0/0	./.	0/0	0/0	0/0	0/0	0/0	0/1	0/1	0/1	./.	0/0	0/0	./.	./.	./.	0/0	0/0	0/0	0/0	0/0	0/0	0/0	./.
snp0964	5	14730111	A	G	0/1	./.	1/1	0/1	0/0	0/0	0/0	./.	0/0	0/0	0/0	0/0	./.	0/0	0/0	0/0	./.	0/0	0/1	0/0	0/0	0/0	./.	0/0	./.	0/0	0/0	0/0	0/0	./.	0/0	./.	0/0	0/0	0/0	0/0	0/0	0/0	0/0	0/0	0/0	0/0	0/0	0/0	0/0
snp0965	5	16146267	C	T	0/0	0/0	0/0	0/0	0/0	0/0	./.	0/0	./.	0/0	./.	0/0	0/0	0/0	0/0	0/0	0/0	0/0	0/0	./.	./.	0/0	0/0	0/0	0/0	./.	0/0	0/0	0/0	0/0	0/0	0/0	0/0	0/0	0/0	0/0	0/0	./.	0/0	0/0	0/0	0/0	0/0	0/0	0/0
snp0966	5	16146269	G	A	0/0	0/0	0/0	0/1	0/0	0/0	./.	0/0	./.	0/0	./.	0/0	0/0	0/0	0/0	0/0	0/0	0/0	./.	./.	./.	0/0	0/1	1|1	0/0	./.	0/1	./.	./.	0/0	./.	./.	0/0	0/0	0/0	0/0	0/0	./.	0/0	0/0	0/0	0/0	0/0	0/0	0/0
snp0967	5	21762469	G	T	0/0	0/0	./.	0/0	0/0	0/0	./.	0/0	0/1	0/0	0/0	0/0	0/0	0/0	0/0	0/1	0/0	0/0	0/0	0/0	0/0	0/0	0/0	0/0	0/0	0/1	0/0	0/0	0/0	0/0	0/0	0/1	0/0	./.	0/0	./.	0/0	0/0	0/0	0/0	0/0	0/0	0/0	0/0	0/0
snp0968	5	21804058	A	G	0/1	0/0	./.	0|1	0/0	0/0	0/0	0/1	0/0	0/1	./.	0/0	0/0	0/0	0/0	0/0	./.	0/0	0/0	0/0	0/0	./.	0/1	0/0	0/1	0/0	0/1	0/0	0/0	0/0	0/0	0/0	0/0	./.	./.	0/0	0/0	0|1	0/1	0/0	0/0	0/1	./.	0/0	0/1
snp0969	5	21804069	G	A	0/0	0/0	0/0	0/0	0/0	0/0	0/0	0/0	0/0	0/0	0/0	0/0	0/0	0/0	0/0	0/0	0/0	1/1	0/0	0/0	0/0	0/0	0/0	0/0	0/0	0|1	0/0	0/0	0/0	0/0	0/0	0/0	0/0	./.	0/0	0/0	0/0	0/0	0/0	0/0	0/0	0/0	./.	0/0	0/0
snp0970	5	21804089	A	T	0/1	0/0	./.	0/0	0/0	0/0	0/0	0/0	0/0	0/0	0/0	0/0	0/0	0/0	0/0	0/0	0/0	0/0	0/0	0/0	0/0	0/0	0/1	0/0	0/0	0/0	0/1	0/0	0/0	0/0	0/0	0/0	0/0	./.	0/0	0/0	1/1	0/0	0/1	0/0	0|1	0/1	./.	0/0	0/1
snp0971	5	24520932	C	T	0/0	0/0	0/0	0/0	0/0	./.	0/0	0/0	0/0	0/0	0/1	0/0	0/0	0/0	0/0	0/0	./.	0/0	./.	0/0	0/0	0/1	0/0	0/0	0/0	0/0	0/0	0/0	0/0	./.	0/0	0/0	0/0	0/0	0/0	0/1	0/0	0/0	0/0	0/0	./.	0/0	0/1	0/0	0/0
snp0972	5	24521078	T	G	0/0	0/0	0/0	0/0	0/0	./.	0/0	0/0	0/0	0/0	0/0	0/0	0/0	0/0	0/0	./.	./.	0/0	./.	0/0	0/0	0/0	./.	0/1	0/0	0/0	0/0	0/0	0/0	./.	0/0	0/0	0/0	0/0	0/1	0/0	0/0	0/0	0/0	0/0	0/0	0/1	0/0	0/0	0/0
snp0973	5	24615884	C	T	0/0	0/0	0/0	0/0	0/0	0/0	0/1	0/0	./.	1/1	0/0	0/0	0/0	0/0	0/0	0/0	0/0	0/0	./.	0/0	./.	0/0	0/0	0/0	0/0	./.	0/0	0/1	0/0	./.	./.	0/0	./.	./.	0/0	0/0	0/0	0/0	0/0	0/0	./.	./.	0/0	0/0	0/0
snp0974	5	44728844	C	T	0/0	0/0	0/0	0/0	1/1	0/0	0/1	0/0	./.	./.	1|1	0/0	0/0	0/0	0/0	./.	./.	0/0	0/0	0/0	0/0	0/1	0/0	0/1	0/0	0/0	./.	0/0	0/0	0/0	0/0	0/0	0/0	0/0	0/0	0/0	0/0	./.	0/0	0/1	0/0	./.	0/0	0/0	0/0
snp0975	5	44833485	G	A	0/0	./.	0/0	0/0	0/0	0/0	0/0	0/0	./.	./.	0/0	0/0	0/0	./.	0/0	0/0	0/0	./.	0/0	0/0	0/0	0/0	0/0	0/0	0/0	0/0	0/0	0/0	./.	0/0	./.	./.	0/0	./.	0/0	0/0	0/0	./.	0/0	0/0	0/0	0/0	./.	0/0	0/0
snp0976	5	45917749	C	T	0/0	0/0	0/0	0/0	0/0	0|1	0/0	0/0	0/0	./.	0/0	0/0	0/0	0/0	0/0	./.	0/0	0/0	0/0	0/0	0/1	0/0	0/0	0/0	0/0	0/0	0/0	./.	0/1	0/0	0|1	0/0	./.	./.	0/0	0/0	./.	0/0	0/0	0/0	./.	0/0	./.	0/0	0/0
snp0977	5	45917800	C	T	0/0	0/0	0/0	0/0	0/0	0/0	0/0	0/0	0/1	0/0	./.	0/0	0/0	0/0	0/0	0/1	0/0	0/0	0/0	0/0	0/1	0/1	0/1	0/0	0/1	0/0	0/0	0/0	0/0	0/1	0/1	0/1	./.	0/0	0/0	0/0	0/0	0/0	0/0	0/0	0/0	0/0	0/0	0/0	0/0
snp0978	5	45917804	C	T	0/0	0/0	0/1	0/0	0/0	0/1	0/0	0/0	0/0	1/1	0/0	0/0	0/0	0/1	0/0	0/0	0/0	0/1	0/0	0/0	0/1	0/0	0/0	0/0	0/0	0/0	0/0	0/0	0/0	0/0	0/0	0/0	./.	0/0	0/0	0/1	0/0	0/0	0/0	0/0	./.	0/0	0/0	0/0	0/0
snp0979	5	45917827	T	C	0/0	0/0	0/0	0/0	0|1	0/0	0/0	0/0	1/1	0/0	./.	0/0	0/0	0/0	0/0	0|1	0/0	0/0	0/0	0/0	0/1	1|1	0/0	0/0	0/1	0/0	0/0	0/0	0/0	0/1	0/0	0/1	./.	0|1	0/0	0/0	0/0	0/0	./.	0/0	0/0	0/0	0/0	0/0	0/0
snp0980	5	46512488	G	A	0/1	0/0	0|1	0/1	0/0	0|1	0/0	0|1	1|1	0/0	0/0	1/1	0/0	0/0	./.	0|1	./.	0/0	0/0	./.	0/0	0/0	0|1	./.	0|1	0/0	0|1	0/0	0/0	0/0	0/0	0/1	1|1	0|1	0/0	1|1	./.	1|1	0/1	0/1	0/0	0/0	./.	0/0	0/1
snp0981	5	46512534	C	G	0/0	0/0	0/0	0/0	0/1	0/0	0/0	0/0	0/0	0/0	0/0	0/0	0/0	0/0	0/0	0/0	0/0	0/0	0/0	0/0	0/0	0/0	0/0	0/0	0/0	0/0	0/0	0/0	0/0	0/0	0/0	0/0	0/0	0/0	0/0	0/0	./.	0/0	0/0	0/0	0/0	0/0	0/0	0/0	0/0
snp0982	5	46512605	A	G	0/0	./.	0/0	0/0	1/1	0/0	0/0	0/0	0/0	0/0	0/0	0/0	./.	0/0	0/0	0/0	0/0	0/0	0/0	0/0	0/0	0/0	0/0	0/0	0/0	0/0	0/0	0/0	0/0	0/0	0/0	0/0	0/0	0/1	0/0	0/0	./.	0/0	0/0	0/0	0/0	0/0	0/0	0/0	0/0
snp0983	5	46512612	G	A	0/1	./.	0/0	0/0	0/0	0/0	0/0	0/0	0/0	0/0	0/0	0/0	./.	0/0	0/0	0/0	0/0	0/0	0/0	0/0	0/0	0/0	0/0	./.	0/0	0/0	0/0	0/0	0/0	./.	0/1	0/1	0/0	0/0	0/0	0/0	./.	0/0	0/0	0/1	0/0	0/0	0/1	./.	0/1
snp0984	5	46512636	C	T	0/0	./.	0/0	0/1	0/0	0/0	0/1	0/0	0/0	0/0	0/0	./.	./.	0/0	0/0	0/0	0/0	0/0	0/0	0/0	0/0	0/0	0/0	./.	0/0	0/1	0/0	0/0	0/0	./.	0/0	0/1	0/0	0/0	0/0	0/0	./.	0/0	0/0	0/1	0/0	0/0	0/1	0/1	0/1
snp0985	5	49427398	C	T	./.	1|1	0/0	0/0	0/0	0/0	0|1	0|1	0/0	0/0	0/0	0/0	0/0	0/0	0/0	0/0	0/0	1|1	0/0	1|1	0/0	0/0	0/0	0/0	0/0	0/0	./.	./.	0/0	0/0	0|1	0/0	1|1	0/0	0/0	0/0	./.	./.	0/0	0/0	0/0	0/0	0/0	0/0	0/0
snp0986	5	49427406	C	T	./.	1|1	0/0	0/0	0/0	0/0	0|1	0|1	0/0	0/0	0/0	0/0	0/0	0/0	0/0	0/0	0/0	1|1	0/0	1|1	0/0	0/0	0/0	0/0	0/0	0/0	./.	0/0	0/0	0/0	0|1	0/0	1|1	0/0	0/0	0/0	./.	./.	0/0	0/0	0/0	0/0	0/0	0/0	0/1
snp0987	5	54077680	G	A	0/0	0/0	0/0	0/1	0/0	0/1	0|1	0/0	./.	0/1	./.	0/0	0/0	0/0	./.	0/0	./.	0/0	0/0	0/1	0/0	0/1	./.	./.	./.	0/0	0|1	0/0	0/0	0/0	0/0	0/0	0/1	0/0	0/0	0/0	0/0	0/0	0|1	0/0	0/0	0/0	0/0	0/1	0/0
snp0988	5	54077731	C	T	0/0	0/0	0/0	0/0	0/0	0/0	0/0	0/0	0/0	0/0	0/0	0/0	0/0	0/0	0/0	0/0	0/0	0/0	0/0	0/0	0/0	0/0	./.	0/0	0/0	0/0	0/0	0/0	0/0	0/0	0/0	0/0	0/0	0/0	0/0	0/0	0/0	0/0	0/0	0/0	0/0	0/0	0/0	0/0	0/0
snp0989	5	54077732	G	A	0/0	0/0	1/1	0/1	0/0	0/0	0/0	0/0	0/0	0/1	0/0	0/0	0/0	0/0	0/0	0/0	0/0	0/0	./.	0/0	0/0	0/1	./.	0/0	0/0	0/0	0/1	0/1	0/0	./.	0/0	0/0	0/1	0/0	0/0	0/0	0/0	0/0	0/1	0/0	0/0	0/0	0/0	0/1	0/1
snp0990	5	54077757	C	T	0/0	0/0	0/0	0|1	0/0	0|1	0/0	0/0	0/0	0|1	0/0	0/0	0/0	0/0	0/0	0/0	./.	0/0	./.	0|1	./.	0|1	./.	./.	0|1	./.	0/0	0/0	./.	0/0	0/0	0/0	0/0	0|1	0/0	0|1	0/0	0/0	0|1	0/0	0/0	0/0	0/0	0|1	0/0
snp0991	5	54077852	C	A	./.	0/0	0/0	0/1	0/0	0/1	./.	0/0	1/1	./.	0/0	0/0	0/0	0/0	0/0	0/0	0/0	0/0	0/0	0/1	0/0	1/1	0/0	./.	0/0	0/0	0/1	0/0	0/0	0/0	0/0	0/0	0/0	0/0	0/0	1/1	0/0	0/0	1/1	0/0	./.	0/1	0/0	0/0	0/0
snp0992	5	54077872	C	T	0/0	0/0	0/0	0/0	0/0	0/0	./.	0/0	0/0	0/0	0/0	0/0	0/0	0/0	0/0	0/0	0/0	0/0	0/0	0/0	0/0	0/0	0/0	0/0	0/0	0/0	0/0	0/0	0/0	0/0	0/0	0/0	0/0	./.	0/0	0/0	./.	0/0	0/0	0/0	./.	0/0	0/0	0/0	0/0
snp0993	5	54780203	C	T	./.	./.	0/0	0/0	0/1	0|0	0/0	./.	0/0	./.	0/0	0/0	0/0	0/1	./.	1/1	0/0	0/0	0/0	./.	0/1	0|1	0/0	0/0	0/0	0/0	./.	0/0	./.	0/0	0/0	0/0	0/0	./.	0/1	0/0	0/0	0/0	0/0	0/0	./.	0/0	0/0	0/0	0/0
snp0994	5	54780212	A	T	./.	0/0	0/0	1/1	0/1	0/0	0/1	./.	0/0	0/0	0/0	0/0	./.	0/0	0/0	0/0	0/0	0/0	0/0	0/0	0/1	0/0	0/0	0/0	0/0	0/0	./.	0/0	0/0	0/0	0/0	0/0	0/0	0/0	0/0	0/0	0/0	./.	0/0	0/0	./.	./.	0/0	0/0	0/0
snp0995	5	55854209	G	A	0/0	0/0	0/0	0/0	0/0	0/0	./.	0/0	0/0	0/0	0/0	0/0	0/0	0/0	0/0	./.	0/0	0/0	0/0	0/0	./.	0/0	0/0	0/0	0/0	0/0	0/0	0/0	1/1	./.	0/0	0/0	0/0	0/0	0/1	./.	./.	./.	./.	0/0	0/0	0/0	./.	0/0	0/0
snp0996	5	56074189	C	T	0/0	0/0	0/1	0/1	0/0	0/1	0/0	0/0	./.	./.	0/1	0/0	0/0	0/0	0/0	0/0	0/0	./.	0/0	0/0	0/0	0/0	0/0	0/0	0/0	0/0	0/0	0/0	0/0	0/0	0/0	0/0	./.	0/0	0/0	0/0	0/0	./.	0/0	1/1	./.	0/1	0/0	0/0	0/0
snp0997	5	60842973	C	T	0/0	0/0	0/0	0/0	0/0	0/0	./.	0/0	./.	./.	0/0	0/0	0/0	0/0	0/0	0/0	0/0	./.	0/0	./.	0/0	0/0	0/0	0/0	0/0	./.	0/0	0/0	./.	0/0	0/0	0/0	0/0	0/0	0/0	0/0	./.	0/0	0/0	0/0	0/0	0/0	0/0	0/0	0/0
snp0998	5	63189291	G	A	0/0	0/0	0/0	0/0	1/1	0/0	0/0	0/0	0/0	0/0	./.	0/0	0/0	0/0	./.	0/0	./.	0/0	0/0	0/0	0/0	./.	0/0	0/0	0/0	0/0	0/0	./.	./.	0/0	0/0	0/0	0/0	0/0	0/0	0/0	0/0	0/0	0/0	0/0	./.	0/0	0/0	0/0	0/0
snp0999	5	64173862	C	T	0/0	0/0	0/0	0/1	0/0	0/0	0/0	0/0	0/0	0/0	0|1	./.	0/0	0/0	0/0	0/0	0/0	0/0	0/0	0/0	0/0	0/0	1|1	0/0	0/0	0/0	0/0	0/0	0/0	1|1	0/0	0|1	0/0	0/0	0/1	0/1	0/0	0/0	0/0	0/0	0/0	0/0	./.	./.	0/0
snp1000	5	64173882	C	T	0/0	0/0	0|1	0/1	0/1	0/0	0/0	0/0	1/1	0/0	0/0	./.	0/0	0/0	0/1	0/0	0/0	0/1	0/0	0/0	0/1	1/1	0/0	0/0	0/0	0/0	0/0	0/0	0/0	0/0	0/0	0/0	0|1	0/0	0/0	0/0	./.	0/0	0/0	0/0	0/0	0/0	0/0	0/0	0/0
snp1001	5	68758145	G	A	0/0	0/0	./.	0/0	0/0	0/0	0/0	0/0	./.	0/0	./.	./.	0/0	0/0	./.	0/0	0/0	0/0	./.	0/0	0/0	0/0	0/0	0/0	0/0	0/0	0/0	0/0	0/0	0/0	0/0	0/0	0/0	0/0	0/0	0/0	0/0	0/0	0/0	0/0	0/0	0/0	0/0	0/0	0/0
snp1002	5	68758299	G	A	0/0	0/0	0/0	0/0	0/0	0/0	0/0	0/0	./.	0/0	0/0	0/0	./.	0/0	0/0	0/0	0/0	0/0	./.	0/0	0/0	0/0	0/0	0/0	0/0	./.	0/0	0/0	0/0	0/0	0/0	./.	0/0	0/0	0/0	0/0	0/0	0/0	0/0	0/0	0/0	0/0	0/0	0/0	0/0
snp1003	5	74008540	A	T	0/0	0/0	0/0	./.	0/0	0/0	0/0	0/0	0/0	./.	0/0	./.	0/0	0/0	0/0	0/0	0/0	0/0	0/0	0/0	0/0	1/1	0/0	0/0	0/0	0/0	0/0	0/0	0/0	0/0	1/1	0/0	./.	0/0	0/0	0/0	0/0	0/0	0/0	0/0	0/0	0/0	0/0	0/0	0/0
snp1004	5	74008569	C	T	0/0	0/0	0/0	0/0	0/0	1/1	0/0	0/1	0/0	0/0	0/0	./.	1/1	0/0	1/1	0/0	0/0	./.	0/0	0/0	0/0	0/0	1/1	0/1	0/0	./.	0/0	./.	0/1	0/0	0/1	0/0	./.	0/0	0/0	1/1	./.	./.	0|1	0/0	0/0	0/0	0/0	0/0	1/1
snp1005	5	81209146	A	G	0/0	0/0	0/0	0/0	0/0	0/0	0/0	0/0	0/0	0/0	0/0	0/0	0/0	0/0	./.	0/0	./.	./.	0/0	0/0	0/0	0/0	0/0	0/0	./.	./.	./.	0/0	0/0	0/0	0/0	0/0	0/0	0/0	0/0	./.	./.	0/0	0/0	0/0	0/0	0/0	0/0	0/0	0/0
snp1006	5	82114347	G	T	0/0	1|1	0/0	0/0	0/0	0/0	0/0	0/0	1|1	0/0	0/0	0/0	0/0	./.	0/1	0/0	0/0	0/0	./.	./.	0/0	0/0	0/0	./.	0/0	0/0	./.	0/0	0/0	0/0	0/0	0/0	0/0	0/0	0/0	./.	./.	0/0	0|1	0/0	0/0	0/0	1|1	0|1	1|1
snp1007	5	83308673	G	A	0/0	0/0	0/0	0/0	0/0	0/0	./.	0/0	0/0	./.	0/0	0/0	0|1	0/0	1|1	1|1	0/0	0/0	0/0	0/0	0/0	1|1	0/0	./.	./.	0/0	0/0	./.	./.	0|1	./.	./.	0/0	./.	0|1	./.	0/0	0/0	./.	0/0	0|1	0/0	./.	0/0	1|1
snp1008	5	83308674	G	A	0/0	0/0	0/0	0/0	0/0	0/0	0/0	0/0	0/0	./.	0/0	0/0	0|1	0/0	1|1	1|1	0/0	0/0	0/0	0/0	0/0	1|1	0/0	./.	./.	0/0	0/0	0/0	./.	0|1	./.	0/0	0/0	0/0	0/0	./.	0/0	0/0	0/0	0/0	0|1	0/0	./.	0/0	1|1
snp1009	5	85402003	G	A	1|1	0/0	0/0	0/0	./.	0|1	0/0	0/0	0/0	0/0	0/0	0/0	0/0	1|1	0/0	0/0	./.	0/0	0/0	1|1	0/0	0/0	0/0	0/0	1|1	0/0	./.	./.	0/0	./.	0/0	0/0	./.	1|1	0/0	./.	0/0	0/0	0|1	0/0	./.	0/0	0/0	0/0	0/0
snp1010	5	85402012	G	A	1|1	0/0	0/0	0/0	./.	0|1	0/0	0/0	0/0	0/0	0/0	0/0	0/0	1|1	0/0	0/0	./.	0/0	0/0	1|1	0/0	./.	0/0	0/0	./.	0/0	./.	./.	0/0	./.	0/0	0/0	./.	1|1	0/0	0/0	0/0	0/0	0|1	0/0	0/0	0/0	0/0	0/0	0/0
snp1011	5	85402015	G	A	1|1	1/1	./.	0/1	0/0	0/1	0/0	0/0	0/0	0/0	0/0	./.	0/0	1|1	0/0	1/1	./.	./.	0/0	1|1	0/0	0/0	0/0	0/0	./.	./.	./.	./.	0/0	./.	0/0	0/1	./.	1|1	./.	0/0	./.	0/0	0|1	0/0	./.	./.	0/0	1/1	0/0
snp1012	5	85402032	C	A	1/1	0/0	./.	0/0	0/0	0/1	0/0	0/0	0/0	0/0	0/0	0/0	0/0	1/1	0/0	0/0	./.	0/0	0/0	1/1	0/0	0/0	0/0	0/0	./.	0/0	./.	./.	0/0	./.	0/0	0/0	./.	1/1	0/0	0/0	0/0	0/0	0/1	0/0	./.	0/0	0/0	0/0	0/0
snp1013	5	85402035	C	T	0/0	0/0	./.	0/1	0/0	0/0	0/1	0/0	./.	./.	0/0	0/0	0/1	0/0	0/0	0/0	./.	0/0	0/0	0/0	0/0	0/0	1/1	0/1	./.	0/0	./.	0/0	0/0	0/0	0/0	0/0	./.	0/0	0/0	0/0	./.	0/0	0/0	./.	0/0	0/0	0/0	0/0	0/0
snp1014	5	87900153	G	A	0/0	0/0	0/0	0/0	0/0	0/0	0/0	0/0	0/0	0/0	0/0	./.	./.	0/0	0/0	./.	0/0	0/0	0/0	0/0	0/0	0/0	0/0	0/0	./.	0/0	0/0	0/0	0/0	./.	0/0	0/0	0/0	0/0	0/0	0/0	0/0	0/0	0/0	0/0	0/0	0/0	./.	0/0	0/0
snp1015	5	87900155	G	A	0/0	0/0	0/0	0/0	0/0	0/0	0/0	0/0	0/0	0/0	0/0	./.	./.	0/0	0/0	./.	0/0	0/0	0/0	0/0	0/0	0/0	0/0	0/0	./.	0/0	0/0	0/0	0/0	./.	0/0	0/0	0/0	0/0	0/0	0/0	0/0	0/0	0/0	0/0	0/0	0/0	0/0	0/0	0/0
snp1016	5	88292835	C	T	./.	./.	0/0	0/0	0/0	0/0	0|1	./.	0/0	0/0	0/0	0/0	0/0	./.	0/0	./.	./.	./.	0/0	0/1	./.	0/1	0/0	./.	0/0	0/0	0/0	0/1	0/0	0/1	0/0	0/0	1/1	0/0	0/0	./.	0/0	1/1	0/0	0/1	0/0	0/0	./.	0/0	0/1
snp1017	5	88292859	G	A	0/0	0/0	0/0	0/0	0/0	0/0	0/0	0/0	0/0	0/0	0/0	0/0	0/0	0/0	0/0	0/0	./.	0/0	0/0	0/0	0/0	0/0	0/0	./.	0/0	./.	./.	0/0	0/0	0/0	0/0	0/0	0/0	0/0	0/0	0/0	0/0	./.	0/0	0/0	0/0	0/0	0/0	0/0	0/0
snp1018	5	88292877	C	T	0/0	0/0	0/0	0/0	0/0	0/0	0/0	0/0	0/0	0/0	0/0	0/0	0/0	0/0	0/0	0/0	./.	0/0	0/0	0/0	0/0	0/0	0/0	0/0	0/0	0/0	0/0	0/0	0/0	0/0	0/0	0/0	0/0	0/0	0/0	0/0	0/0	./.	0/0	0/0	0/0	0/0	0/0	0/0	0/0
snp1019	5	88292917	G	A	0/0	0/0	./.	0/0	0/0	0/0	0/0	0/0	0/0	0/0	0/0	0/0	0/0	0/0	0/0	0/0	./.	./.	0/0	0/0	0/0	0/0	0/0	0/0	0/0	0/0	0/0	0/0	0/0	0/0	0/0	0/0	0/0	0/0	0/0	0/0	0/0	0/0	0/0	0/0	0/0	0/0	0/0	0/0	0/0
snp1020	5	88292928	C	T	0/0	./.	0/0	0/0	0/0	./.	0/0	0/0	0/0	0/0	0/0	0/0	0/0	0/0	0/0	0/0	./.	0/0	0/0	./.	0/0	0/0	0/0	./.	0/0	./.	./.	0|1	0/0	0/0	./.	0/0	./.	0/0	0/0	0|0	0/0	1|1	./.	0/0	0/0	0/0	./.	./.	0/0
snp1021	5	90122749	C	T	0/0	0/0	0/0	0/0	0/0	0/1	./.	0/0	./.	0/0	0/0	0/0	0/0	./.	0/0	0/0	0/0	0/0	0/0	0/0	0/1	0/0	0/0	./.	0/0	0/0	0/0	0/0	0/0	0/1	0/0	0/0	0/0	./.	0/0	0/0	0/0	0/0	./.	0/0	0/0	0/0	0/1	0/0	0/0
snp1022	5	90832909	C	A	./.	0/0	1/1	0/0	./.	0/0	0/0	0/0	0/0	0/0	0/0	0/0	0/0	0/0	0/0	0/0	./.	0/1	0/0	0/0	./.	0/0	0/0	0/0	0/0	1/1	0/0	0/0	./.	./.	./.	0/1	0/0	./.	./.	0/0	0/0	0/0	0/0	./.	0/0	0/0	0/0	0/0	0/0
snp1023	5	92930082	G	A	0/0	0/0	0/0	0/0	0/0	0/0	0/0	./.	0/0	./.	0/0	0|1	0/0	0/0	0/0	0/0	0/0	0/0	0/0	0/0	0/0	0/0	0/0	0/0	0/0	0/0	0/0	0/0	0/0	0/0	./.	0/0	0/0	0/1	0/0	0/0	./.	0/0	0/0	0/0	0/0	0/0	0/0	0/0	0/0
snp1024	5	92930126	C	T	0/1	0/1	./.	1/1	1/1	0/1	0/1	1/1	1/1	1/1	0/0	0/0	0|1	./.	0/0	./.	0/0	1/1	0/0	1/1	1/1	1|1	1/1	1/1	0/0	0|1	0/1	0/0	0/1	./.	1|1	0/1	1/1	0/1	1/1	0/1	1/1	1/1	./.	0/1	./.	1/1	1/1	0/1	1/1
snp1025	5	92930142	A	C	0/1	0/1	./.	1/1	1/1	0/1	./.	1/1	1/1	1/1	0/0	0/0	0|1	./.	0/0	0/0	0/0	1/1	0/0	1/1	1/1	1/1	1/1	1/1	0/0	1/1	0/1	0/0	0/1	./.	1/1	0/1	1/1	1/1	1/1	0/1	1/1	1/1	./.	0/1	./.	1/1	1/1	0/1	1/1
snp1026	5	92930164	G	A	0/0	0/1	0/0	0/0	0/0	0/1	0/0	0/0	0/1	0/0	0/0	0/0	0/0	0/0	0/0	0/0	0/0	0/0	0/0	0/1	1/1	0/0	0/0	./.	0/0	./.	0/0	0/0	0/0	0/0	0/0	0/1	0/0	0/0	0/0	0/0	0/0	0/0	0/0	0/0	./.	0/0	0/0	0/1	0/0
snp1027	5	94644331	T	C	0/0	0/0	0/0	0/0	0/0	0/1	0/0	0/0	0/0	1/1	0/0	0/0	0/0	0/0	./.	0/0	./.	0/0	0/0	0/1	0/0	0/0	./.	0/0	0/0	./.	0/0	0/0	0/0	0/0	0/0	./.	0/0	0/0	./.	1/1	0/0	0/0	0/0	./.	0/0	0/0	0/0	0/0	0/0
snp1028	5	97396558	G	T	./.	0/0	./.	1/1	0/0	0/0	./.	./.	0/0	0/0	0/0	1/1	0/0	0/0	./.	./.	0/0	0/0	0/0	0/0	0/0	0/0	1/1	0/0	0/0	0/0	0/0	0/0	0/0	0/0	./.	0/0	0/0	0/0	0/0	0/0	./.	0/0	0/0	0/0	0/0	./.	0/0	./.	0/0
snp1029	5	97890539	C	T	0/0	0/1	0/0	0/0	0/1	0/0	0/0	0/0	1/1	0/0	0/0	0/0	0/0	0/0	0/0	0/0	0/0	0/0	0/0	0/0	0/0	0/0	0/0	./.	0/0	0/0	0/0	0/0	0/0	0/0	0/0	0/1	0/0	0/0	0/0	0/0	0/0	0/1	0/0	0/0	0/0	0/0	0/0	0/0	0/0
snp1030	5	97890566	A	C	0/0	0/1	0/1	0/0	0/1	0/1	0/0	0/1	0/0	./.	0/0	0/0	0/0	0/0	0/0	0/0	0/0	0/0	0/0	0/1	0/0	0/0	0/1	0/0	0/1	0/0	0/0	0/1	0/1	0/0	0/0	0/0	0/0	0/0	0/1	0/1	0/0	0/0	0/1	0/0	0/0	0/0	0/0	0/0	0/0
snp1031	5	97890649	T	C	0/0	0/0	0/1	0/1	0/0	0/0	0/1	0/0	0/0	./.	0/1	0/0	0/0	0/1	0/0	0|1	0/0	0/0	0/0	0/0	0/0	0/0	0/0	./.	0/0	./.	0/0	0/0	0/0	./.	0/0	0/0	0/0	0/0	0/1	0/0	./.	0/0	./.	0/0	0/0	0/0	0/0	0/1	0/0
snp1032	5	98920515	C	A	0/0	0/0	0/0	0/0	0/0	0/0	0/0	0/0	./.	0/0	1|1	0/0	./.	0/0	0/0	0/0	0/0	0/0	./.	0/0	0/0	0/0	0/0	./.	0/0	0/0	0/0	0/0	./.	0/0	0/0	0/0	0/0	0/0	0/0	0/0	0/0	./.	0/0	0/0	0/0	./.	./.	0/0	0/0
snp1033	5	104180569	T	A	./.	0/1	0/0	0/0	0/0	./.	0/0	0/0	0/0	0/0	./.	0/0	0/0	0/0	0/0	0/0	./.	./.	./.	./.	0/0	0/1	0/0	0/1	0/1	./.	0/1	./.	0/0	0/0	0/1	0/0	0/0	0/0	./.	0/0	./.	./.	0|1	0/0	0/1	0/0	./.	0/0	0/0
snp1034	5	105151190	T	C	./.	0/0	0/0	0/0	0/0	0/0	0/0	0/0	0/0	0/0	0/0	0/0	0/0	0/0	./.	0/0	0/0	0/0	0/0	./.	0/0	0/0	0/0	0/0	0/0	./.	./.	0/0	0/0	0/0	0/0	0/0	0/0	0/0	0/0	0/0	./.	0/0	0/0	0/0	0/0	0/0	0/0	./.	./.
snp1035	5	117656095	G	A	0/0	0/0	0|1	0/0	0/0	0/0	0/0	0/0	0/0	0/0	0/0	0/0	0/0	0/0	0/0	0/0	./.	./.	0/0	0/0	0/0	0/0	0/0	./.	0/0	0/0	0/0	0/0	0/0	0/0	0/0	./.	0/0	./.	0/1	0/0	0/0	0/0	0/0	0/0	./.	0/0	0/0	0/0	0|1
snp1036	5	117656101	G	A	0/0	0/0	0|1	0/0	0/0	0/0	0/0	0/0	0/0	0/0	0/0	0/0	0/0	0/0	0/0	0/0	./.	0/0	0/0	0/0	0/0	0/0	0/0	./.	0/0	./.	0/0	0/0	0/0	0/0	0/0	0/0	0/0	0/0	0/0	0/0	0/0	0/0	0/0	0/0	0/0	0/0	0/0	0/0	0/1
snp1037	5	117656182	G	A	0/0	0/0	0/0	0/0	0|1	0/0	0/0	0/0	.	0/0	1|1	./.	0|0	0/0	0/0	0/0	./.	0/0	0/0	0/0	0/0	0/0	0/0	./.	./.	0/0	0/0	0/0	0/0	0/0	0/0	./.	0/0	0/0	0/0	0/0	0/0	0/0	0/0	0/0	0/0	0/0	0/0	0/0	0/0
snp1038	5	117656191	G	A	./.	0/0	0/0	0/1	0/0	0/0	0/0	0/0	.	0/0	0/0	./.	0/0	0/0	0/0	./.	./.	0/0	0/0	0/0	0/0	0/0	0/0	./.	./.	0/0	0/0	0/0	0/0	0/0	1|1	./.	0/1	0/0	0/0	0/0	0/0	0/0	0/0	0/0	0/0	0/1	0/0	0/0	0/0
snp1039	5	122601017	G	T	0/0	0/0	0/0	0/0	0/0	./.	0/0	0|1	./.	0/0	./.	0/0	0|1	./.	0|1	0/0	0/0	0/0	0/0	./.	./.	0/0	0/0	./.	0/0	./.	0/0	0/0	0/0	0/0	0/0	0/0	0/0	0/0	./.	./.	0/0	0/0	./.	0/0	0/0	0/0	0/0	0|1	0/0
snp1040	5	122601018	C	T	0/0	0/0	0/0	0/0	0/0	./.	0/0	0|1	./.	0/0	./.	0/0	0|1	./.	0|1	0/0	0/0	0/0	0/0	./.	./.	0/0	0/0	./.	0/0	./.	0/0	0/0	0/0	0/0	0/0	0/0	0/0	0/0	./.	./.	0/0	0/0	./.	0/0	0/0	0/0	0/0	0|1	0/0
snp1041	5	122601019	A	T	0/0	0/0	0/0	0/0	0/0	./.	0/0	0|1	./.	0/0	./.	0/0	0|1	./.	0|1	0/0	0/0	0/0	0/0	./.	./.	0/0	0/0	0/0	0/0	./.	0/0	0/0	0/0	0/0	0/0	0/0	0/0	0/0	./.	0/0	0/0	0/0	./.	0/0	0/0	0/0	0/0	0|1	0/0
snp1042	5	122601025	A	T	./.	0/0	0/0	0/0	0/0	0/0	0/0	0/0	./.	0/0	./.	0/0	0|1	./.	0|1	0/0	0/0	0/0	0/0	./.	./.	0/0	0/0	0/0	0/0	./.	./.	0/0	0/0	0/0	0/0	0/0	0/0	0/0	./.	0/0	0/0	0/0	./.	0/0	0/0	0/0	./.	0|1	0/0
snp1043	5	123668533	T	C	0/1	0/0	0/0	0/0	0/0	0/0	0/0	0/0	0/0	0/0	0/0	0/0	0/0	0/0	0/0	./.	0/0	./.	0/0	0/0	0/0	0/0	0/1	0/0	0/0	0/0	0/0	0/0	0/0	0/1	0/0	0/0	0/0	0/0	0/0	0/0	0/0	0/0	0/0	0/0	0/0	0/0	0/0	0/0	./.
snp1044	5	123668608	G	A	0/0	0/0	0/0	0/0	0/0	0/0	0/0	0/0	0/0	0/0	0/0	0/0	0/0	0/0	0/0	0|1	0/0	0/0	0/1	0/0	0/0	0/0	0/1	0/0	0/0	0/0	0/0	0/0	0/0	0/1	0/0	0/0	0/0	0/0	0/0	0/0	0/0	0/0	0/0	0/0	0/0	0/0	0/0	0/0	0/1
snp1045	5	123668639	G	A	0/1	1/1	0/0	0/1	0/1	0/1	./.	0/1	1/1	0/0	./.	0/0	./.	1/1	0/1	0|1	0/0	./.	1/1	0/1	./.	1/1	1/1	0/1	0/1	0/1	0/1	0/1	0/1	1/1	0/0	0/0	0/1	0/1	1/1	1/1	0/0	0/1	0/0	0/1	./.	./.	0/0	0/1	1/1
snp1046	5	124249112	C	T	0/0	0/0	0/0	0/0	0/0	0/1	0/0	./.	./.	0/0	0/0	./.	./.	0/0	./.	0/0	0/0	./.	0/0	0/1	0/0	0/0	0/0	./.	./.	0/0	0/0	./.	0/1	0/0	0/0	0/0	0/1	0/0	0/1	0/0	0/0	./.	0/0	./.	1/1	0/0	1/1	0/0	0/0
snp1047	5	124263679	C	G	0/0	0/0	0/0	0/0	0/0	0/0	0/0	0/0	0/0	0/0	0/0	0/0	0/0	0/0	0/0	0/0	0/0	0/0	0/1	0/0	0/0	0/0	0/0	0/1	0/0	0/0	0/0	0/0	0/0	0/0	0/0	0/0	0/1	0/0	0/0	0/0	0/0	0/0	0/0	0/0	0/0	0/0	0/0	0/0	0/0
snp1048	5	124263741	G	A	0/1	0/0	0/0	0/1	0/0	0/1	./.	./.	0/0	0/0	0/0	0/0	0/0	0/1	0/0	0/0	./.	0/0	0/0	0/1	0/1	0/0	0/1	./.	0/0	./.	0/0	0/0	0/1	0/1	0/1	0/0	0/0	0/0	0/0	0/1	0/0	0/1	0/0	0/0	0/1	0/0	0/0	0/1	0/0
snp1049	5	124302528	C	T	0|1	1/1	./.	./.	0/1	0|1	0/1	1/1	0/0	0/0	0/0	./.	0/0	0/0	./.	0/0	0/0	0/0	0/0	0/1	0/0	0/0	0|1	0/0	0/0	0/0	0/0	./.	0/0	0/0	./.	0/0	0/0	0/1	./.	1/1	0/0	./.	./.	0/0	0/0	0/0	./.	0/0	0/0
snp1050	5	127460477	G	A	0/1	0/0	0/1	0/0	0/0	0/1	0/0	0/1	0/1	./.	./.	0/0	0/0	./.	0/0	0/0	1/1	./.	0/0	0/0	0/1	0/1	0/1	0/1	0/0	0/0	./.	0/1	0/1	0/1	0/1	0/1	0/0	0/1	0/1	0/0	0/1	0/0	0/0	0/1	0/0	0/1	0|1	0/1	0/1
snp1051	5	127460576	C	T	0/0	0/0	0/0	0/1	0/0	0/1	0/0	0/0	0/0	0/0	0/0	0/0	0/0	0/0	0/1	0/0	0/0	0/0	0/0	0/0	0/1	0/0	0/1	0/0	0/0	0/1	0/1	0/0	0/0	0|1	0/0	0/1	0/0	0/1	0/0	0/0	0/0	0/1	0/0	0/1	0/0	0/0	0/0	0/0	0/0
snp1052	5	127460612	G	A	0/0	0/0	0/0	0/0	0/0	0/0	0/0	0/0	0/0	0/1	0/1	0/0	0/1	0/0	0/0	0/0	0/0	0/0	0/0	0/0	0/0	0/0	0/0	0/0	0/0	0/0	0/0	0/1	0/1	0/0	0/0	0/1	0/0	0/0	0/1	0/0	0/0	0/0	0/0	0/1	0|1	0/1	0/0	0/0	0/0
snp1053	5	127460660	G	A	0/1	0/1	0/1	0/0	0/0	0|1	0/0	0/0	0/0	0/0	0/0	0/1	0/0	./.	0/0	0/0	0/0	0/0	0/0	0/1	0/0	0/1	0/0	0/0	0/1	1/1	0/0	0/1	0/0	0/0	0/0	0/0	0/1	0/0	0/0	0/0	0/0	0/1	0/0	0/0	0/1	0/1	0/0	0/0	0/0
snp1054	5	127460674	G	A	0/0	0/0	0/0	0/1	0/1	0|1	0/0	0/0	0/1	0/0	0/0	0/0	0/0	0/0	0/1	0/0	0/1	0/0	0/0	0/0	0/0	0/1	0/1	0/0	0/0	0/0	0/0	0/0	0/0	0/0	0/0	0/1	0/0	0/0	0/0	0/1	0/0	0/0	0/0	0/0	0/0	0/0	0/0	0/1	0/0
snp1055	5	127461361	C	T	0/0	0/0	0/0	0/0	0/0	0/0	0/0	0/0	0/0	0/0	0/0	0/0	0/0	0/0	0/0	0/0	0/0	./.	0/0	0/0	0/0	0/0	0/0	0/0	0/1	0/1	0/0	0/0	0/0	0/0	0/0	0/0	0/1	0/0	0/0	./.	./.	0/0	0/0	0/0	0/0	0/1	0/0	0/0	0/0
snp1056	5	141857301	G	A	0/0	0/0	0/0	0/0	0/0	0/0	0/0	0/0	./.	0/0	0/0	0/0	0/0	0/0	0/0	0/0	0/0	0/0	./.	0/0	0/0	0/0	0/0	0/0	0/0	./.	0/0	0/0	0/0	0/0	0/0	0/0	0/0	0/0	0/0	0/0	./.	0/0	0/0	0/0	0/0	0/0	0/0	0/0	0/0
snp1057	5	141857320	T	A	0/0	0/0	0/0	0/0	0/0	0/0	0/0	0/0	./.	./.	./.	0/0	0/0	0/0	0/0	0/0	./.	0/0	./.	0/0	0/0	0/0	0/0	./.	0/0	./.	0/0	0/0	0/0	0/0	0/0	0/0	0/0	0/0	0/0	0/0	./.	0/0	0/0	0/0	0/0	0/0	0/0	0/0	0/0
snp1058	5	144883708	G	A	0/0	0/0	0/0	0/0	0/0	0/0	0/0	0/0	./.	0/0	0/0	0/0	0/0	./.	0/0	0/0	0/0	0/0	0/0	./.	0/0	0/0	0/0	./.	0/0	0/0	0/0	0/0	0/0	0/0	0/0	0|1	0/0	0/0	0/0	0/0	./.	0/0	0/0	0/0	0/0	0/0	0/0	0/0	0/0
snp1059	5	152418259	G	A	0/0	0/0	0/0	0/0	0/0	0/0	./.	0/0	0/0	./.	0/0	0/0	0/0	0/0	1|1	0/0	./.	./.	0/0	0/0	0/0	0/0	0/0	0/0	0/0	0/0	0/0	0/0	0/0	./.	0/0	0/0	0/0	0/0	0/0	0/0	0/0	0/0	0/0	0/0	0/0	0/0	0/0	0/0	0/0
snp1060	5	152436660	C	T	0/0	0/0	0/0	0/0	0/0	0/0	0/0	0/0	0/0	0/0	0/0	./.	0/0	0/0	0/0	0/0	0/0	0/0	0/0	0/0	./.	0/0	0/0	0/0	0/0	0/0	./.	0/0	0/0	./.	0/0	0/0	0/0	0/0	0/0	0/0	0/0	0/0	0/0	0/0	0/0	0/0	0/0	0/0	0/0
snp1061	5	152436667	G	A	0/0	0/0	0/0	0/0	0/0	0/0	./.	0/0	0/0	0/0	0/0	./.	0/0	0/0	0|1	0/0	0/0	0/0	0/0	0/0	./.	0/0	0/0	0|1	./.	0/0	./.	0/0	0/0	./.	0/0	0/0	0/0	0/0	0/0	0/0	0/0	0/0	0|1	0/0	0/0	0/0	0/0	./.	0/0
snp1062	5	152436668	C	T	0/0	0/0	0/0	0/0	0/0	0/0	0/0	0/0	0/0	0/0	0/0	./.	0/0	0/0	0/0	0/0	0/0	0/0	0/0	0/0	./.	0/0	0/0	0/0	0/0	0/0	./.	0/0	0/0	./.	0/0	0/0	0/0	0/0	0/0	0/0	0/0	0/0	0/0	0/0	0/0	0/0	0/0	0/0	0/0
snp1063	5	152436669	G	A	0/0	0/0	0/0	0/0	0/0	0/0	./.	0/0	0/0	0/0	0/0	./.	0/0	0/0	0|1	0/0	0/0	0/0	0/0	0/0	./.	0/0	0/0	0|1	./.	0/0	./.	0/0	0/0	./.	0/0	0/0	0/0	0/0	0/0	0/0	0/0	0/0	0|1	0/0	0/0	0/0	0/0	./.	0/0
snp1064	5	152436673	G	A	0/0	0/0	0/0	0/0	0/0	0/0	0/0	0/0	0/0	0/0	0/0	./.	0/0	0/0	0/0	0/0	0/0	0/0	0/0	0/0	./.	0/0	./.	0/0	0/0	0/0	./.	0/0	0/0	./.	0/0	0/0	0/0	0/0	0/0	0/0	0/0	0/0	0/0	0/0	0/0	0/0	0/0	0/0	0/0
snp1065	5	152436687	C	T	0/0	0/0	0/0	0/0	0/0	0/0	0/0	0/0	0/0	0/0	0/0	./.	0/0	0/0	0/0	0/0	0/0	0/0	0/0	0/0	./.	0/0	0/0	0/0	0/0	0/0	./.	./.	0/0	./.	0/0	0/0	0/0	0/0	0/0	0/0	0/0	0/0	0/0	./.	0/0	0/0	0/0	0/0	0/0
snp1066	5	152436690	C	T	0/0	0/0	0/0	0/0	0/0	0/0	0/0	0/0	0/0	0/0	0/0	./.	0/0	0/0	0/0	0/0	0/0	0/0	0/0	0/0	./.	0/0	0/0	0/0	0/0	0/0	0/0	./.	0/0	./.	0/0	0/0	0/0	0/0	0/0	0/0	0/0	0/0	0/0	0/0	0/0	0/0	0/0	0/0	0/0
snp1067	5	152436733	G	A	0/0	0/0	0/0	0/0	./.	0/0	0/0	0/0	0/0	0/0	0/0	./.	0/0	0/0	0/0	0/0	0/0	0/0	0/0	0/0	0/0	0/0	0/0	./.	0/0	0/0	0/0	0/0	./.	./.	0/0	0/0	0/0	0/0	0/0	0/0	0/0	0/0	0/0	0/0	0/0	0/0	0/0	1|1	0/1
snp1068	5	152436737	G	A	0/0	0/0	0/0	0/0	./.	0/0	0/0	0/0	0/0	0/0	0/0	./.	0/0	0/0	0/0	0/0	./.	./.	0/0	0/0	0/0	0/0	0/0	0/0	0/0	0/0	0/0	0/0	0/0	./.	0/0	0/0	0/0	0/0	0/0	0/0	0/0	0/0	0/0	0/0	0/0	0|1	0/0	0/0	0/0
snp1069	5	152436739	C	T	0/0	0/0	0/0	0/0	./.	0/0	0/0	./.	0/0	0/0	0/0	./.	0/0	0/0	0/0	0/0	0/0	0/0	0/0	0/0	0/0	0/0	0/0	./.	0/0	0/0	0/0	0/0	./.	./.	./.	0/0	0/0	0/0	0/0	0/0	0/0	0/0	0/0	0/0	0/0	0/0	0/0	1|1	0/0
snp1070	5	152436745	C	T	0/0	0/0	0/0	0/0	./.	0/0	0/0	./.	0/0	0/0	0/1	./.	0/0	0/0	0/0	0/0	./.	0/0	1/1	0/0	0/0	0/0	0/0	0/0	0/0	0/0	0/0	0/0	0/0	./.	./.	0/0	./.	0/0	./.	0/0	0/0	0/0	0/0	0/0	0/1	0|1	0/0	0/0	0/0
snp1071	5	152436761	G	A	0/0	0/0	0/0	0/0	./.	0/0	0/0	0/0	0/0	0/0	0/0	./.	0/0	0/0	0/0	0/0	0/0	0/0	0/0	0/0	0/0	0/0	0/0	0/0	0/0	0/0	0/0	0/0	0/0	0/0	0/0	0/0	0/0	0/0	0/0	0/0	0/0	0/0	0/0	0/0	0/0	0/0	0/0	0/0	0/0
snp1072	5	152436797	T	C	0/0	0/0	0/0	0/0	./.	0/0	./.	0/0	0/0	0/0	0/0	./.	0/0	0/0	0/0	0/0	./.	./.	0/0	0/0	0/0	0/0	0/0	./.	0/0	0/0	0/0	0/0	0/0	0/0	0/0	0/0	0/0	0/0	0/0	0/0	0/0	0/0	0/0	0/0	0/0	0/0	0/0	0/0	./.
snp1073	5	152436823	C	T	0/0	0/0	0/0	0/0	0/0	0/0	./.	0/0	0/0	0/0	0/0	0/0	0/0	0/0	0/0	0/0	0/0	0/0	0/0	0/0	0/0	0/0	0/0	./.	0/0	0/0	./.	0/0	0/0	0/0	0/0	0/0	0/0	0/0	0/0	0/0	0/0	0/0	0/0	0/0	0/0	0/0	0/0	0/0	0/0
snp1074	5	152436829	G	T	0/0	0/0	0/0	0/0	0/0	0/0	./.	0/0	0/0	0/0	0/0	0/0	0/0	0/0	0/0	0/0	0/0	./.	0/0	0/0	0/0	0/0	0/0	0/0	0/0	0/0	./.	0/0	0/0	0/0	0/0	0/0	0/0	0/0	0/0	0/0	0/0	0/0	0/0	0/0	0/0	0/0	0/0	0/0	0/0
snp1075	5	152436836	C	G	0/0	0/0	0/0	0/0	0/0	0/0	./.	0/0	0/0	0/0	0/0	0/0	0/0	0/0	0/0	./.	0/0	0/0	0/0	0/0	0/0	0/0	0/0	0/0	0/0	0/0	./.	0/0	0/0	0/0	0/0	0/0	0/0	0/0	0/0	0/0	0/0	0/0	0/0	0/0	0/0	0/0	0/0	0/0	0/0
snp1076	5	152436871	T	G	./.	0/0	0/0	./.	0/0	0/0	./.	0/0	0/0	0/0	0/0	0/0	0/0	0/0	0/0	0/0	0/0	0/0	./.	0/0	0/0	0/0	0/0	0/0	0/0	0/0	0/0	0/0	0/0	0/0	0/0	0/0	0/0	0/0	0/0	0/0	0/0	0/0	0/0	0/0	0/0	0/0	0/0	0/0	0/0
snp1077	5	152436882	C	T	./.	0/0	0/0	0/0	0/0	0/0	0/0	0/0	0/0	0/0	0|1	0/0	0/0	0/0	0/0	0/0	0/0	0/0	./.	0/0	0/0	0/0	0/0	0/0	0/0	0/0	./.	0/0	0/0	0/0	0/0	0/0	0|1	0/0	0/0	0/0	0/0	0/0	0/0	0/0	0/0	0/0	0/0	0/0	0/0
snp1078	5	152436887	G	A	0/0	0/0	0/0	0/0	0/0	0/0	0/0	0/1	0/0	0/0	0/0	0/0	0/0	1/1	0/0	0/0	0/0	0/0	./.	1/1	0|1	0/0	0/0	0/0	0/0	0/1	./.	0/0	0/0	0/0	1/1	./.	0/1	0/0	0/0	0/0	0/0	0/0	0/0	0/0	0/0	0/0	0/0	0/0	0/0
snp1079	5	152436905	G	A	./.	./.	0/0	0/0	0/0	0/0	0/0	0/0	0/0	0/0	./.	0/0	0/0	0/0	0/0	0/0	0/0	./.	0/0	0/0	0/0	0/0	0/0	0/0	0/0	0/0	0/0	0/0	0/0	0/0	./.	0/0	0/0	0/0	0/0	0/0	0/0	0/0	0/0	0/0	0/0	0/0	0/0	0/0	0/0
snp1080	5	152436906	G	A	./.	./.	0/0	0/0	0/0	0/0	0/0	0/0	0/0	0/0	./.	0/0	0/0	0/0	0/0	0/0	0/0	./.	0/0	0/0	0/0	0/0	0/0	0/0	0/0	0/0	0/0	0/0	0/0	0/0	./.	0/0	0/0	0/0	0/0	0/0	0/0	0/0	0/0	0/0	0/0	0/0	0/0	0/0	0/0
snp1081	5	152436933	C	T	0/0	./.	0/0	0/0	0/0	0/0	0/0	0/0	0/0	0/0	./.	0/0	0/0	0/0	0/0	0/0	0/0	./.	0/0	0/0	0/0	0/0	0/0	0/0	0/0	0/0	0/0	0/0	0/0	0/0	./.	0/0	0/0	0/0	0/0	0/0	0/0	0/0	0/0	0/0	0/0	0/0	0/0	0/0	0/0
snp1082	5	152436944	C	T	0/0	0/0	0/0	0/0	0/0	0/0	./.	0/0	0/0	0/0	0/0	0/0	0/0	0/0	0/0	0/0	0/0	./.	0/0	0/0	0/0	0/0	0/0	./.	0/0	0/0	0/0	0/0	0/0	0/0	./.	0/0	0/0	0/0	0/0	0/0	./.	0/0	0/0	0/0	0/0	0/0	0/0	./.	0/0
snp1083	5	152436961	C	T	0/0	0/0	0/0	0/0	0/0	0/0	0/0	0/0	0/0	0/0	0/0	0/0	0/0	0/0	0/0	0/0	0/0	./.	0/0	0/0	0/0	./.	0/0	0/0	0/0	0/0	0/0	0/0	0/0	0/0	./.	0/0	0/0	0/0	0/0	0/0	0/0	0/0	0/0	0/0	0/0	0/0	0/0	./.	0/0
snp1084	5	152436962	C	T	0/0	0/0	0/0	0/0	0/0	0/0	0/0	0/0	0/0	0/0	0/0	0/0	0/0	0/0	0/0	0/0	0/0	./.	0/0	0/0	0/0	./.	0/0	0/0	0/0	0/0	0/0	0/0	0/0	0/0	./.	0/0	0/0	0/0	0/0	0/0	./.	0/0	0/0	0/0	0/0	0/0	0/0	0/0	0/0
snp1085	5	152436967	C	T	0/0	0/0	0/0	0/0	0/0	0/0	./.	0/0	0/0	0/0	0/0	0/0	0/0	0/0	0/0	0/0	0/0	./.	0/0	0/0	0/0	./.	0/0	./.	0/0	0/0	0/0	0/0	0/0	0/0	./.	0/0	0/0	0/0	0/0	0/0	./.	0/0	0/0	0/0	0/0	0/0	0/0	0/0	0/0
snp1086	5	152436968	A	G	0/0	0/0	0/0	0/0	0/0	0/0	./.	0/0	0/0	0/0	0/0	0/0	0/0	0/0	0/0	0/0	0/0	./.	0/0	./.	0/0	./.	0/0	./.	0/0	0/0	0/0	0/0	0/0	0/0	./.	0/0	0/0	0/0	0/0	0/0	./.	0/0	0/0	0/0	0/0	0/0	0/0	0/0	0/0
snp1087	5	152436976	G	T	0/0	0/0	0/0	0/0	0/0	0/0	0/0	0/0	0/0	0/0	0/0	0/0	0/0	0/0	0/0	0/0	./.	./.	0/0	0/0	0/0	0/0	0/0	./.	0/0	0/0	0/0	0/0	0/0	0/0	0/0	0/0	0/0	0/0	0/0	0/0	./.	0/0	0/0	0/0	0/0	0/0	0/0	0/0	0/0
snp1088	5	152436979	C	T	0/0	0/0	0/0	0/0	0/0	0/0	0/0	0/0	0/0	0/0	0/0	0/0	0/0	0/0	0/0	0/0	0/0	./.	0/0	0/0	0/0	./.	0/0	./.	0/0	0/0	./.	0/0	0/0	0/0	0/0	0/0	0/0	0/0	0/0	0/0	./.	0/0	0/0	0/0	0/0	0/0	0/0	0/0	0/0
snp1089	5	152436985	G	A	0/0	0/0	0/0	0/0	0/0	0/0	./.	0/0	0/0	0/0	0/0	0/0	0/0	0/0	0/0	0/0	0/0	./.	0/0	0/0	./.	0/0	0/0	./.	0/0	0/0	0/0	0/0	0/0	0/0	0/0	0/0	0/0	0/0	0/0	0/0	0/0	0/0	0/0	0/0	0/0	0/0	0/0	0/0	0/0
snp1090	5	152436996	C	T	0/0	0/0	./.	./.	0/0	./.	0/0	0/0	0/0	0/0	0/0	0/1	0/0	0/0	1/1	./.	./.	./.	0/0	0/0	./.	./.	0/0	0/0	0/0	0/0	0/0	./.	1/1	0/0	0/0	0/0	1/1	1/1	0/0	./.	0/0	1/1	1/1	1/1	1/1	0/1	0/0	0/0	0/0
snp1091	5	158901000	C	G	0/0	0/0	0/0	0/0	0/0	0/0	0/0	./.	0/0	0/0	0/0	0/0	./.	0/0	0/0	0/0	0/0	0/0	0/0	0/0	0/0	0/0	0/0	0/0	0/0	0/0	0/0	0/0	0/0	0/0	./.	./.	0/0	0/0	0/0	0/0	0/0	0/0	0/0	0/0	0/0	0/0	0/0	0/0	./.
snp1092	5	162159380	C	A	./.	./.	0/0	0/0	0/0	0/0	0/0	0/0	0/0	0/0	0/0	0/0	0/0	0/0	./.	./.	0/0	0/0	0/0	./.	0/0	0/0	./.	./.	0/0	0/0	0/0	0/0	0/0	0/0	./.	0/0	1|1	0/0	0/0	0/0	0/0	0/0	0/0	0/0	0/0	0/0	1/1	0/0	0/0
snp1093	5	162161111	C	T	0/0	0/0	0/1	0/0	1/1	0/0	0/0	0/1	0/0	0/0	0/0	0/0	./.	1/1	0/0	./.	0/0	./.	0/0	0/1	0/1	0/0	0/0	0/0	0/1	0/0	0/0	./.	0/0	0/0	0/0	1/1	0/0	./.	0/0	./.	0/0	0/0	./.	0/1	./.	0/1	./.	./.	./.
snp1094	5	162161113	G	A	1/1	0/0	0/0	0/0	0/0	0/0	0/0	./.	0/0	./.	0/0	0/0	./.	0/0	1/1	./.	0/0	0/0	0/0	0/0	0/0	0/0	0/0	0/0	0/1	./.	0/1	./.	0/0	0/1	0/0	0/0	1/1	./.	0/0	./.	0/0	0/1	./.	0/0	0/0	0/0	./.	./.	./.
snp1095	5	162161162	C	A	0/0	0/1	0/1	0/0	1/1	0/0	0/0	0/0	0/0	0/0	0/0	0/1	0/0	1/1	./.	0/0	./.	./.	0/0	0/1	0/1	0/1	0/1	0/0	0/1	0/0	0/0	0/0	0/0	0/0	0/0	0/1	./.	0/0	0/0	0/1	0/0	0/0	./.	0/1	0/1	0/1	0/0	./.	./.
snp1096	5	162161193	C	T	0|1	0|1	0|1	0|1	0/0	0/0	0/0	0|1	0/0	0|1	0/0	0/0	0/0	0/0	./.	1|1	0/0	./.	0/0	0/0	0/0	0/0	0|1	0/0	0|1	./.	0|1	0/0	0/0	0/0	./.	0|1	1|1	./.	0|1	0|1	./.	0/1	0/0	0|1	0/0	0/0	0/0	0/0	0/0
snp1097	5	162161199	G	A	0/0	0/0	0/0	0/0	0/0	0/0	0/0	0/0	0/0	0/0	0/0	0/0	0/0	0/0	./.	0/0	./.	./.	0/0	0/0	0/0	0/0	0/0	0/0	0/0	./.	0/1	0/0	0/0	0/0	0/0	0/0	0/0	0/0	0/0	0/0	1/1	0/0	0/0	0/0	0/0	0/0	0/0	0/0	0/0
snp1098	5	162161201	G	T	0|1	0|1	0|1	0|1	0/0	0/0	0/0	0|1	0/0	0|1	0/0	0/0	0/0	0/0	./.	1|1	0/0	./.	0/0	0/0	0/0	0/0	0|1	0/0	0|1	./.	0|1	0/0	0/0	0/0	./.	0|1	1|1	./.	0|1	0|1	0/0	0/1	0/0	0|1	0/0	0/0	0/0	0/0	0/0
snp1099	5	162161225	A	T	0/1	0/0	0/1	0/0	1/1	0/0	./.	0/1	0/0	0|1	0/0	0/1	./.	1/1	.	0/0	1/1	./.	0/0	0/0	0/1	0/0	0/0	0/0	0/1	./.	0/1	0/1	./.	0/0	0/0	0/0	0/0	0/0	0/0	0/0	0/0	0/0	./.	0/0	./.	0/0	0/0	0/0	0/0
snp1100	5	162161240	C	T	0/0	0/0	0/1	0/0	0/0	0/0	0/0	0/0	0/0	0/0	0/0	0/0	0/0	0/0	0/0	./.	0/0	./.	0/0	0/0	0/0	0/0	./.	0/0	0/0	./.	0/0	0/0	0/0	0/0	./.	0/0	1/1	0/1	0/0	0/0	0/0	0/0	0/0	0/1	0/0	0/1	0/0	0/0	0/0
snp1101	5	162161242	G	A	0/1	0/0	0/1	0/0	0/1	0/0	./.	0/1	./.	0|1	0/0	0/1	0/0	./.	./.	0/0	./.	./.	0/0	./.	0/1	0/0	0/0	0/0	0/1	./.	0/0	0/0	1/1	0/0	0/0	0/0	0/0	0/0	0/0	0/1	0/0	0/0	0/0	0/0	0/0	0/0	0/0	0/0	0/0
snp1102	5	162221657	G	T	./.	0/0	0/0	0/0	0/0	0/0	0/0	0/0	0/0	0/0	0/0	0/0	0/0	./.	0/0	0/0	0/0	0/0	./.	0/0	0/0	0/0	0/0	0/0	./.	0/0	0/0	0/0	./.	0/0	0/0	./.	0/0	0/0	0/0	0/0	0|1	0/0	0/0	0/0	./.	./.	0/0	0/0	0/0
snp1103	5	162221664	G	A	./.	0|0	0/0	0/0	0/0	0/0	0/0	0/0	0/0	./.	0/0	0/0	./.	./.	0/0	./.	./.	./.	./.	0/0	0/0	0/0	0/0	0/0	./.	0/0	0/0	0/1	./.	./.	0/0	0/0	0/0	0/0	0/0	0/0	0|1	0/0	./.	./.	./.	./.	0/0	0/0	0/0
snp1104	5	162221721	C	A	./.	./.	0/0	1/1	0/0	0/1	0/0	0/0	./.	0/0	0/0	0/0	0/0	0/0	./.	0/0	0/0	0/0	./.	0/0	./.	0/0	0/0	0/0	0/0	0/1	0/1	0/0	0/0	0/0	1/1	./.	1/1	0/1	0/0	0/1	0/0	./.	0/1	0/0	0/0	./.	0/0	0/0	0/0
snp1105	5	162221732	G	C	./.	./.	0/0	1/1	0/0	0/1	0/0	0/0	./.	0/0	0/0	0/0	0/0	0/0	./.	0/0	0/0	0/0	./.	0/0	0/0	0/0	0/0	0/0	0/0	0/0	0/1	0/0	0/0	0/0	1/1	0/0	1/1	0/1	0/0	0/1	0/0	./.	0/1	0/1	0/0	0/0	0/0	0/0	0/0
snp1106	5	162221739	G	A	./.	0/0	./.	0/0	0/0	0/0	./.	0/1	./.	./.	0/0	0/1	0/0	0/0	0/0	0/0	0/0	0/0	0/0	./.	./.	0/0	0/1	0/0	0/0	0/0	0/0	./.	0/0	0/0	0/0	./.	0/0	0/0	0/1	0/1	0/0	0/0	0/0	0/0	0/0	0/0	./.	0/0	0/0
snp1107	5	162221763	C	T	0/0	0/0	0/0	0/0	0/0	0/0	1/1	0/0	./.	0/0	0/0	0/1	./.	./.	0/0	0/1	./.	0/1	0/0	0/0	0/0	0/0	0/0	./.	./.	0/0	0/0	0/0	0/1	./.	0/0	0/0	0/0	0/1	0/0	0/0	0/0	0/0	0/0	0/0	0/0	0/0	0/0	0/0	0/0
snp1108	5	162221816	A	G	0/0	0/0	0/0	0/0	0/0	0/0	0/0	0/0	./.	0/0	0/0	0/0	./.	0/0	0/0	0/0	0/0	0/0	0/0	0/0	0/0	0/0	0/0	./.	0/0	0/0	0|1	0/0	0/0	./.	0/0	0/0	0/0	0/0	0|1	0/0	1|1	0/0	0/0	0/0	./.	0/0	0/0	0/0	0/0
snp1109	5	162221841	C	T	0/0	0/0	0/0	0/0	./.	0/0	0/0	0/0	0/0	0/0	0/0	./.	0/0	./.	0/0	./.	0/0	./.	0/0	./.	0/0	0/0	0/0	./.	0/0	./.	0/1	0/0	./.	0/0	0/0	0/0	0/0	./.	0/0	0/0	0/0	0/0	0/0	0/0	0/0	0/0	0/0	0/1	0/0
snp1110	5	162221861	G	C	0/0	0/0	0/0	0/1	./.	0/0	0/0	0/0	0/0	0/0	0/0	0/0	0/0	./.	0/0	./.	0/0	./.	0/0	0/0	./.	./.	0/0	./.	./.	./.	0/1	0/0	0/0	0/0	0/0	0/0	0/0	1/1	0/0	1/1	0/0	./.	0/0	0/0	./.	0/1	0/1	0/1	0/0
snp1111	5	162221943	T	C	0/0	0/0	./.	0/0	./.	0/0	0/0	0/1	./.	0/0	0/0	./.	0/0	./.	0/0	0/0	0/0	0/0	./.	./.	0/0	0/0	./.	./.	0/1	0/0	0/0	0/0	0/0	0/0	0/0	0/0	0/0	0/1	0/0	0/0	0/0	0/0	./.	0/0	0/0	0/0	1|1	0/0	1|1
snp1112	5	162221948	C	T	./.	./.	./.	0/0	0/0	0/0	0|1	0/1	./.	0/0	0/0	0/0	0/0	0/0	./.	./.	0/0	1|1	./.	0/0	0/0	0/0	0/0	0/0	0/1	0/0	0/0	./.	1/1	0/0	0/0	./.	./.	0/0	0/0	0/0	0/0	0/0	0/0	0/0	./.	0/0	0/0	0/0	0/0
snp1113	5	162221971	G	T	0/0	0/0	./.	0/0	1/1	0/0	0/0	0/1	./.	0/0	0/0	1/1	0/0	./.	0/0	0/0	0/0	0/0	./.	0/0	0/0	0/0	0/1	./.	0/1	0/0	0/0	0/0	0/0	0/0	0/0	0/0	0/0	0/1	0/0	0/0	./.	0/0	./.	0/0	./.	0/0	0/0	0/1	./.
snp1114	5	162230014	A	G	./.	./.	1/1	0/0	0/0	0/0	0/0	0/0	0/0	0/0	./.	0/0	0/0	0/0	./.	./.	0/0	0/0	0/0	0/0	./.	0/0	0/0	0/0	./.	0/0	0/1	0/0	0/1	./.	0/0	0/0	0/0	./.	0/0	0/0	0/0	0/0	0/0	0/0	0/0	0|1	0/1	0/0	1/1
snp1115	5	162230217	T	G	0/0	0/1	0/0	0/0	0/0	0/0	./.	0/0	0/0	0/0	./.	0/1	0/0	0/0	./.	0/0	./.	0/0	./.	./.	./.	1/1	./.	0/0	0/0	0/0	0/1	0/1	./.	0/1	0/1	0/0	0/1	0/1	0/0	./.	0/0	0/0	0/0	0/0	0/0	0/0	0/1	./.	0/0
snp1116	5	162230294	G	C	0/0	0/1	0/0	1/1	./.	1/1	1|1	./.	./.	./.	./.	0/1	0/0	0/0	0/0	0/0	./.	0/1	./.	0/0	./.	1/1	./.	0/0	./.	0/0	0/0	0/0	1/1	./.	0/0	0/0	./.	0/0	0/0	./.	0/0	0/0	0/0	0/0	0/0	0/0	0/0	./.	0/0
snp1117	5	168726647	G	A	0/0	0/0	0/0	0/0	0/1	./.	./.	0/0	0/0	0/0	./.	0/0	0/0	0/0	0/0	0/0	0/0	0/0	0/0	./.	./.	0/0	./.	0/0	0/0	0/0	./.	0/0	0/0	0/0	./.	./.	0/0	0/0	./.	0/0	./.	0/0	0/0	0/0	0/0	0/0	0/0	0/0	0/0
snp1118	5	168726673	C	T	0/0	0/0	0/0	0/0	0/0	./.	./.	0|1	0/0	0/0	./.	./.	./.	0/0	0/0	0/0	0/0	0/1	0/0	./.	0/0	0/0	0/0	0/0	0/0	0/1	./.	0/1	0/0	0/0	./.	./.	0/0	0/0	0/0	0/0	./.	0/1	0/0	0/0	0/0	0/0	0/0	0/0	0/0
snp1119	5	168726679	G	A	0/0	0/0	0/1	0/0	0/0	./.	./.	0|1	0/0	0/0	./.	0/0	0/0	0/0	0/0	0/0	0/0	0/0	0/0	./.	0/0	0/0	0/0	./.	./.	0/0	./.	0/0	0/0	0/0	./.	./.	0/0	0/0	0/1	0/0	./.	0/0	0/0	0/0	0/0	0/0	0/0	0/0	0/1
snp1120	5	168726713	A	T	0/0	0/0	0/0	0/0	0/0	./.	./.	0/0	0/0	0/0	./.	0/0	0/0	./.	0/0	0/0	0/0	0/0	0/0	./.	0/0	0/0	0/0	0/0	0/0	0/0	./.	0/0	0/0	./.	./.	./.	0/0	0/0	0/0	0/0	./.	0/0	0/0	0/0	0/0	0/1	./.	0/0	0/0
snp1121	5	168726720	G	A	0/0	0/0	0/0	0/0	0/0	./.	./.	0/0	0/0	0/0	./.	./.	0/0	0/0	0/0	0/0	0/0	0/0	0/0	./.	0/0	0/0	./.	0/0	0/0	0/0	./.	0/0	0/0	0/0	./.	./.	0/0	0/0	0/0	0/0	./.	0/0	0/0	0/0	0/0	0/0	./.	0/0	0/0
snp1122	5	179150460	C	A	0/0	0/0	0/0	0/0	0/0	0/0	0/0	0/0	0/0	0/0	./.	0/0	./.	0/0	0/0	0/0	./.	0/0	0/0	0|1	0/0	0/0	1/1	0/0	0/1	0/0	./.	0/0	0/0	0/0	./.	0/0	0/0	0/0	0/0	0/0	./.	0/0	0/0	0/0	0/0	0/0	0/0	0/0	0/0
snp1123	5	183187064	G	A	0/0	./.	0/0	0/0	1/1	1/1	1/1	0/0	0/0	./.	./.	0/0	0/0	./.	0/0	./.	0/0	0/0	0/0	./.	0/0	0/0	0/0	0/0	0/0	./.	0/1	0/0	./.	0/0	0/0	./.	0/0	./.	./.	0/0	0/0	1/1	0/0	0/0	0/0	0/0	0/0	0/0	0/0
snp1124	5	192369731	T	A	0/0	./.	0/0	0/0	0/0	0/0	0/0	0/0	0/0	0/0	0/0	0/0	0/0	./.	0/0	0/0	0/0	./.	0/0	0/0	0/0	0/0	0/0	0|1	0/0	0/0	./.	0/0	0/0	./.	0/0	0/0	0/0	0/0	0/0	0/0	0/0	0/0	0/0	0/0	./.	0/0	0/0	0/0	0/0
snp1125	5	192369819	G	T	0/0	0/0	0/0	0/0	0/0	0/1	0/0	0/0	0/0	0/0	0/0	./.	0/0	0/0	0/0	0/0	0/0	0/0	0/0	0/0	0/0	0/0	0/0	0/0	0/0	0/0	0/0	0/0	0/0	0/0	0/0	0/0	0/0	0/0	0/0	0/0	0/0	0/0	0/0	0/0	0/0	0/0	0/0	0/1	0/0
snp1126	5	192369915	A	G	1|1	./.	1|1	1|1	./.	1|1	0|1	0|1	1|1	0|1	./.	1|1	1|1	1|1	0|1	./.	0|1	1|1	0|1	1|1	1|1	1|1	0|1	0|1	0|1	0|1	.	./.	0|1	./.	0|1	1|1	0|1	0|1	1|1	1/1	1|1	1|1	1|1	1|1	1|1	1|1	0/0	1|1	0|1
snp1127	5	192369945	G	A	0/0	0/0	0/0	0/0	0/0	0/1	0/0	0/0	0/0	0/0	./.	0/0	0/1	0/0	0/0	0/0	0/0	./.	0/0	0/0	0/0	0/0	0/1	0/0	0/0	0/0	./.	./.	0/0	0/0	0/0	0/0	0/0	0/0	0/1	0/1	0/0	0/0	0/0	0/0	0/0	0/0	0/0	0/0	0/0
snp1128	5	192369946	T	C	1/1	1/1	1|1	0|1	0/0	1/1	1/1	0/1	1/1	0|1	./.	0/1	1|1	1|1	0/1	0/0	0|1	./.	1/1	1/1	1/1	1|1	0|1	0/1	0|1	0|1	.	./.	0|1	1/1	0/1	1/1	1/1	1/1	1/1	1/1	1|1	1|1	1|1	1|1	1|1	1|1	0/1	1/1	0|1
snp1129	5	192369960	G	A	0/0	0/0	0/0	0/0	0/0	0/1	0/0	0/0	0/0	0/0	./.	0/0	0/0	0/0	0/0	0/0	0/0	./.	0/0	0/1	0/0	0/0	0/0	0/0	0/0	0/0	./.	0/0	0/0	0/0	0/0	0/0	0/0	0/0	0/0	0/0	0/0	0/0	0/0	0/0	0/0	0/0	0/0	0/0	0/0
snp1130	5	192369990	T	C	1/1	1|1	1|1	0|1	0|1	1/1	1/1	0/1	1/1	0/0	0|1	0/1	1|1	1|1	0|1	0/1	1|1	./.	1/1	0/1	1/1	1|1	0|1	0/1	0|0	0|1	./.	1|1	0|1	1|1	1/1	./.	0/1	1/1	1/1	1/1	1|1	1|1	1|1	1|1	./.	1|1	0|1	1/1	0|1
snp1131	5	192370008	A	G	1/1	1|1	0|1	0|1	./.	1/1	1/1	0/1	1/1	0/0	0|1	0/1	1|1	0|1	0|1	0/1	./.	./.	1/1	0/1	1/1	1|1	0|1	0/1	0|1	0|1	1/1	1|1	0|1	0|1	1/1	1/1	1/1	1/1	1/1	1/1	1|1	1|1	./.	1|1	0/0	1|1	1|1	1/1	./.
snp1132	5	192370024	C	T	0/1	0/1	0/0	0|1	0/0	0/0	0/0	0/1	0/0	0/0	0/0	0/0	0/1	0/0	0/0	0/0	0/0	./.	0/0	0/0	0/0	0/1	0/0	0/0	0/0	0/0	0/0	0/0	0/0	0/0	0/0	0/1	0/0	0/0	0/1	0/0	0/0	0/0	0/0	0/0	0/0	0/0	0/0	0/0	0/0
snp1133	5	192370037	C	T	1|1	1|1	0|1	0|1	1|1	1|1	1|1	0|1	1|1	.	1|1	0|1	1|1	0|1	0|1	1|1	./.	.	1|1	0|1	1|1	1|1	0|1	0|1	1|1	0|1	1|1	1|1	0|1	0|1	1|1	1|1	1|1	0|1	1|1	1/1	./.	1|1	1|1	1|1	0|1	1|1	1|1	0|1	./.
snp1134	5	192370039	G	A	1|1	1|1	0|1	0|1	1|1	1|1	1|1	0|1	1|1	.	1|1	0|1	1|1	0|1	0|1	1|1	./.	.	1|1	0|1	1|1	1|1	0|1	0|1	1|1	0|1	1|1	1|1	0|1	0|1	1|1	1|1	1|1	0|1	1|1	1/1	./.	1|1	1|1	1|1	0|1	1|1	1|1	0|1	./.
snp1135	5	192370064	G	A	0/1	0/0	0/0	0/1	0/0	0/1	0/1	0/1	./.	0/0	0/0	0/0	0/0	0/0	0/1	0/1	0/0	0/0	0/0	0/0	./.	0/0	0/0	0/0	0/0	0/0	0/0	0/0	0/0	0/0	0/0	0/0	0/1	0/0	0/1	0/1	0/0	0/0	0/0	0/0	0/0	0/0	0/0	0/1	0/0
snp1136	5	192370090	G	A	1/1	1/1	0/1	1/1	1/1	0/1	1/1	1/1	./.	1/1	1/1	1/1	1/1	0/1	0/1	1/1	0/1	1/1	1/1	0/1	1/1	1/1	0/1	0/1	1/1	1/1	1/1	0/1	0/1	0/1	0/1	1/1	1/1	1/1	1/1	1/1	1/1	1/1	0/1	1/1	0/1	1/1	1/1	0/1	0/1
snp1137	5	192370120	T	A	0/1	0/1	0/1	0/1	0/1	0/1	0/1	0/1	./.	1/1	0/1	0/1	0/1	0/1	0/1	0/1	0/1	1/1	0/1	0/1	1/1	0/1	0/1	0/1	0/1	1/1	1/1	0/1	0/1	0/1	0/1	1/1	0/1	1/1	0/1	0/1	0/1	0/1	0/1	0/1	0/1	0/1	0/1	0/1	0/1
snp1138	5	192370134	C	T	0/0	0/0	0/0	0/1	0/0	0/0	0/0	0/1	./.	0/0	0/0	0/0	0/0	0/1	0/0	0/0	0/1	0/0	0/0	0/1	0/0	0/0	0/0	0/0	0/0	0/0	0/0	0/0	0/0	0/0	0/0	0/1	0/0	./.	0/0	0/0	0/1	0/0	0/0	0/0	0/0	0/0	0/0	0/0	0/1
snp1139	5	192370135	C	T	0/0	0/0	0/0	0/0	0/0	0/0	0/0	0/0	./.	0/0	0/0	0/0	0/0	0/0	0/0	0/0	0/0	0/0	0/0	0/0	0/0	0/0	0/0	0/0	0/0	0/0	0/0	0/0	0/0	0/0	0/0	0/0	0/0	./.	0/0	0/0	0/0	0/0	0/0	0/0	0/0	0/0	0/0	0/0	0/0
snp1140	5	192370148	C	T	1/1	1/1	1/1	1/1	0/1	1/1	1/1	1/1	./.	0/1	1/1	1/1	1/1	1/1	0/1	1/1	0/1	0/1	1/1	1/1	1|1	0/1	1/1	0/1	1/1	1/1	1/1	0/1	0/1	1/1	./.	1/1	0/1	./.	1/1	1/1	0/1	1/1	0/1	1/1	1/1	1/1	1/1	0/1	0/1
snp1141	5	192370204	T	C	1|1	1|1	0|1	0|1	0|1	0|1	0|1	1|1	./.	1|1	1|1	1|1	0/1	1|1	0|1	0|1	0|1	0|1	0|1	1|1	0|1	0|1	1|1	1|1	1|1	0/1	1|1	0|1	0/1	1|1	0|1	1|1	0|1	0/0	0/1	0/1	0|1	0/0	0|1	0/0	1|1	0/1	1|1	0|1	0|1
snp1142	5	192370212	T	C	1|1	1|1	0|1	1|1	0|1	0|1	0|1	1|1	./.	1|1	1|1	1|1	1|1	1|1	1/1	1|1	0|1	0|1	0|1	1|1	0|1	0|1	1|1	1|1	1|1	1|1	1|1	0|1	0|1	1|1	0|1	1|1	0|1	1|1	0|1	1|1	0|1	1|1	0|1	0|1	1|1	1|1	1|1	0|1	0|1
snp1143	5	192370214	G	A	1|1	1|1	0|1	1|1	0|1	0|1	0|1	1|1	./.	1|1	1|1	1|1	1|1	1|1	0|1	1|1	0|1	0|1	0|1	1|1	0|1	0|1	1|1	1|1	1|1	1|1	1|1	0|1	0|1	1|1	0|1	1|1	0|1	1|1	0|1	1|1	0|1	1|1	0|1	0|1	1|1	1|1	1|1	0|1	0|1
snp1144	5	192370224	T	C	1|1	1|1	0/1	1|1	0|1	0|1	0|1	1|1	./.	1|1	1|1	1|1	1|1	1|1	0|1	1|1	0|1	0|1	0|1	1|1	0|1	0|1	1|1	1|1	1|1	1|1	1|1	0|1	0|1	1|1	0|1	1|1	0|1	1|1	0|1	1|1	0|1	1|1	0|1	0|1	1|1	1|1	1|1	0|1	0|1
snp1145	5	192370241	C	T	0/0	0/0	0/0	0|0	0/1	0/1	0/0	0/0	./.	0/0	0/0	0/0	0/0	0/1	0/1	0/1	0/1	0/0	0/1	0/1	0/0	0/0	0/0	0/1	0/0	0/0	0/1	0/0	0/1	0/1	0/0	0/0	0/0	0/0	0/0	0/0	0/0	0/0	0/0	0/0	0/0	0/1	0/0	0/1	0/0
snp1146	5	192370817	C	T	0/0	0/0	0/0	0/0	0/0	0/0	0/0	0/0	./.	0/0	0/0	0/0	0/1	0/0	0/0	./.	0/0	0/1	1|1	0/0	0/0	0/0	0/0	0/0	./.	0/0	0/0	0/0	0/0	./.	0/0	0/0	0/1	0/1	0/0	0/0	0/0	0/0	0/0	0/0	0/0	0/0	0/0	0/0	0/0
snp1147	5	195206730	G	A	./.	0/0	0/0	0/0	0/0	0/0	0/0	./.	./.	0/0	0/0	0/0	0/0	0/0	0/0	0/0	./.	./.	0/0	0/0	0/0	./.	0/0	0/0	0/0	0/0	0/0	0/0	0/0	0/0	0/0	./.	0/0	0/0	0/0	./.	0/0	./.	0/0	0/0	0/0	0/0	0/0	0/0	./.
snp1148	5	196467590	G	A	./.	0/0	0/0	0/0	1/1	0/0	0/0	0/0	0/0	0/0	0/0	./.	0/0	0/0	0/0	0/0	0/0	0/0	0/0	0/0	./.	0/0	0/0	0/0	./.	0/0	./.	./.	0/1	0/0	0/0	./.	0/0	./.	0/0	0/0	0/0	./.	0/0	0/1	0/0	0/0	./.	0/0	./.
snp1149	5	199745669	C	T,G	0/0	1/1	0/0	0/0	0/0	0/0	./.	0/0	0/0	0/0	0/0	2|2	0/0	./.	0/0	0/0	1/1	0/0	2|2	0/0	0/0	0/0	0|2	0/0	0|1	./.	0/0	0|2	0/0	0|2	0|2	0/0	0/0	0/0	0/0	0|2	0/0	0/0	0|2	0/0	0/0	0/0	./.	1/2	0/0
snp1150	5	199745670	A	G	0/0	0/0	0/0	0/0	0/0	0/0	./.	0/0	0/0	0/0	0/0	1|1	0/0	./.	0/0	0/0	0/0	0/0	1|1	0/0	0/0	0/0	0|1	0/0	0/0	./.	0/0	0|1	0/0	0|1	0|1	0/0	0/0	0/0	0/0	0|1	0/0	0/0	0|1	0/0	0/0	0/0	./.	0/1	0/0
snp1151	5	199745694	A	G	0/0	1/1	0/0	0/0	0/0	0/0	0/0	0/0	0/0	0/0	./.	./.	0/0	0/0	0/0	./.	1/1	0/0	./.	0/0	0/0	./.	0/0	0/0	0|1	0/0	0/0	0/0	0/0	0/0	0/0	0/0	0/0	./.	0/0	0/0	0/0	0/0	0/0	0|1	0/0	0/0	0/0	0/1	0/0
snp1152	5	202684277	T	A	0/0	0/0	0/0	0/0	0/0	0/1	./.	0/1	0/0	0/1	1/1	0/0	0/1	0/0	0/0	0/0	0/0	0/0	0/1	./.	0/0	0/0	0/0	./.	0/0	0/0	0/0	0/0	0/0	0/0	0/0	0/0	0/0	0/0	0/0	0/0	./.	0/1	0/0	0/1	0/0	0/0	0/0	0/0	0/0
snp1153	5	202684297	G	A	0/0	0/0	0/0	0/0	0/0	0/0	0/0	0/1	0/0	0/0	0/0	./.	0/0	0/0	0/1	0/0	0/0	0/0	0/0	./.	0/0	0/0	0/0	0/0	0/0	0/0	0/0	./.	0/0	0/0	0/0	0/0	0/0	0/0	0/0	0/0	0/0	0/0	0/0	0/0	0/0	0/0	0/0	0/0	0/0
snp1154	5	202684305	C	T	0/0	0/0	0/0	0/0	0/1	0/1	0/0	0/1	0/0	0/0	1/1	0/0	0/0	0/0	0/0	0/0	0/0	0/0	./.	./.	0/0	0/0	0/0	0/0	0/0	0/0	0/0	0/0	0/0	0/0	0/0	0/0	0/0	0/0	0/0	0/0	./.	0/0	0/0	0/1	0/0	0/0	0/0	0/0	0/0
snp1155	5	212725036	G	T	./.	0/0	0/1	0/1	0/0	0/0	0/0	0/0	0/0	./.	0/0	./.	0/0	0/0	0/1	0/0	./.	./.	./.	0/0	./.	1|1	./.	0/0	./.	0/0	0/0	./.	0/0	0/0	0/0	0/0	0/0	0/0	0/0	0/0	0/0	./.	0/0	0/0	0/0	0/0	0/0	0/0	0/0
snp1156	5	212830769	C	T	0/0	0/0	./.	0/0	0/0	0/0	./.	0/0	0/0	0/0	0/0	0/0	0/0	0/0	0/0	0/0	0/0	0/0	0/0	0/0	0|1	0/1	0/0	0/0	0/0	0/0	0/0	0/0	0/0	0/0	./.	0/0	0/1	0/0	0/0	0/0	0/0	0/0	0/0	0/0	0/0	0/0	./.	0/0	0/0
snp1157	5	212832351	G	A	0/1	0/1	0/1	0/1	0/1	0/1	1/1	0/1	./.	0/0	1/1	0/1	./.	0/0	1/1	1/1	0/1	0/1	0/1	0/0	0/0	./.	0/0	0/1	0/1	0/0	1/1	0/1	0/1	0/0	0/0	0/1	0/1	0/1	0/0	0/1	0/1	0/1	0/1	0/1	0/0	0/0	1/1	0/1	./.
snp1158	5	212832462	C	T	0/0	0/0	0/0	0/1	0/0	0/1	0/0	0/1	0/0	0/1	0/0	0/0	0/0	0/0	0/0	0/0	0/0	0/0	0/0	0/1	0/1	0/1	0/0	0/0	0/0	0/1	0/0	0/0	0/0	0/1	0/1	0/0	0/0	0/1	0/1	0/1	0/1	0/0	0/1	0/1	0/1	0/0	0/1	0/0	0/1
snp1159	5	212833002	C	T	0/0	0/0	0/0	0/0	0/0	0/0	0/1	0/0	0/0	0/0	./.	0/0	0/0	0/0	0/0	0/0	0/0	0/0	0/0	./.	0/0	0/0	0/0	0/0	0/0	1/1	0/0	0/0	0/0	0/0	0/0	0/0	0/0	0/0	0/0	0/1	0/0	0/0	0/0	0/1	0/0	0/1	0/0	0/0	./.
snp1160	5	212835240	C	T	0/0	0/0	0/0	0/0	0/0	0/0	0/0	./.	0/0	./.	0/0	./.	0/0	0/0	0/0	0/0	./.	./.	0/0	0/0	0/0	0/0	0/0	0/0	0/0	0/0	0/0	0/0	0/0	0/0	0/0	./.	0/0	0/0	0/0	0/0	0/0	0/0	./.	0/0	./.	0/0	0/0	0/0	0/0
snp1161	5	212841557	G	T	0/0	0/0	0/0	0/0	0/0	0/1	0/0	0/0	0/0	0/0	0/0	0/0	0/0	0/0	./.	0/0	0/0	0/0	0/0	0/0	0/0	0/0	0/0	0/0	0/0	0/0	0/0	0/0	0/0	0/0	0/0	0/1	0/0	0/0	0/0	0/0	0/1	./.	0/0	0/0	0/0	0/0	0/0	0/1	0/0
snp1162	5	212841662	C	T	./.	0/0	0/0	0/1	0/0	0/1	./.	0/0	0/0	0/0	0/1	0/0	0/1	0/1	0/1	0/0	./.	0/0	0/1	0/0	0/0	0/0	0/0	0/1	./.	0/0	0/1	0/0	0/1	0/0	0/1	0/0	0/0	0/0	0/0	0/1	0/0	0/0	0/0	0/0	0/0	0/0	0/0	0|1	0/1
snp1163	5	212843703	C	T	0/0	0/0	0/0	0/0	0/0	0/0	0/0	0/0	0/0	0/0	0/0	0/0	0/1	0/0	0/0	0/0	./.	0/0	0/0	0/0	0/0	0/0	0/0	./.	0/1	0/1	./.	./.	0/0	0/0	0/1	0/0	0/0	0/0	0/0	0/0	0/0	0/0	0/0	0/1	0/0	0/1	0/0	0/0	0/0
snp1164	5	212845043	C	T	./.	0/0	0/0	0/1	0/0	./.	1/1	0/0	0/0	0/1	0/0	0/0	0/0	0/0	0/1	./.	0/0	0/0	0/1	0/0	0/0	0/0	0/1	0/0	./.	./.	0/1	0/1	0/1	0/1	0/1	0/0	0/0	./.	0/1	0/0	./.	0/1	0/1	0/0	0/0	0/1	./.	0/0	0/1
snp1165	5	217744182	C	A	0/0	0/0	0/0	0/0	0/0	0|1	0/0	0/0	0/0	./.	0/0	./.	./.	./.	0/0	0/0	0/0	0/0	0/0	1|1	0/0	0/0	0/0	0/0	./.	./.	0/0	0/0	0/0	0/0	0/0	./.	0/0	0/0	0/0	0/0	0/0	0/0	./.	./.	0|0	0/0	0/0	./.	0/0
snp1166	5	217744185	G	A	0/0	./.	0/0	0/0	0/0	0|1	0/0	0/0	0/0	./.	0/0	0/0	./.	./.	0/0	0/0	0/0	0/0	0/0	1|1	0/0	0/0	0/0	0/0	./.	./.	0/0	0/0	0/0	0/0	0/0	./.	0/0	0/0	0/0	0/0	0/0	0/0	0/0	./.	0|0	0/0	0/0	./.	0/0
snp1167	5	217744199	G	A	0/0	0/0	./.	./.	0/0	0/0	0|1	1|1	0|1	0/0	0/0	0/0	./.	./.	0/0	0/0	./.	1|1	0/0	0/0	0/0	0/0	0/0	0/0	./.	0/0	1|1	0/0	0/0	0/0	0/0	./.	0/0	0/0	0|1	0/0	0/0	0/0	0/0	1|1	0/0	./.	0/0	.	0/0
snp1168	5	217744202	G	T	0/0	0/0	0/0	0/0	0/0	0|1	0/0	0/0	0/0	0/0	0/0	0/0	./.	./.	0|1	0/0	0/0	0/0	0/0	1|1	0/0	./.	0/0	0/0	./.	./.	0/0	0/0	0/0	0/0	0/0	./.	0/0	0/0	0/0	0/0	0/0	0/0	0/0	0/0	./.	0/0	0/0	.	0/0
snp1169	5	217744208	G	A	0/0	0/0	0/0	0/0	0/0	0|1	0/0	0/0	0/0	./.	./.	./.	./.	./.	0|1	0/0	0/0	0/0	0/0	1|1	0/0	0/0	0/0	0/0	./.	./.	0/0	0/0	0/0	0/0	0/0	./.	0/0	0/0	0/0	0/0	0/0	0/0	0/0	0/0	./.	0/0	0/0	.	0/0
snp1170	5	217744254	C	T	0/0	0/0	0/0	0/0	0/0	0/0	0/0	./.	0/0	0/0	0/0	0/0	0/1	./.	0/0	0/0	0/0	0/0	0/0	0/1	0/0	./.	0/0	0/0	0/0	./.	0/0	0/0	0/0	0/0	0/0	./.	0/1	0/0	0/0	0/1	0/0	./.	0/0	0/0	0|0	0/1	0/0	./.	0/0
snp1171	5	219819309	G	A	0/0	0/1	0/0	0/0	0/0	0/0	0/0	0/0	0/0	0/0	0/0	0/0	./.	0/1	0/0	0/0	0/0	0/0	0/0	0/0	0/0	0/0	0/0	0/0	1/1	1/1	0/0	0/0	./.	0/0	0/0	0/0	0/0	0/0	0/0	0/0	./.	./.	0/0	0/0	0/0	0/0	0/0	0/0	./.
snp1172	5	221609937	G	A	0/0	0/0	0/0	0/0	0/0	0/0	0/0	0/0	./.	./.	0/0	0/0	0/0	0/0	0/0	./.	./.	0/0	./.	0/0	0/0	0/0	./.	0/0	./.	./.	0/0	0/0	./.	0/0	0/0	0/0	0/0	0/0	0/0	0/0	0/0	0/0	./.	0/0	0/0	0/0	0/0	0/0	0/0
snp1173	5	221609943	A	G	0/0	0/0	0/0	0/0	0/0	0/0	0/0	0/0	./.	./.	0/0	0/0	0/0	0/0	0/0	./.	./.	0/0	./.	0/0	0/0	0/0	./.	0/0	./.	./.	0/0	0/0	./.	0/0	0/0	0/0	0/0	0/0	0/0	0/0	0/0	0/0	./.	0/0	0/0	0/0	0/0	0/0	0/0
snp1174	5	221610076	C	T	0/0	0/0	0/0	0/0	0/0	0/0	0/0	0/0	./.	0/0	0/0	0/0	0/0	./.	0/0	0/0	0/0	0/0	./.	0/0	0/0	0/0	0/0	0/0	0/0	0/0	0/0	0/0	./.	0/0	0/0	0/0	0/0	0/0	0/0	0/0	1|1	0/0	0/0	0/0	./.	0/0	0/0	0/0	0/0
snp1175	5	221610169	C	T	0/0	0/0	0/0	0/0	0/0	0/0	0/0	0/0	./.	0/0	0/0	0/0	0/0	./.	0/0	0/0	0/0	0/0	0/0	0/0	0/0	0/0	0/0	0/0	0/0	./.	0/0	0/0	0/0	0/0	0/0	0/0	0/0	0/0	0/0	0/0	0/0	0/0	0/0	0/0	0/0	0/0	0/0	0/0	0/0
snp1176	6	681029	G	A	0/1	0/0	0/0	./.	0/0	0/0	0/0	0/0	./.	0/1	0/1	./.	0/0	0/0	0/0	0/0	0/0	./.	0/0	0/0	0/0	0/0	0/0	0/0	./.	0/0	0/0	0/0	0/0	0/0	./.	0/0	0/0	0/0	./.	0/0	./.	0/1	0/0	0/0	0/0	./.	0/0	0/0	0/0
snp1177	6	681048	T	C	0/0	0/0	0/0	0/0	0|1	0/0	0/0	0/0	0/0	0/0	0/0	0/0	0/0	0/0	./.	0/0	0/0	0/0	./.	0/0	0/0	0/0	0/0	0/0	0/0	0/0	0/0	0/0	0/0	0/0	0/0	0/0	./.	0/0	0/0	0/0	./.	0/0	0/0	0/0	0/0	./.	1|1	0/0	0/0
snp1178	6	681054	T	A	0/0	0/0	0/0	0/0	0|1	0/0	0/0	0/0	0/0	0/0	0/0	0/0	0/0	0/0	0/0	0/0	./.	0/0	0/0	./.	0/0	0/0	0/0	0/0	0/0	0/0	0/0	0/0	0/0	0/0	0/0	0/0	./.	0/0	0/0	./.	./.	0/0	0/0	0/0	0/0	./.	1|1	0/0	0/0
snp1179	6	1846696	A	G	./.	0/1	./.	0/0	0/0	0/0	./.	0/1	0/0	./.	0/0	0/0	0/0	0/0	1/1	./.	./.	0/0	./.	1/1	./.	0/0	0/0	0/0	0/0	0/0	./.	0/1	0/0	0/0	0/0	1/1	./.	0/0	0/0	0/0	./.	./.	./.	0/0	1/1	0/1	./.	0/1	0/1
snp1180	6	1850834	G	A	./.	0/0	./.	0/0	0/0	0/1	0/0	0/1	0/0	0/0	0/1	./.	0/0	0/0	0/0	0/0	0/0	0/0	0/0	0/0	./.	./.	0/0	1/1	0/1	0/0	1/1	0/0	0/0	0/0	1/1	0/1	0|0	0/0	0/1	1/1	0/0	./.	./.	./.	0/1	0/0	0/0	0/0	./.
snp1181	6	1850977	A	G	0/0	0/0	0/1	./.	0/0	0/0	0/0	0/1	./.	0/0	0/0	./.	0/0	0/0	0/0	0/0	./.	1/1	0/0	0/1	./.	0/0	0/1	0/0	0/0	./.	0/1	0/0	0/0	0/0	0/0	0/0	0/0	0/0	0/0	0/1	0/0	0/0	./.	0/0	0/0	0/1	0/0	./.	0/0
snp1182	6	10533679	C	T	0/0	0/0	0/0	0/0	0/0	0/0	0/0	0/0	0/0	0/0	0/0	0/0	0/0	0/0	0/0	./.	0/0	0/0	0/0	0/0	0/0	0/0	0/0	./.	0/0	0/0	0/0	0/0	0/0	0/0	0/0	0/0	./.	0/0	0/0	0/0	0/0	0/0	0/0	0/0	0/0	0/0	0/0	0/0	0/0
snp1183	6	12751372	C	T	0/0	0/0	0/0	0/0	0/0	./.	0/0	1|1	0/0	1|1	./.	./.	./.	0/0	0/0	0/0	0/0	0/0	0/0	0/0	./.	0/0	0/0	0/0	0/0	0/0	0/0	0/0	0/0	0/0	0/0	0/0	0/0	0/0	./.	0/0	0/0	0/0	./.	0/0	0/0	0/0	0/0	./.	0/0
snp1184	6	16840311	C	T	0/0	0/0	0/0	0/0	0/0	0/0	0/0	0/0	0/0	0/0	0/0	0/0	0/0	0/0	0/0	./.	0/0	0/0	0/0	0/0	0/0	0/0	0/0	0/0	0/0	0/0	./.	0/0	0/0	./.	0/0	0/0	0/0	0/0	0/0	./.	0/0	./.	0/0	0/0	0/0	0/0	0/0	0/0	0/0
snp1185	6	24034081	C	G	0/0	0/0	0/0	0/0	0/0	0/0	0/0	0/0	0/0	0/0	0/0	0/0	0/0	0/0	0/0	0/0	0/0	0/0	0/0	0/0	0/0	0/0	0/0	0/0	0/0	0/0	0/0	0/0	0/0	./.	0/0	0/0	0/0	0/0	0/0	0/0	1/1	./.	0/0	0/0	0/0	0/0	0/0	0/0	0/0
snp1186	6	27232480	A	G	0/0	./.	./.	0/0	0|0	0/1	0/0	0/0	0/1	0/1	./.	./.	0/0	0/1	0/0	0/0	./.	0/0	0/0	0/0	0/1	0/0	0/1	1/1	0/1	./.	0/0	0/1	0/0	0/0	1/1	0/1	0/1	0/1	0/0	./.	./.	0/0	0/0	1/1	./.	0/0	1/1	0/0	0/0
snp1187	6	27232493	G	A	0/0	0/0	0/0	0/0	0/0	0/0	0/0	0/0	0/0	0/0	0/0	./.	0/0	0|1	0/0	0/0	0/0	0/0	0/0	0/0	0/0	0/0	0/0	0/0	0/0	0/0	0/0	0/0	0/0	0/0	1/1	0/0	0/0	0/1	0/0	0/0	./.	0|1	0/0	0/0	./.	0/0	0/0	0/0	0/0
snp1188	6	27232538	G	A	0/0	0/0	0/0	0/0	0/0	0/0	0/0	0/0	0/0	0/0	0/1	0/0	./.	0/0	0/0	0/0	0/0	0/0	./.	0/0	0/0	0/1	0/0	0/0	0/0	0/0	0/0	0/0	0/0	0/1	0/0	0/0	0/0	./.	0/0	0/0	0/0	0/0	0|1	0/0	0/0	0/0	0/0	0/0	0|1
snp1189	6	27232539	A	G	0/0	0/0	0/1	0/0	0/0	0/0	0/0	0/0	0/1	0/0	0/0	0/0	0/0	0/0	0/0	0/0	0/0	0/1	0/0	0/0	0/0	0/0	0/0	./.	0/1	0/0	0/0	0/1	0/0	0/0	0/0	0/1	0/0	./.	0/1	0/0	0/0	0/0	0/0	0/1	0/0	0/0	0/1	0/0	0/0
snp1190	6	27232584	G	T	0/0	0/0	0/0	0/0	0/0	0|1	0/0	0/0	./.	0/0	0/0	0/0	0/0	0/0	0/0	0/0	0/0	0/1	0/0	0/0	0/0	0/0	0/1	./.	0/0	0/0	0/0	0/0	0/0	0/0	0/0	0/1	0/0	0/1	0/0	0/0	0/0	0/0	0/0	0/1	0/0	0/0	0/1	0/0	0/0
snp1191	6	27232595	G	A	0/0	0/0	0/0	0/0	0/0	0/0	0/0	0/0	./.	0/0	0/0	0/0	0/0	0/0	0/0	0/0	0/0	0/0	0/0	0/0	0/0	0/0	0/1	./.	0/0	0/0	0/0	0/0	0/0	0/0	0/0	0/1	0/0	0/0	0/0	0/0	0/0	0/0	0/1	0/0	0/0	0/0	0/0	0/0	0/0
snp1192	6	27232612	A	G	0/0	0/0	0/0	0/0	0/0	0/0	0/0	0/0	./.	0/0	0/0	0|1	./.	0/0	0/0	0/0	0/0	0/0	0/0	./.	0/0	./.	0/0	./.	0/0	0/0	0/0	0/0	0/0	0/0	0/0	0|1	0/0	0/1	0/0	0/0	0/0	./.	0/0	0|1	0/0	0/0	0|1	0/0	0/0
snp1193	6	27232628	C	T	0/0	0/0	1/1	0/0	0/1	1/1	./.	0/0	./.	0/0	0/0	0/0	0/0	./.	0/0	0/1	0/0	0/0	0/0	0/0	0/0	./.	0/1	0/0	1/1	0/1	./.	./.	1/1	0/0	0/0	0/0	0/1	./.	0/0	0/0	0/0	0/0	0/0	0/0	0/0	0/0	0/0	1/1	1/1
snp1194	6	27232674	C	T	0/0	./.	0/0	0/0	0/0	0/0	0/0	0/0	0/0	0/0	0|1	0/0	0/0	0/0	0/0	0/0	0/0	0/0	0/0	0/0	0/0	./.	./.	0/0	0/0	0/0	0/0	0/0	./.	0/0	0/0	0|1	0/0	./.	0|1	0/0	0/0	0/0	0/0	0/0	0/0	./.	0/0	0/0	0/0
snp1195	6	27232680	G	A	0/0	./.	0/0	0/0	0/0	0/0	0/0	0/0	./.	0/0	0|1	0/0	0/0	0/0	0/0	0/1	./.	0/0	0/0	0/0	0/0	./.	./.	0/0	0/0	0/0	0/0	0/0	./.	0/0	0/0	0|1	./.	./.	0/1	0/0	0/0	0/0	0/0	0/0	0/0	0/0	0/0	0/0	0|1
snp1196	6	30215386	G	T	0/0	0/0	0/0	0/0	0/0	0/0	0/0	0/0	0/0	./.	0/0	./.	0/0	0/0	./.	0/0	./.	0/0	0/0	0/0	0/0	0/0	0/0	0/0	0/0	0/0	0/0	0/0	0/0	./.	0/0	0/0	0/0	./.	0/0	./.	0/0	0/0	0/0	0/0	./.	0/0	0/0	./.	0/0
snp1197	6	33440497	G	A	0/0	0/0	0/0	0/0	0/0	0/0	0/0	0/0	0/0	0/0	0/0	0/0	./.	0/0	0/0	0/0	0/0	0/0	./.	./.	./.	0/0	0/0	0/0	0/0	0/0	0/0	0/0	0/0	0/0	0/0	./.	./.	0/0	0/0	0/0	0/0	0/0	0/0	0/0	0/0	0/0	0/0	0/0	0/0
snp1198	6	35495809	C	T	0/0	0/0	0/0	0/0	0/0	0/0	0/0	./.	0/0	0/0	0/0	0/0	0/0	0/0	0/0	0/0	0/0	0/0	0/0	./.	0/0	0/0	0/0	0/0	0/0	0/0	./.	0/0	0/0	0/0	0/0	0/0	./.	./.	0/0	0/0	0/0	0/0	0/0	0/0	0/0	./.	0/0	0/0	0/0
snp1199	6	39731230	G	T	0/0	0/1	./.	0/0	0/0	0/0	0/0	0/0	./.	0/1	0/0	0/0	0/0	./.	./.	0/1	0/0	0/0	0/0	0/0	0/0	0/0	0/0	0/0	0/0	0/0	0/0	./.	0/0	0/0	0/0	./.	0/0	./.	0/0	0/0	0/0	0/0	0/0	./.	0/0	0/1	0/0	./.	0/0
snp1200	6	40812744	C	A	0/0	0/0	0/0	0/0	./.	0/0	./.	0/0	./.	0/0	0/0	0/0	./.	0/0	0/0	./.	0/0	./.	0/0	0/0	0/0	0/0	0/0	0/0	0/0	./.	0/0	0/0	./.	./.	0/0	0/0	0/0	0/0	0/0	0/0	0/0	0/0	0/0	0/0	0/0	./.	0/0	0/0	0/0
snp1201	6	42692764	G	A	0/0	0/0	0/0	0/0	./.	0/1	0/0	./.	0/0	./.	0/0	0/0	./.	./.	0/0	0/0	./.	0/0	0/0	0/0	./.	0/0	./.	./.	0/0	0/0	0/0	./.	./.	./.	0/0	0/0	0/0	./.	0/0	0/0	./.	0/0	0/0	0/0	./.	./.	0/0	0/1	0/0
snp1202	6	42692781	A	G	0/0	0/1	0/0	0/1	0/0	0/0	0/1	0/0	0/0	./.	0/0	0/0	./.	./.	0/0	0/0	./.	0/1	0/0	0/0	0/0	0/0	./.	0/0	0/0	0/0	0/0	0/0	./.	0/0	0/0	0/0	0/0	./.	./.	0/1	./.	0/0	0/0	0/0	./.	./.	0/0	0/0	0/0
snp1203	6	43800154	T	A	0/0	0/0	0/0	0/0	./.	0/0	./.	0/0	0/0	./.	./.	0/0	0/0	./.	0/0	0/0	0/0	0/0	./.	0/0	./.	./.	0/0	0/0	./.	0/0	0/0	0/0	0/0	./.	0/0	0/0	0/0	0/0	0/0	0/0	./.	0/0	0/0	./.	./.	0/0	./.	0/0	./.
snp1204	6	43800156	T	A	0/0	0/0	0/0	0/0	./.	0/1	./.	0/0	0/0	./.	./.	0/0	0/0	./.	0/0	0/0	0/0	0/0	./.	0/0	./.	./.	0/0	0/0	./.	0/0	0/0	0/0	0/0	./.	0/0	0/0	0/0	0/0	0/0	0/0	./.	0/0	0/0	./.	./.	0/0	./.	0/0	./.
snp1205	6	46196567	G	T	0/1	0/1	0/0	0/0	0/0	0/1	0/0	./.	./.	0/0	1/1	0/0	0/0	0/1	0/0	0/0	0/0	0/1	0/0	0/0	0/0	0/0	0/0	0/0	0/0	./.	./.	0/0	1/1	0/0	./.	./.	0/0	0/0	0/0	0/1	0/0	0/0	0/0	0/0	0/1	0/0	./.	0/0	0/0
snp1206	6	47506630	G	A	./.	0/0	0/0	0/0	0/0	0/0	0/1	0/0	0/0	0/0	0/0	0/0	0/0	0|1	0|1	0/0	0/0	0/0	0/0	0/0	0/0	1|1	0|1	0/0	0/0	0/0	0/0	0/0	0/0	0|1	0/0	0/0	0/0	0/0	0/0	0/0	0/0	0/0	0/0	./.	0/0	0/0	./.	0/0	0/0
snp1207	6	47506663	G	C	0/0	0/0	0|1	0/0	0/0	0/0	0/0	0/0	0/0	0/0	0/0	0/0	0/0	0/0	0/0	0/0	0/0	0|1	./.	0/0	0/0	0/0	0/0	./.	0/0	0/0	0/0	0/0	0/0	0/0	0/0	0/0	0/1	0/0	0/0	0/0	0/0	0/0	0/0	0/0	0/0	0/0	./.	0/0	0/0
snp1208	6	47506705	G	A	0/0	0/0	0/0	0/0	0/0	0/0	0/0	0/0	0/0	0/0	0/0	0/0	0/0	0/0	0/0	./.	0/0	0/0	./.	0/1	0/0	0/0	0/0	./.	0/0	0/0	0/0	0/0	0/0	0/0	0/0	0/0	0/0	0/0	0/0	0/0	0/0	0/0	0/0	0/0	0/1	0|1	0/0	0/0	0/0
snp1209	6	53126504	G	A	0/0	./.	0/0	./.	0/0	0/0	0/0	0/0	./.	0/0	0/0	./.	0/0	0/0	0/0	0/0	0/0	0/0	./.	0/0	0/0	0/0	0/0	./.	0/0	0/0	0/0	0/0	0/0	0/0	0/0	0/0	0/0	./.	0/0	0/0	0/0	./.	1/1	0/0	0/0	0/0	0/0	0/0	0/0
snp1210	6	53126521	G	A	0/0	./.	0/0	./.	0/0	0/0	0/0	0/0	./.	0/0	0/0	0/0	0/0	0/0	0|1	0/0	0/0	0/0	0/0	0/0	0/0	0/0	0/0	0/0	0/0	0/0	0/0	0/0	0/0	0/0	0/0	0/0	0/0	./.	0/0	0/0	0/0	0/0	0/0	0/0	0/0	./.	0/0	0/0	0/0
snp1211	6	53126536	G	A	0/0	./.	0/0	./.	0/0	0/0	./.	0/0	./.	0/0	./.	0/0	0/0	0/0	0|1	0|1	0/0	0/0	0/0	0/0	0/0	0/0	0/0	0/0	./.	0/0	0/0	./.	0/0	0/0	0/0	0/0	0/0	./.	0/0	0/0	0/0	0/0	0/0	./.	0/0	./.	0/0	0/0	0/0
snp1212	6	54074982	T	G	0/0	0/0	0/0	0/0	0/0	0/0	0/0	0/0	0/0	./.	0/0	0/0	0/0	0/0	./.	0/0	0/0	0/0	0/0	0/0	0/0	0/0	0/0	0/0	./.	./.	./.	0/0	0/0	0/0	./.	0/0	0/0	0|1	./.	./.	./.	0/0	0/0	0/0	0/0	0/0	0/0	0/0	0/0
snp1213	6	54075012	T	C	0/0	0/0	0/0	0/0	0/0	0/0	./.	./.	0/0	./.	0/0	0/1	0/0	0/0	./.	0/0	0/0	0/0	0/1	0/0	0/0	0/1	0/0	0/0	./.	0/0	./.	0/0	0/0	0/0	./.	0/0	0/0	0/0	0/0	0/0	0/0	0/0	0/0	0/0	0/0	./.	0/0	./.	0/0
snp1214	6	55714977	G	T	0/0	0/1	0/0	0/0	./.	0/0	0/0	./.	0/0	./.	0|1	0/0	0/0	0/0	0/1	0/0	0/0	1/1	0/0	0/0	0/0	0/0	./.	0/0	0/0	0/0	0/0	./.	./.	./.	0/0	0/0	0/1	0/0	./.	0/1	0/1	./.	0/0	0/0	0/0	0/0	0/0	0/0	./.
snp1215	6	64774424	G	A	./.	0/0	0/0	0/0	0/0	0/0	0/0	0|1	0/0	0/0	./.	0/1	0/0	0/0	0/0	0/0	0/0	0/0	0/0	0/0	0/0	0/0	0/1	./.	0/0	0/0	0/0	0/0	0/0	1|1	0/0	0/0	0/0	0/0	./.	0|1	0/0	0/0	0/0	0/0	0|1	0/1	0/0	0/0	0/0
snp1216	6	64774517	A	C	0/0	0/1	0/0	0/1	0/0	0/1	0/1	0/0	0/0	0/1	0/0	0/0	0/0	0/0	0/0	0/0	0/0	0/0	0|1	0/0	0/0	0/0	0/0	0/1	0/0	./.	0/1	0/0	0/0	0/0	0/1	0/0	0/0	0/0	0/0	0/0	0/0	0/0	0/0	0/1	0/0	0/1	0/0	0|1	0/0
snp1217	6	75163415	C	T	0/0	./.	0/0	0/0	0/0	0/0	./.	0/0	./.	0/0	0/0	./.	./.	0/0	./.	0/0	./.	0/0	0/0	./.	0/0	0/0	0/0	0/0	1/1	0/0	0/0	0/0	0/0	./.	0/0	0/0	0/0	0/0	1/1	0/0	0/0	0/1	0/0	0/0	0/0	./.	0/0	0/0	0/0
snp1218	6	86268533	A	T	0/0	0/0	0/0	0|1	./.	0|1	0/0	0/0	0|1	./.	0/0	0/0	0/0	0/0	0/0	0/0	0/0	0|1	0/0	./.	./.	0/0	./.	0/0	0/0	./.	0/0	0/0	0/0	0/0	0|1	1|1	0/0	0/0	0/0	0|1	./.	0/0	./.	0/0	0/0	0/0	0/0	0/0	0/0
snp1219	6	91000424	G	A	0/1	0/0	0/0	0/0	0/0	0/0	0/0	0/0	0/0	0/0	0/0	0/0	0/0	0/0	0/1	./.	0/0	0/0	0/0	0/0	1/1	0/0	0/0	0/0	0/0	0/0	0/0	0/0	0/0	0/1	0/0	0/0	./.	0/0	0/0	./.	./.	0/0	0/0	0/1	0/0	0/1	0/0	0/0	./.
snp1220	6	91000440	G	A	0/0	0/0	0/0	0/0	0/0	0/1	0/0	0/0	0/0	0/0	./.	0/0	./.	0/0	0/0	./.	./.	0/0	0/0	0/1	0/0	0/0	0/0	0/1	0/0	0/1	0/0	0/0	0/0	0/0	0/1	0/0	0/0	0/0	0/0	0/0	0/0	0/0	0/0	0/0	0/0	0/1	0/1	./.	0/0
snp1221	6	91000518	G	A	0/0	0/0	0/0	0/0	0/0	0/0	0/0	0/0	0/0	0/0	0/0	0/0	0/0	0/0	0/0	./.	0/0	0/1	0/0	0/0	0/1	0/0	0/0	0/0	0/1	0/0	0/0	0/0	0/0	0/0	0/1	0/0	0/1	0/0	0/0	0/0	0/0	0/0	0/0	0/1	0/1	0/0	0/0	0/0	0/0
snp1222	6	91000533	C	A	0/0	0/1	0/0	0/0	./.	0/0	0/0	0/0	0/0	0/0	0/0	0/0	0/0	0/0	0/0	./.	0/1	0/0	0/1	0/1	0/0	0/0	0/0	1/1	0/0	0/0	0/0	0/1	0/0	0/0	0/1	0/0	0/0	0/0	0/0	0/0	0/0	0/1	0/0	0/1	0/1	0/0	0/1	0/0	0/0
snp1223	6	91000563	G	A	0/1	0/1	0/0	0/0	0/0	0/0	0/0	0/0	0/0	0/0	0/0	0/0	0/0	0/0	0/0	0/0	0/1	0/0	0/1	0/0	0/0	0/0	0/0	1/1	0/0	0/0	0/0	0/0	0/0	0/0	0/0	0/0	0/0	0/0	0/0	0/0	0/0	0/0	0/0	0/1	0/1	0/0	0/1	./.	0/0
snp1224	6	91000565	G	A	0/0	0/1	0/0	0/0	0/0	0/0	0/0	1/1	0/0	0/0	0/0	0/0	1/1	0/1	0/0	0/0	0/0	0/0	0/0	0/0	0/0	0/1	0/0	0/0	0/0	0/1	0/1	0/1	0/0	0/0	0/0	0/0	0/0	0/0	0/0	0/0	0/0	0/1	0/0	0/0	0/0	0/0	0/0	0/0	0/1
snp1225	6	91000568	G	A	0/1	0/0	./.	0/1	0/0	0/1	0/0	0/0	0/1	./.	0/0	0/0	0/0	0/0	0/1	0/0	0/1	0/1	0/0	0/0	0/0	0/0	0/1	0/0	./.	0/0	0/0	0/0	0/0	0/0	0/0	0/1	0/0	0/0	0/0	./.	0/0	0/0	0/0	0/1	0/0	./.	0/0	./.	0/1
snp1226	6	91000599	C	T	0/0	0/0	0/0	0/0	0/0	0/0	./.	0/0	0/0	./.	0/0	1|1	./.	0/0	0/0	1|1	0/0	0/0	0/0	0/0	0/0	0/0	0/0	./.	0/0	0/0	0/0	0/0	0/0	0/0	0/0	0/0	0/0	0/0	0/0	0/0	./.	0/0	0/0	0/0	0/0	0/0	0/0	0/0	0/0
snp1227	6	91000606	A	G	0/0	0/0	0/0	0/0	0/0	0/0	0/0	0/0	0/0	./.	0/0	1|1	./.	0/0	0/0	1|1	0/0	0/0	0/0	0/0	0/0	0/0	0/0	./.	0/0	0/0	0/0	0/0	0/0	0/0	0/0	0/0	0/0	0/0	0/0	0/0	./.	0/0	0/0	0/0	0/0	0/0	./.	0/0	0/0
snp1228	6	92929516	G	A	0/0	0/0	0/0	0/0	0/1	0/1	0/0	0/0	0/0	0/0	0/0	0/0	0/0	0/0	./.	0/0	./.	./.	0/0	0/0	0/0	0/0	0/0	0/0	0/0	0/0	0/0	0/1	0/0	./.	0/0	0/0	0/1	0/0	0/0	0/0	0/0	0/0	0/0	0/0	0/0	0/0	0/1	0/0	0/0
snp1229	6	92929591	T	A	0/0	0/0	0/0	0/0	0/0	0/0	0/0	0/0	1|1	0/0	0/0	0/0	0/0	0|1	./.	0/0	./.	0/0	0/0	./.	0/0	./.	0/0	0/0	./.	0/0	./.	0/0	1|1	./.	0/0	0/0	0/0	./.	1|1	0/0	0/0	0/0	./.	0/1	0/0	0/0	0/0	0/1	./.
snp1230	6	93678286	T	A	0/0	0/0	0/0	0/0	0/0	0/0	0/0	0/0	0/0	0/0	./.	0/0	0/0	0/0	./.	0/0	./.	0/0	0/0	0/0	0/0	0/0	0/0	0/0	0/0	./.	./.	0/0	0/0	0/0	0/0	0/0	0/0	0/0	0/0	0/0	./.	0/0	0/0	0/0	0/0	0/0	0/0	0/0	0/0
snp1231	6	93678335	G	A	0/0	0/0	0/0	0/0	0/0	./.	0/0	0/0	0/0	0/0	./.	0/0	0/0	0/0	./.	0/0	./.	0/0	0/0	0/0	./.	0/0	0/0	0/0	0/0	0/0	0/0	./.	0/0	0/0	0/0	0/0	0/0	0/0	0/0	0/0	./.	0/0	0/0	0/0	0/0	./.	0/0	0/0	0/0
snp1232	6	93678336	G	A	0/0	0/0	0/0	0/0	0/0	./.	0/0	0/0	0/0	0/0	./.	0/0	0/0	0/0	./.	0/0	./.	0/0	0/0	0/0	./.	0/0	0/0	0/0	0/0	0/0	0/0	./.	0/0	0/0	0/0	0/0	0/0	0/0	0/0	0/0	./.	0/0	0/0	0/0	0/0	./.	0/0	0/0	0/0
snp1233	6	93678341	G	A	0/0	0/0	0/0	0/0	0/0	./.	0/0	0/0	0/0	0/0	./.	0/0	0/0	0/0	./.	0/0	./.	0/0	0/0	0/0	./.	0/0	0/0	0/0	0/0	0/0	0/0	./.	1/1	0/0	0/0	0/1	0/0	./.	0/1	0/1	./.	0/1	0/0	0/0	0/0	0/0	0/0	0/0	0/0
snp1234	6	93678368	G	A	./.	0/0	0/0	0/0	0/0	0/0	0/0	0/0	0/0	0/0	./.	0/0	0/0	0/0	./.	0/0	0/0	0/0	0/0	0/0	./.	0/0	0/0	0/0	0/0	0/0	0/0	./.	1/1	./.	0/0	0/1	0/0	./.	0/1	0/1	0/0	0/1	0/0	0/0	0/0	0/0	0/0	0/0	0/0
snp1235	6	93678390	C	T	0/0	0/0	0/0	0/0	0/0	./.	0/0	0/0	0/0	0/0	./.	0/0	0/0	0/0	0/0	0/0	0/0	0/0	0/0	0/0	./.	0/0	0/0	0/0	0/0	0/0	0/0	./.	0/0	0/0	0/0	0/0	0/0	0/0	0/0	0/0	0/0	0/0	0/0	0/0	0/0	0/0	0/0	0/0	0/0
snp1236	6	93678392	A	G	0/0	0/0	0/0	0/0	0|1	./.	0/0	0/0	0/0	0/0	./.	0/0	0/0	0/0	0/0	0/0	0/0	0/0	./.	0/0	./.	0/0	0/0	0/0	0/0	0/0	./.	./.	0/0	0/0	0/0	0/0	0/0	0/0	0/0	0/0	0/0	0/0	0/0	0/0	0/0	0/0	0/0	0/0	0/0
snp1237	6	93678395	G	A	0/0	./.	1/1	0/1	0/1	0/0	0/0	0/0	./.	0/0	./.	0/0	0/0	./.	0/0	0/1	0/0	0/0	0/0	0/1	./.	1/1	1/1	0/0	0/0	0/1	0/0	0/0	0/0	0/0	0/0	0/1	0/0	0/0	0/0	0/0	0/0	0/0	0/0	0/0	0/0	0/0	0/0	0/0	0/1
snp1238	6	93678455	C	T	0/0	0/0	0/0	./.	0/0	0/0	0/0	0/0	0/0	0/0	0/0	0/0	0/0	0/0	0/0	0/0	0/0	./.	0/0	0/0	./.	./.	0/0	0/0	0/0	0/0	0/0	0/0	./.	0/0	./.	0/0	0/0	./.	0/0	0/0	0/0	0/0	0/0	0/0	./.	0/0	0/0	0/0	0/0
snp1239	6	102275069	A	T	0/1	0/0	0/0	0/0	0/0	0/0	./.	0/0	./.	0/0	0/1	./.	0/1	0/1	0/0	0/1	0/1	0/0	0/1	0/0	0/1	0/0	1/1	0/1	0/0	0/0	0/0	0/0	0/0	0/1	0/0	0/0	0/1	./.	0/0	0/0	0/0	0/0	0/1	0/0	0/0	0/1	0/0	./.	0/0
snp1240	6	102281694	C	T	0/0	0/0	0/0	0/0	0/0	0/0	0/0	0/0	0/0	0/1	0/0	./.	0/0	0/0	0/0	0/0	./.	0/0	0/0	./.	0/0	0/0	0/0	0/0	0/0	./.	0/0	0/0	0/0	0/1	0/0	0/0	0/0	0/0	0/0	0/0	0/0	./.	0/0	0/0	0/0	0/0	0/0	0/0	0/0
snp1241	6	102281727	G	C	0/1	0/0	0/0	0/1	0/1	0/1	0/1	0/0	0/0	0/0	0/1	./.	0/0	0/1	./.	0/0	0/0	0/0	0/1	./.	1/1	./.	0/1	0/0	0/0	0/0	0/0	0|1	0/0	0/0	0/1	0/0	0/0	0/0	0/1	0/0	0/0	./.	0/0	0/1	0/1	0/1	0/1	0/1	0/1
snp1242	6	102281843	A	G	0/1	0/1	0/1	0/1	0/1	0/1	1/1	0/1	0/0	0/0	0/1	0/0	0/1	./.	0/1	0/1	0/1	0/1	0/1	0/0	0/1	0/1	0/1	0/1	0/1	0/0	0/0	0/1	0/1	0/0	0/1	0/1	0/1	0/1	0/1	0/1	0/1	0/1	0/1	0/1	0/1	0/1	0/1	0/1	0/1
snp1243	6	102281898	T	A	0/0	0/1	0/1	0/0	0/0	0/1	0/0	0/0	0/0	./.	0/0	0/0	0/1	0/0	0/0	0/0	./.	0/0	0/0	0/0	0/0	0/0	0/0	0/1	0/0	0/1	0/0	0/0	0/1	0/0	0/0	0/1	0/1	0/0	0/1	0/1	0/0	0/0	0/1	0/1	0/0	0/0	0/0	0/0	0/0
snp1244	6	102281905	G	C	0/0	0/1	0/1	0/1	1|1	0/1	0/0	0/0	./.	0/0	0/0	0|1	0|1	0/0	0/0	0/1	./.	0|1	0/0	0/0	0/1	0/0	0/1	0/0	0/0	0/0	0/0	0/0	0/1	0/0	0|1	0/0	0|1	0/0	0/0	0/0	0|1	0/1	0|1	0/1	0/0	0/0	0/0	0/0	0/1
snp1245	6	102281925	T	C	0/1	0/0	0/1	0/1	1|1	0/1	./.	0/0	1|1	0/0	1/1	0|1	0|1	./.	0/0	0/1	./.	0|1	0/1	./.	0/1	0/0	0/1	0/1	0/1	0/0	./.	0/1	0/1	./.	0|1	0/1	0|1	0/1	0/1	0/1	0|1	1/1	0|1	0/1	0/1	0/1	0/0	0/1	1/1
snp1246	6	102282945	G	A	./.	0/0	0/0	0/0	0/0	./.	./.	./.	./.	0/0	./.	0/0	0/0	0/0	0/0	0/0	0/0	./.	0/0	./.	0/0	0/0	0/0	0/0	0/0	./.	0/0	./.	0/0	0/1	0/0	0/0	0/0	0/0	0/0	./.	0/0	0/0	0/1	./.	./.	0/0	./.	0/0	0/1
snp1247	6	102282982	T	C	0/0	0/0	0/1	0/0	1/1	./.	0/0	./.	0/0	0/0	0/0	0/0	0/0	0/0	./.	0/0	0/0	./.	0/0	./.	./.	0/0	0/0	1/1	0/0	0/0	0/0	./.	0/0	0/1	0/0	0/0	0/0	0/0	1|1	0/0	0/0	./.	0/0	./.	0/0	0/0	0/0	0/0	0/0
snp1248	6	102282985	C	T	./.	0/0	0/0	0/0	0/0	0/0	0/0	./.	0/0	0/0	0/0	0/0	0/0	0/1	./.	0/1	0/0	0/0	0/0	./.	0/0	0/0	0/0	0/0	./.	0/0	0/0	./.	0/0	0/0	0/0	0/0	1/1	0/0	0/0	0/0	0/0	0/0	0/0	./.	./.	0/0	0/0	1/1	0/0
snp1249	6	102283541	G	A	0/0	0/0	0/0	0/0	0/0	0/1	0/1	0/0	0/0	0/1	0/0	./.	0/0	0/0	0/0	0/0	0/0	./.	0/0	0/0	0/0	0/0	1/1	./.	0/0	0/0	0/0	0/0	0/0	0/0	0/0	0/0	0/0	0/0	0/0	0/0	0/0	0/0	0/0	0/0	0/0	0/0	0/1	0/0	0/1
snp1250	6	102283553	C	A	0/0	0/0	0/0	0/0	0/0	0/0	0/0	0/0	0/0	0/1	0/0	./.	0/0	0/0	0/0	0/0	0/0	0/0	0/0	0/0	0/0	0|1	0/0	0/0	0/0	0/0	0/0	0/0	0/0	0/0	0/0	0/0	0/0	0/0	0/0	0/0	0/0	0/0	0/1	0/0	0/1	0/0	0/0	0/0	0/1
snp1251	6	102283661	C	T	0/1	0/1	0/0	0/0	0/1	0/1	0/1	0/1	0/0	0/0	0/0	./.	0/0	0/0	0/1	0/1	0/0	0/0	0/0	0/0	0/0	0/0	0/0	0/0	0/1	0/1	0/0	0/1	0/0	1/1	./.	./.	0/0	0/0	0/1	0/0	0/0	0/0	0/0	0/1	0/1	0/1	0/1	0/0	0/0
snp1252	6	102283695	C	T	0/0	0/0	0/0	0/0	./.	0/0	./.	0/0	0/0	0/0	0/0	./.	0/0	0/0	0/1	0/0	0/0	0/0	./.	0/0	0/0	0/0	./.	./.	0/0	0/0	0/0	0/0	0/0	1|1	./.	./.	0/0	0/0	0/0	0/0	0/0	0/0	0/0	0/1	0/0	0/1	0/0	0/0	0/0
snp1253	6	106905257	G	A	0/0	0/0	0/0	0/0	0/0	0/0	0/0	0/0	0/0	0/0	0/0	0/0	0/0	0/0	0/0	0/0	0/0	0/0	0/0	0/0	0/0	0/0	0/0	0/0	0/0	0/0	0/0	0/0	0/0	0/0	0/0	0/0	0/0	0/0	0/0	0/0	0/0	0/0	0/0	0/0	0/0	0/0	0/0	0/0	0/0
snp1254	6	108625959	C	A	./.	0/0	./.	0/0	./.	0/0	0/0	0/0	./.	./.	0/0	0/0	0/0	0/0	0/0	0/0	0/0	0/0	0/0	0/0	./.	0/0	0/0	./.	0/0	0/0	0/0	./.	0/0	./.	./.	./.	0/0	0/0	0/0	0/0	./.	0/0	./.	0/0	0/0	0/0	0/0	0/0	0/0
snp1255	6	108626059	T	C	./.	0/0	0/0	0/0	0/0	0/0	0/0	0/0	0/0	0/0	0/0	0/0	0/0	0/0	0/0	0/0	0/0	0/0	0/0	0/0	0/0	0/0	0/0	1/1	./.	0/0	0/0	0/0	0/0	0/0	0/0	./.	0/0	0/0	0/0	0/0	0/0	./.	./.	0/0	0/0	0/0	0/0	0/0	0/0
snp1256	6	108626075	A	G	./.	0/0	0/0	0/0	./.	0/0	0/0	0/0	0/0	0/0	0/0	./.	0/0	./.	0/0	0/0	./.	0/0	0/1	0/1	./.	0/0	./.	0/0	0/0	0/1	0/0	0/1	0/1	0/0	0/0	./.	0/0	0/0	0/0	0/0	0/0	./.	./.	0/1	0/0	0|1	0/0	0/0	0/0
snp1257	6	108626091	C	T	0/0	0/0	0/0	0/0	./.	0/0	0/0	0/0	0/0	0/0	0/0	./.	0/0	./.	0/0	0/0	0/0	0/0	0/0	0/0	./.	0/0	0/0	0/0	0/0	0/0	0/0	0/1	0/1	0/0	./.	./.	0/0	0/0	0/0	0/0	0/0	0/0	./.	0/0	0/0	0/0	0/0	0/0	0/0
snp1258	6	108626094	C	T	0/0	0/0	0/0	0/0	0/0	0/0	0/0	0/0	0/0	0/0	0/0	./.	./.	./.	0/0	0/0	0/0	0/0	0/1	0/1	0/0	0/0	0/0	0/0	0/0	0/0	0/0	0/0	0/0	0/0	0/0	./.	0/0	0/0	0/0	0/0	0/0	0/0	./.	./.	0/0	0|1	0/0	0/0	0/0
snp1259	6	108626103	G	A	0/0	0/0	0/0	0/0	./.	0/0	0/0	0/0	0/0	0/0	0/0	./.	0/0	./.	0/0	0/0	0/0	0/0	0/0	0/0	./.	0/0	0/0	0/0	0/0	0/1	0/0	0|1	0|1	0/0	0/0	./.	0/0	0/0	0/0	0/0	0/0	0/0	./.	0/0	0/0	0/0	0/0	0/0	0/0
snp1260	6	108626117	G	A	0/0	0/0	0/0	0/0	./.	0/0	0/0	0/0	./.	./.	0/0	./.	0/0	0/0	0/0	0/0	0/0	0/0	0/0	0/0	./.	0/0	0/0	0/0	0/0	0/1	0/0	0/1	0/1	0/0	./.	./.	0/0	./.	0/0	0/0	0/0	0/0	./.	0/0	0/0	0/0	0/0	0/0	0/0
snp1261	6	108627859	C	G	0/0	0/0	0/0	0/0	./.	0/0	0/0	0/0	0/0	./.	./.	./.	0|1	0/0	0/0	0/0	0/0	./.	0/0	0/0	0|1	0/0	0/0	0/0	0/0	0/0	0/0	0/0	0|1	0/0	0/0	0/0	0/0	0/0	0/0	0/0	0/0	./.	0/0	0/0	./.	0|1	./.	./.	0/1
snp1262	6	108628032	G	A	0/0	0/0	./.	0/0	0/0	0/0	0/0	0/0	./.	./.	./.	./.	0/0	0/0	0/0	0/0	0/0	0/0	0/0	0/0	./.	0/0	./.	0/0	./.	0/0	0/0	0/0	0/0	0/0	0|1	0/0	0/0	./.	0/0	./.	0/0	./.	0/0	0/0	0/0	0/0	./.	0/0	0/0
snp1263	6	108628070	C	T	0/0	0/0	0/0	0/0	0/0	0/0	0/0	0/0	./.	./.	./.	./.	0/0	0/0	0/1	0/0	0/0	0/0	0/0	0/0	./.	0/0	./.	0/0	0/0	0/0	./.	0/0	0/0	0/0	0/0	0/0	0/0	0/0	./.	0/0	0/0	./.	0/0	0/0	0/0	0/0	0/0	0/0	0/0
snp1264	6	108628125	A	T	./.	0/0	1/1	0/0	0/0	0/0	0/0	0/1	1/1	./.	./.	1/1	0/0	0/0	0/0	0/0	0/0	0/0	0/0	./.	1/1	0/1	./.	0/0	./.	./.	0/0	0/0	1/1	0/0	1|1	0/0	0/0	./.	1/1	0/0	0/0	./.	1/1	0/0	0|1	0/0	1/1	0/0	0/0
snp1265	6	108628430	G	A	0/0	0/0	0/0	0/1	0/0	0/0	0/1	0/0	0/0	1/1	0/0	./.	0/0	0/0	0/0	1/1	./.	0/0	0/0	0/0	./.	./.	1|1	0|1	0/0	0/0	0/0	0/1	0/0	0/0	0/1	0/1	0/0	./.	0/0	0/0	0/0	./.	0/0	0/0	./.	0/0	0/0	0|1	0/0
snp1266	6	108628443	T	G	0/0	0/0	0/0	0/0	0/0	0/0	0/0	0/0	0/0	0/0	0/0	0/0	0/1	0/0	0/0	./.	0/0	0/0	0/0	0/0	./.	./.	0/0	0/0	0/0	0/0	0/0	0/0	0/0	0/0	0/0	0/0	0/0	./.	0/0	0/0	0/0	0/0	0/0	0/0	0/0	0/0	0/0	0/0	0/0
snp1267	6	114621046	A	G	./.	./.	0/0	0/0	0/0	./.	0/0	0/0	0/0	./.	0/0	0/0	0/0	0/0	0/0	0/0	0/0	0/0	0/0	0/0	1/1	0/0	0/0	0/0	0/0	0/0	0/0	0/0	0/0	0/0	0/0	0/0	0/0	0/0	0/0	0/0	0/0	0/0	0/0	0/0	0/0	0/0	0/0	0/0	0/0
snp1268	6	114621118	C	T	0/0	./.	0/0	0/0	./.	0/0	./.	0/1	./.	./.	./.	0/0	0/0	0/0	0/0	0/0	0/0	0/0	0/0	0/0	./.	0/0	0/0	0/0	0/0	0/0	0/0	./.	0/1	0/0	./.	0/0	0/1	0/0	0/0	0/0	0/0	./.	1/1	0/1	0/0	0/0	0/0	0/0	0/0
snp1269	6	116933785	G	T	./.	0/0	./.	0/0	0/1	0/0	0/0	0/0	0/0	0/0	0/0	0/0	0/0	./.	0/0	./.	0/0	0/0	0/0	0/0	0/1	0/0	0/0	0/0	0/0	./.	0/0	./.	0/1	0/0	0/0	0/0	0/0	0/0	0/0	0/0	./.	0/0	0/0	0/0	0/0	0/0	0/0	0/0	0/0
snp1270	6	116933791	C	A	./.	0/0	./.	0/0	0/0	0/0	0/0	0/0	0/0	0/0	0/0	0/0	0/0	./.	0/0	./.	0/0	0/0	0/0	0/0	0/0	0/0	0/0	0/0	0/0	./.	0/0	0/0	0/0	0/0	0/0	0/0	0/0	0/0	0/0	0/0	./.	0/0	0/0	0/0	0/0	0/0	0/0	0|1	0/0
snp1271	6	116933801	T	C	./.	0/0	./.	./.	0|1	0/0	0/0	0/0	./.	0/0	0/0	0/0	0/0	./.	0/0	./.	0/0	0/0	0/0	0|1	0/0	0/0	0|1	0/0	0/0	./.	0/0	0/0	0/0	0/0	0/0	1|1	0/0	0/0	0/0	0/0	./.	0/0	./.	0/0	0/0	0/0	0/0	0/0	0/0
snp1272	6	116933828	C	G	./.	0/0	./.	./.	0/0	0/0	0/0	0/0	0/0	0/0	0/0	0/0	0/0	./.	0/0	./.	0/0	0/0	0/0	0|1	0/0	0/0	0|1	0/0	0/0	./.	0/0	0/0	0/0	0/0	0/0	1|1	0|1	0/0	0/0	0/0	./.	0/0	0/0	0/0	0/0	0/0	0/0	0/0	0/0
snp1273	6	116933839	G	A	./.	0/0	./.	0/0	0/0	0/0	0|1	0/0	0/0	1|1	1|1	0/0	0|1	./.	0|1	./.	0/0	0/0	0/0	0/0	0/0	0|1	0/0	0/0	0/0	./.	0/0	0/0	0/0	0/0	0/0	0/0	0/0	0/0	0/0	0/0	./.	0/0	0/0	0/0	./.	0/0	0/0	0/0	0|1
snp1274	6	116933850	G	A	./.	0/0	0/0	./.	0/0	0/0	0/0	0/0	0/0	./.	0/0	0/0	0/0	./.	0/0	./.	0/0	./.	0/0	0|1	0/0	0/0	0|1	0/0	0/0	./.	0/0	0/0	0/0	0/0	0/0	1|1	0|1	0/0	0/0	0/0	./.	0/0	0/1	0/0	0/0	0/0	./.	0/0	0/0
snp1275	6	116933868	T	C	./.	./.	0/0	0/0	0/0	0/0	1|1	0/0	./.	./.	0|1	0/0	./.	./.	0/0	./.	0/0	./.	0/0	0/0	0/0	0/0	0/0	1|1	./.	./.	./.	./.	./.	1|1	0/0	0/0	0/0	0/0	0/0	0/0	./.	0/0	0/0	0/0	./.	0|1	0/0	0/0	0|1
snp1276	6	116933871	C	T	./.	./.	0/0	0/0	0/0	0/0	1|1	0/0	./.	./.	0|1	0/0	0/0	./.	0/0	./.	0/0	./.	0/0	0/0	0/0	0/0	0/0	1|1	./.	./.	./.	./.	./.	1|1	0/0	0/0	0/0	0/0	0/0	0/0	./.	0/0	0/0	0/0	./.	0|1	0/0	0/0	0|1
snp1277	6	117741061	A	G	0/0	0/0	0/0	0/0	0/0	0/0	0/0	0/0	./.	0/0	0/0	0/0	0/0	./.	0/0	0/0	./.	1|1	0/0	0/0	0/0	0/0	0/0	0/0	./.	0/0	0|1	0/0	0/0	0/0	./.	0/0	0/0	0/0	0/0	0/0	0/0	0/0	0/0	./.	0/0	0/0	0/0	0/0	0/0
snp1278	6	118589822	C	T	0/0	./.	0/0	0/0	0/0	0/1	0/0	0/1	0/0	0/0	0/0	0/0	0/0	0/0	0/1	0/0	0/0	0/0	0/0	0/0	0/0	./.	0/0	0/0	0/0	./.	./.	0/0	0/0	0/0	0/0	0/0	0/0	0/0	0/0	0/0	0/1	0/0	0/0	0/0	0/0	0/0	1/1	0/0	0/0
snp1279	6	118589858	G	A	0/0	./.	0/0	0/0	0/1	0/0	./.	0/0	0/0	0/0	0/0	0/0	0/0	0/0	0/0	0/0	0/0	0/0	0/0	0/0	0/0	0/0	0/0	0/0	0/0	./.	./.	1/1	0/0	0/0	1/1	./.	0/0	0/0	0/0	0/0	./.	0/0	0/0	0/0	./.	./.	0/0	0/0	0/0
snp1280	6	118589868	G	A	0/0	./.	./.	0/0	0/0	0/1	0/0	0/0	0/0	./.	0/0	0/0	0/0	0/0	0/0	0/0	0/0	1/1	0/0	1/1	0/0	0/0	./.	./.	./.	./.	0/0	0/0	0/0	0/0	0/0	./.	./.	1|1	./.	0|1	0/0	0/0	0/0	0|1	0/0	0/0	0/0	0|1	0|0
snp1281	6	118589877	G	A	0/0	./.	0/0	0/0	0/0	0/1	0/0	0/1	0/0	./.	0/0	0/0	0/0	0/0	0/0	0/0	0/0	0/0	0/0	0/0	0/0	./.	./.	0/0	0/0	./.	0/0	0/0	0/0	0/0	0/0	./.	./.	1|1	0/0	0|1	0/0	0/0	0/1	0|1	0/0	0/0	./.	0|1	0|0
snp1282	6	118589890	G	A	1/1	0/0	0/0	0/0	0/0	0/0	0/0	0/0	0/0	0/0	./.	0/0	0/0	0/0	0/0	0/1	0/0	0/0	0/0	0/0	0/0	0/0	0/0	0/0	0/0	./.	0/0	0/0	0/0	0/0	0/0	./.	0/0	0/0	0/0	0/0	0/0	0/0	0/0	0/0	0/0	0/0	0/0	0/0	0/0
snp1283	6	118589906	C	T	0/0	0/0	0/0	0/0	0/0	0/0	0/0	0/0	0/0	0/0	0/0	./.	0/0	0/0	0/0	0/1	0/0	0/0	0/0	0/0	0/0	0/0	0/0	0/0	0/0	./.	0/0	0/0	0/0	0/0	0/0	./.	0/0	0/0	0/0	./.	./.	0/0	0/0	0/0	./.	0/0	0/0	0/0	0/0
snp1284	6	118589909	C	T	0/0	./.	0/0	0/0	0/0	0|1	0/0	0/0	0/0	1|1	0/0	0/0	0/0	0/0	0/0	0/0	0/0	0/0	0/0	0/0	0/0	0/0	0/0	0/0	0/0	./.	0/0	0/0	0/0	0/0	0/0	./.	0/0	0/1	0/0	./.	./.	0/0	0/0	0/0	./.	0/0	0/0	0/0	0/0
snp1285	6	118589914	C	T	0/0	./.	0/0	0/0	0/0	0|1	0/0	0/0	0/0	1|1	0/0	0/0	0/0	0/0	0/0	0/0	0/0	0/0	0/0	0/0	0/0	0/0	./.	0/0	0/0	./.	0/0	0/0	0/0	0/0	0/0	./.	0/0	0/0	0/0	./.	./.	0/0	0/0	0/0	./.	0/0	0/0	0/0	0/0
snp1286	6	123593803	G	T	0/0	0/0	0/0	./.	0/0	0/0	0/0	0/0	0/0	./.	0/0	0/0	0/0	0/0	0/0	0/0	./.	0/0	0/0	0/0	0/0	0/0	0/0	0/0	0/0	0/0	0/0	0/0	0/0	0/0	./.	0/0	0/0	0/0	./.	0/0	0/0	0/0	0/0	0/0	./.	0/0	0/0	0/0	0/0
snp1287	6	124931394	C	T	1|1	0/0	0/0	0|1	0/0	0/1	0/0	0/0	0/0	./.	0/0	1/1	0/0	0/0	./.	0/0	0/0	0/0	0/0	./.	0/0	0/0	1|1	0/0	0/0	0/0	0/0	0/0	0/1	./.	1|1	0/0	0/1	0/0	0/1	0|1	0/0	0/0	0/0	0|1	0/0	0|1	0/0	0/0	0|1
snp1288	6	131039167	G	A	0/0	0/0	0/0	0/1	0/1	0/0	0/0	0/0	0/0	./.	0/0	0/0	0/0	0/0	./.	0/0	0/0	0/0	./.	0/0	0/0	./.	0/0	0/0	0/0	0/0	0/0	0/1	0/0	0/0	0/0	0/0	1/1	0/0	0/0	0/0	0/0	0/1	0/0	0/0	0/0	0/0	./.	0/0	0/0
snp1289	6	137366881	C	T	0/0	0/0	0/0	0/0	0/0	./.	./.	0/0	./.	./.	0/0	0/0	./.	0/0	./.	0/0	./.	0/0	0/0	./.	./.	0/0	./.	0/0	./.	0/0	0/0	0/0	0/0	./.	./.	1/1	0/0	0/0	0/0	0/0	./.	0/0	0/0	0/0	0/0	0/0	0/0	0/0	./.
snp1290	6	156671348	A	C	./.	0/0	0/0	./.	0/0	0/0	0/0	0/0	./.	0/0	0/0	0/0	./.	0/0	0/0	0/0	0/0	./.	0/0	./.	0/0	0/0	0/0	./.	0/1	0/0	0/0	0/0	0/0	0/0	./.	0/0	0/0	0/0	0/0	./.	0/0	0/0	0/0	0/0	0/0	0/1	./.	0/0	0/0
snp1291	6	157597953	G	T	0/0	./.	0/1	0/0	0/0	0/0	0/0	0/0	0/0	0/0	0/0	0/0	0/0	0/1	0/0	1/1	0/0	0/0	0/0	0/1	0|1	1/1	0/0	1/1	0/0	0/0	0/0	0/0	./.	./.	0/0	0/1	0/0	0/0	0/0	0/0	0/0	0/0	0/1	0/0	1/1	0/1	0/0	0/0	0/1
snp1292	6	157597955	C	A	0/0	./.	0/1	0/1	0/0	1/1	1/1	0|1	1/1	./.	0/1	./.	0/0	0/0	0/1	0/0	./.	1|1	0/0	0/1	0|1	0|0	0/0	0/0	1/1	1/1	0/0	0/0	0/0	0/0	1/1	0/1	0/1	0/0	./.	0/0	./.	0/1	./.	0/0	0/0	0/0	0/0	0/0	0|1
snp1293	6	157597999	C	A	./.	./.	1|1	0|1	./.	0|1	0|1	0|1	./.	./.	0/0	./.	0|1	0|1	0|1	0/0	./.	0|1	0/0	1|1	0/0	0/0	0/0	0/0	1|1	1|1	0/0	0/0	0/0	0|1	0|1	0|1	0|1	0/0	0|1	./.	./.	0|1	0|1	0/0	./.	0|1	0/0	0|1	1|1
snp1294	6	157613406	G	A	0/0	0/0	0/0	0/0	0/0	0/0	0/0	0/0	0/0	0/0	0/0	./.	0/0	0/0	0/0	./.	0/0	0/0	./.	0/0	./.	0/0	0/0	./.	./.	0/0	0/0	0/0	0/0	0/0	0/0	0/0	0/0	0/0	0/0	0/0	./.	0/0	0/0	./.	0/0	0/0	0/0	0/0	./.
snp1295	6	157613447	C	T	0/0	./.	0/0	0/0	0/0	0/0	0/0	./.	0/0	0/0	./.	0/0	0/0	0/0	0/0	./.	0/0	0/0	./.	0/0	./.	0/0	0/0	./.	./.	0/0	0/0	0/0	0/0	0/0	0/0	0/0	0/0	0/0	0/0	./.	./.	0/0	0/0	./.	0/0	0/0	0/0	0/0	0/0
snp1296	6	157613454	G	C	0/0	./.	0/0	0/0	0/0	0/0	0/0	./.	0/0	0/0	0/0	0/0	0/0	0/0	0/0	./.	0/0	0/0	./.	0/0	0/0	0/0	./.	./.	./.	0/0	0/0	0/0	0/0	0/0	0/0	0/0	0/0	0/0	0/0	./.	./.	0/0	0/0	./.	0/0	0/0	0/0	0/0	0/0
snp1297	6	158759124	G	A	0/0	0/0	0/0	0/0	0/0	0/0	0/0	0/0	0/0	0/0	0/0	0/0	0/0	./.	0/0	0/0	./.	0/0	0/0	0/0	0/0	0/0	0/0	0/1	0/0	0/0	0/0	0/0	0/0	./.	0/0	0/0	0/0	0/0	0/0	./.	0/0	0/0	0/0	0/0	0/0	./.	0/0	0/0	0/0
snp1298	6	162550196	C	T	0/0	0/0	0/0	./.	0/0	0/0	0/0	./.	./.	0/0	0/0	0/0	0/0	0/0	0/0	1/1	./.	0/0	0/0	0/0	0/0	0/0	1/1	./.	0/0	0/0	0/0	0/0	0/0	0/0	0/0	./.	0/0	./.	0/0	0|1	./.	0/0	0/0	0/0	0/0	0/0	0/0	0/0	0/0
snp1299	6	162550215	A	G	0/0	0/0	0/0	./.	0/0	0/0	0/0	0/0	./.	0/0	0/0	0/0	0/0	0/0	0/0	1/1	./.	0/0	0/0	0/0	0/0	0/0	1|1	./.	0/0	0/0	0/0	0/0	0/0	0|0	0/0	./.	0/0	./.	0/0	0/1	./.	0/0	1|1	0/0	0/0	0/0	0/0	0/0	0/0
snp1300	6	165575106	G	C	0/0	0/0	./.	0/0	0/0	0/0	./.	0/0	0/0	0/0	0/0	0/0	0/0	0/0	./.	0/0	0/0	0/0	0/0	0/0	0/0	0/0	0/0	0/0	0/0	0/0	0/0	0/0	./.	./.	0/0	1|1	0/0	0/0	0/0	0/0	./.	0/0	0/0	0/0	0/0	0/0	1|1	0/0	0/0
snp1301	6	165575135	A	G	0/0	0/0	./.	0/0	0/0	0/0	0/0	0/0	0/0	0/0	0/0	./.	0/0	0/0	./.	0/0	0/0	0/0	0/0	./.	0/0	0/0	0/0	0/0	0/0	0/0	0/0	0/0	./.	0/0	0/0	1|1	0/0	0/0	0/0	0/0	./.	0/0	0/0	0/0	0/0	0/0	.	0/0	0/0
snp1302	6	165575168	C	T	1|1	0/0	.	./.	0/0	0|1	0/0	./.	0/0	0|1	1|1	0/0	0/0	1|1	./.	0/0	./.	0/0	0/0	./.	0/0	0/0	0/0	./.	0/0	0/0	0/0	0|1	./.	./.	0/0	0/0	0/0	0/0	0/0	0/0	./.	0/0	0/0	0/0	0/0	1|1	1|1	0|1	./.
snp1303	6	165575177	T	C	0/0	0/0	./.	./.	0/1	0/0	./.	./.	1|1	0/0	0/0	0/0	0/0	0/0	./.	0/0	0/0	./.	0/0	0/0	0/0	0/0	0/0	./.	1|1	0/0	0/0	1|1	./.	0/0	0/0	0/0	0/0	0/1	1|1	0/1	./.	0/0	0/0	0/0	0/0	0/0	0/0	0/0	./.
snp1304	6	165575189	G	A	1|1	./.	.	./.	0/0	0|1	0/0	./.	0/0	0|1	1|1	0/0	./.	1|1	0/0	0/0	./.	./.	./.	0/0	0/0	./.	0/0	./.	0/0	0/0	0/0	0|0	./.	./.	0/0	0/0	0/0	0/0	0/0	0/0	./.	0/0	0/0	0/0	0/0	./.	1|1	0|1	0/0
snp1305	6	168262599	G	A	0/0	0/0	0/0	0/0	0|1	0/0	0|1	0|1	./.	0|1	0|1	0|0	0/0	0/0	0/0	0/0	./.	0/0	0|1	0/0	0/0	0/0	0/0	0/0	0/0	0/0	0/0	0/0	0/0	0/0	0|1	0/0	./.	1|1	0/0	0|1	0/0	0|0	0|0	0/0	0/0	0/0	0|1	0/0	0/0
snp1306	6	168262606	A	C	0/0	0/0	0/0	0/0	0|1	0/0	0|1	0|1	./.	0|1	0|1	0|0	0/0	0/0	0/0	0/0	./.	0/0	0|1	0/0	0/0	./.	0/0	0/0	0/0	0/0	0/0	0/0	./.	0/0	0|1	0/0	./.	1|1	0/0	0|1	./.	0|0	0|0	0/0	./.	0/0	0|1	0/0	0/0
snp1307	6	168262635	G	C	0/0	0|0	0/0	0|1	0|1	0/0	0/0	0|1	./.	0|1	0|1	0/0	0/0	0/0	0/0	0/0	./.	0/0	0|1	0/0	0/0	0|1	0/0	0/0	0/0	0/0	0/0	0|1	./.	0|1	1|1	0|0	./.	1|1	0|0	0|1	./.	.	0|0	0/0	0/0	0|1	0|1	0/0	0/0
snp1308	6	168262637	A	C	0/0	0|0	0/0	0|1	0|1	0/0	./.	0|1	./.	0|1	0|1	0/0	0/0	0/0	0/0	0/0	./.	0/0	0|1	./.	0/0	0|1	0/0	0/0	0/0	0/0	0/0	0|1	./.	0|1	1|1	0|0	0/0	1|1	0|0	0|1	./.	.	0|0	0/0	0/0	0|1	0|1	0/0	0/0
snp1309	6	168262671	T	G	0/0	0/0	0/1	0/1	0/1	0/1	0/0	./.	./.	0/1	0/1	0/1	0/1	0/0	0/0	0/0	./.	0/0	0/1	0/1	0/0	0/1	0/0	0/1	0/0	0/0	0/0	0/1	0/1	0/1	0/1	0/0	0/1	1/1	0/0	0/1	0/0	1/1	0/1	0/0	0/0	0/1	0/1	0/1	0/0
snp1310	6	168262688	T	G	0/0	0/0	0/1	0/1	0/0	0/1	0/0	./.	./.	./.	0/0	0/1	0/1	0/0	0/0	0/0	./.	./.	0/1	0/1	0/0	0/1	0/1	0/0	0/0	0/0	0/0	0/1	0/1	0/1	0/1	0/0	0/1	1/1	0/0	0/1	0/0	1/1	0/1	./.	0/0	0/0	0/1	0/0	0/0
snp1311	6	168262689	G	A	0/0	0/0	0/0	0/0	0/0	0/0	0/0	0/0	./.	0/0	0/0	0/0	0/0	0/0	0/0	0/0	./.	./.	0/0	0/0	0/0	0/0	0/0	0/0	0/0	0/0	0/0	0/0	0/0	0/0	0/0	0/0	0/0	0/0	0/0	0/0	0/0	0/0	0/0	./.	0/0	0/0	0/0	0/0	0/0
snp1312	6	168262726	T	A	0/0	0/1	0/1	0/1	./.	0/1	0/0	0/0	./.	0/1	0/0	0/1	0/1	0/0	0/0	0/0	./.	./.	0/1	0/1	0/0	0/1	0/1	0/0	0/1	0/0	0/0	0/1	0/1	0/1	./.	0/0	0/1	./.	0/1	0/1	0/0	0/0	0/1	0/0	0/0	0/0	0/1	0/1	0/0
snp1313	6	168262727	G	A	0/0	0/0	0/0	0/0	./.	0/0	0/0	0/0	./.	0/0	0/0	0/0	0/0	0/0	0/0	0/0	./.	./.	0/0	0/0	0/0	0/0	0/0	0/0	0/0	0/0	0/0	0/0	0/0	0/0	0/0	0/0	0/0	./.	0/0	0/0	0/0	0/0	0/0	0/0	0/0	0/0	0/0	0/0	0/0
snp1314	6	168262737	T	C	0/0	0/1	0/1	0/1	./.	0/0	0/0	0/0	./.	0/1	0/0	0/1	0/1	0/0	0/1	0/0	./.	./.	0/1	0/0	0/0	0/1	0/1	0/0	0/1	0/0	0/0	0/1	0/1	1/1	./.	./.	0/1	./.	0/1	0/1	./.	./.	0/1	0/0	0/0	0/0	0/1	0/1	0/0
snp1315	6	168265630	T	C	0/0	0/0	0/0	0/0	0/0	0/0	./.	0/0	./.	0/0	0/0	0/0	0/0	0/0	0|1	0/0	0/0	0/0	0/0	0/0	0/0	0/0	0/0	.	0/0	0/0	0/0	0/0	0/0	0|1	0/0	0/0	0/0	0/0	0/0	0/0	./.	./.	0/0	0/0	0/0	0/0	0/0	./.	0/0
snp1316	6	168265686	G	A	0/0	0/0	0/0	0/0	0/0	0/0	./.	0/0	0/0	0/0	0/0	0/0	0/0	0/0	0/0	0/0	0/0	0/0	0/0	0/0	0/0	0/0	0/0	0/0	0/0	0/0	0/0	0/0	0/0	0/0	./.	0/0	./.	0/0	0/0	0/0	./.	0/0	0/0	0/0	0/0	0/0	0/0	0/0	0/0
snp1317	6	168679156	C	T	0/0	0/0	1|1	0/0	0|1	0/0	0|1	0/0	0/0	0/0	./.	0/0	0|1	0/0	./.	0/0	0/0	0/0	0/0	0/0	0/0	0|1	0/0	0/0	0/0	1|1	0/0	0/0	0/0	0/0	0|1	0/0	0/0	0|1	0/0	0/0	0/0	0/0	0|1	0/0	./.	0|1	0/0	0|1	0/0
snp1318	6	168679159	C	A	0/0	0/0	1|1	0/0	0|1	0/0	0|1	0/0	0/0	0/0	./.	0/0	0|1	0/0	./.	0/0	0/0	0/0	0/0	0/0	0/0	0|1	0/0	0/0	0/0	1|1	0/0	0/0	0/0	0/0	0|1	0/0	0/0	0|1	0/0	0/0	0/0	0/0	0|1	0/0	./.	0|1	0/0	0|1	0/0
snp1319	6	170444828	G	A	0/0	./.	0/0	./.	0/1	0/0	./.	./.	0/0	0/0	0/1	0/0	0/0	0/0	./.	./.	0/0	0/0	./.	0/0	0/0	0/0	0/0	0/0	0/0	0/0	0/0	0/0	./.	0/0	0/0	0/0	0/0	0/0	0/1	0/0	0/0	0/1	0/0	0/0	0/0	0/0	0/0	0/0	0/0
snp1320	6	170446709	C	T	0/0	0/0	0/0	0/0	0|1	0/0	0/0	0/0	./.	0|1	0/0	0/0	0/0	0/0	./.	0/0	./.	./.	./.	0|1	0/0	0/0	0/0	0/0	0/0	./.	0/0	0/0	0|1	1|1	0/0	0/0	0/0	./.	0/0	0/0	0/0	0/0	0/0	./.	0/0	0/0	0/0	0|1	0/0
snp1321	6	170446713	C	T	0/0	0/0	0/0	0/0	0|1	0/0	0/0	0/0	./.	0|1	0/0	0/0	0/0	0/0	./.	0/0	./.	./.	./.	0|1	0/0	0/0	0/0	0/0	0/0	./.	0/0	0/0	0|1	1|1	0/0	0/0	0/0	./.	0/0	0/0	0/0	0/0	0/0	./.	0/0	0/0	0/0	0|1	0/0
snp1322	6	170446731	G	T	0/0	0/0	0/1	0/0	0/0	0/0	0/0	0/0	./.	0/0	0/1	0/0	0/0	./.	0/0	0/0	./.	./.	0/0	0/0	./.	0/0	0/0	0/0	0/0	0/0	0/0	0/0	0/0	0/0	0/0	0/0	0/0	0/0	0/1	0/0	0/0	0/0	0/0	./.	0/0	0/0	0/1	0/1	0/0
snp1323	6	170446781	C	T	0/1	0/0	0/0	0/0	./.	0/0	0/0	./.	0/0	0/1	0/0	0/0	0/0	0/0	./.	0/0	./.	./.	./.	0/1	0/0	0/0	0/0	0/0	0/0	0/0	0/0	0/0	1/1	1/1	0/0	0/0	0/0	./.	0/0	0/0	./.	0/0	0/0	./.	1/1	0/0	0/0	0/0	0/0
snp1324	6	170446785	G	A	0/0	0/0	0/0	0/0	0/0	0/0	0/0	0/0	0/0	0/0	0/0	0/0	0/0	./.	0/0	0/0	./.	./.	0/0	0/0	0/0	0/0	0/0	0/0	0/0	0/0	0/0	0/0	0/0	0/0	0/0	0/0	0/0	./.	0/0	0/0	./.	0/0	0/0	./.	0/0	0/0	0/0	0/0	0/0
snp1325	6	172973822	C	T	0/0	0/0	0/0	0/0	0/0	0/0	0/0	0/0	0/0	./.	./.	0/0	0/0	./.	1/1	./.	./.	0/0	./.	0/0	0/0	0/0	0/0	0/0	0/0	0/0	0/0	0/0	0/0	0/0	0/0	0/1	0/1	0/0	0/0	0/0	0/0	0/0	0/0	0/0	0/0	0/0	0/0	0/0	0/0
snp1326	7	5696443	G	A	0/0	0/0	0/0	0/0	0/0	0/0	./.	./.	0/0	0/0	0/0	./.	0/0	./.	0/0	0/0	0/0	0/0	./.	0/0	./.	0/0	0/0	0/0	0/0	0/0	0/0	./.	./.	./.	0/0	0/0	0/0	0/0	0/0	0/0	0/0	0/0	0/0	./.	0/0	0/0	0/0	0/0	0/0
snp1327	7	5696485	C	T	0/0	0/0	0/0	0/0	0/0	0/0	0/0	./.	0/0	0/0	0/0	./.	0/0	./.	0/0	0/0	0/0	0/0	0/0	0/0	./.	0/0	0/0	0/0	0/0	0/0	0/0	0/0	./.	./.	0/0	0/0	0/0	0/0	0/0	0/0	0/0	0/0	0/0	0/0	0/0	0/0	0/0	0/0	0/0
snp1328	7	5696528	C	T	0/0	1|1	./.	0/0	0/0	./.	0/0	./.	./.	0/0	0/0	./.	0/0	./.	0/0	1/1	0/0	0/0	0/0	1/1	./.	./.	0/0	0/1	0/1	0/0	0/0	0/0	./.	0/0	0/0	0/0	0/0	0/0	0/0	0/0	0/0	0/0	0/0	1/1	0/0	./.	0/0	1/1	0/1
snp1329	7	13662458	G	A	0/0	./.	0/0	0/0	0/0	0/1	0/0	0/0	0/0	0/0	0/0	0/0	0/0	0/0	./.	./.	./.	0/0	./.	./.	0/0	0/0	1/1	0/0	0/0	./.	1/1	0/0	./.	0/0	0/0	0/0	./.	./.	0/0	0/0	./.	0/0	0/0	0/0	0/0	0/0	0/1	0/1	0/0
snp1330	7	13662523	T	C	./.	0/0	0/0	1/1	0/0	0/1	1/1	0/0	0/0	0/0	0/0	0/0	0/1	0/0	0/0	0/1	./.	0/0	./.	0/0	./.	0/0	0/0	0/0	0/0	0/0	0/0	0/1	./.	0/0	0/0	0/0	0/0	./.	0/0	0/0	0/0	0/0	0/0	0/0	0/0	0/0	0/0	0/0	0/0
snp1331	7	13820819	G	T	0/0	0/0	./.	0/0	./.	./.	./.	0/0	0/0	1|1	./.	0/0	0/0	./.	0/0	0/0	0/0	./.	./.	./.	./.	0/0	0/0	0/0	0/0	./.	0/0	0/0	0/0	0/0	0/0	0/0	0/0	0/0	0/0	./.	1|1	0/0	0/0	0/0	0/0	0/0	0/0	./.	./.
snp1332	7	13820857	G	T	0/0	0/0	./.	./.	./.	./.	./.	0/0	1/1	1/1	./.	0/0	0/0	./.	0/0	0/0	0/0	0/0	0/0	./.	1/1	0/0	0/0	0/0	0/0	./.	0/0	0/0	./.	0/0	0/0	0/0	0/0	0/0	0/1	./.	1/1	0/0	0/0	0/0	./.	0/0	0/0	./.	./.
snp1333	7	30338234	T	C	0/0	0/0	0/1	0/0	1|1	1|1	0/1	./.	0/0	0/0	0/0	0/0	./.	./.	0/1	./.	./.	0/0	0/0	0/0	./.	0/0	./.	0/0	0/0	0/0	0/0	0/0	0/0	./.	0/0	0/0	0/0	0/0	./.	1/1	1|1	0/0	./.	0/0	0/1	0/0	0/1	1|1	0/0
snp1334	7	30338272	T	C	0/0	0/0	0/1	0/0	0/0	0/1	0/1	./.	0/0	0/0	0/0	0/0	./.	0/0	0/1	./.	./.	0/1	0/0	0/0	./.	0/0	0/0	0/0	0/0	0/0	0/0	0/0	0/0	0/0	0/0	0/0	0/1	0/0	./.	0/1	./.	0/0	0/0	0/0	0/0	0/0	0/1	0/1	0/0
snp1335	7	30338292	T	C	0/0	0/0	0/0	0/0	0/0	0/0	0/0	./.	0/0	0/0	0/0	0/0	./.	0/0	0/0	./.	./.	0/0	0/0	0/0	./.	0/0	0/0	0/0	0/0	0/0	0/0	0/0	0/0	0/0	0/0	0/0	0/0	0/0	./.	0/0	0/0	0/0	./.	0/0	0/0	0/0	0/0	0/0	0/0
snp1336	7	30338303	A	C	0/0	0/0	0/0	0/0	0/0	0/0	0/0	./.	0/0	0/0	0/0	0/0	./.	0/0	0/0	./.	0/0	0/0	0/0	0/0	./.	0/0	0/0	0/0	0/0	0/0	0/0	0/0	0/0	0/0	0/0	0/0	0/0	0/0	./.	0/0	0/0	0/0	./.	0/0	0/0	0/0	0/0	0/0	0/0
snp1337	7	30338310	T	A	0/0	0/0	0/0	0/0	0/0	0/0	0/0	./.	0/0	0/0	0/0	0/0	./.	./.	0/0	./.	0/0	0/0	0/0	0/0	./.	0/0	0/0	0/0	0/0	0/0	0/0	0/0	0/0	0/0	0/0	0/0	0/0	0/0	./.	0/0	0/0	0/0	./.	0/0	0/0	0/0	0/0	0/0	0/0
snp1338	7	30359916	G	A	0/0	0/0	0/0	0/0	./.	0/0	0/0	0/0	0/0	0/0	0/0	0/0	0/0	0/0	0/0	0/0	0/0	0/0	./.	0/0	0/0	0/0	0/0	0/0	0/0	0/0	0/0	0/0	0/0	0/0	0/0	0/0	0/0	0/0	0/0	0/0	./.	0/0	0/0	0/0	0/0	./.	0/0	0/0	0/0
snp1339	7	30359936	C	A	0/0	0/0	0/0	0/0	./.	0/1	0/0	0/0	0/0	0/0	0/0	1/1	0/0	0/0	0/0	0/0	0/0	./.	./.	0/0	0/0	0/0	./.	0/0	0/0	0/0	0/0	./.	0/0	0/1	0/0	0/0	0/0	0/0	0/0	0/0	./.	0/0	0/0	0/0	./.	0/0	0/1	0/0	0/0
snp1340	7	30359991	G	A	0/0	0/0	0/0	0/0	0/0	0/0	0/0	0/0	./.	./.	0/0	0/0	0/0	0/0	0/0	0/0	0/0	0/0	./.	0/0	0/0	0/1	0/0	0/0	0/0	0/0	./.	0/0	0/0	0/0	0/0	0/0	0/0	./.	0/0	0/0	./.	0/0	0/0	0/0	0/0	0/0	0/0	0/0	0/0
snp1341	7	30360088	G	T	0/1	0/0	0/0	0/0	1/1	./.	./.	0/0	./.	0/0	0/0	0/0	0/0	0/0	0/0	0/0	0/0	0/0	./.	0/0	0/0	0/0	0/0	0/0	0/0	0/1	0/0	./.	0/0	./.	0/0	0/0	0/0	0/0	0/0	0/0	./.	0/0	0/0	0/0	0/0	./.	0/0	./.	0/0
snp1342	7	36790477	G	A	./.	./.	./.	0/0	./.	0/0	0/0	0/0	./.	0/0	./.	0/0	./.	0/0	0/0	0/0	0/0	./.	0/0	0/0	./.	0/0	./.	0/0	0/0	./.	0/0	0/0	0/0	0/0	0/0	0/0	0/0	0/0	0/0	0/0	./.	0/0	0/0	0/0	0/0	0/0	./.	0/0	0/0
snp1343	7	46238026	T	G	0/0	0/0	./.	./.	./.	0/0	./.	0/0	0/0	./.	0/0	0/0	./.	0/0	0/0	0/0	0/0	0/0	0/0	0/0	0/0	0/0	0/0	0/0	./.	0/0	0/0	./.	./.	0/0	./.	0/0	0/0	0/0	0/0	0/0	0/0	./.	0/0	0/0	0/0	0/0	0/0	0/0	0/0
snp1344	7	50310765	G	A	0/0	0/0	./.	0/0	0/0	0/0	./.	0/0	0/0	0/0	0/0	0/0	0/0	0/0	0/0	0/0	0/0	./.	0/0	0/0	./.	./.	0/0	0/0	0/0	0/0	./.	0/0	./.	0/0	0/0	0/0	0/0	0/0	0/0	0/0	0/0	0/0	0/0	0/0	0/0	0/0	0/0	./.	0/0
snp1345	7	50310835	G	C	./.	0/0	0/0	0/0	./.	0/0	0/0	0/0	0/0	0/0	0/0	0/0	0/0	0/0	./.	0/0	0/0	./.	0/0	0/0	0/0	./.	0/0	./.	0/0	./.	./.	0/0	./.	./.	0/0	0/0	0/0	0/0	0/0	0/0	0/0	0/0	./.	0/0	0/0	0/0	0/0	0/0	0/0
snp1346	7	50906231	C	T	0/0	0/0	0/0	0/0	./.	0/0	0/0	0/0	./.	./.	0/0	0/0	0/0	0/0	0/0	0/0	0/0	0/0	0/0	./.	0/0	0/0	0/0	0/0	0/0	./.	0/0	0/0	0/0	./.	0/0	./.	0/0	0/0	0/0	./.	./.	./.	0/0	0/0	0/0	0/0	0/0	0/0	0/0
snp1347	7	57723175	A	C	0/1	0/0	0/0	0/0	0/0	0/0	0/0	0/0	0/0	./.	0/0	./.	0/0	0/0	0/0	0/0	0/0	0/1	0/0	0/0	./.	0/0	0/0	0/0	0/0	0/0	0/0	0/0	0/0	0/0	0/0	0/0	0/0	0/0	./.	0/0	0/0	0/0	0/0	0/0	0/0	0/0	0/0	0/0	0/0
snp1348	7	57742763	G	A	0/0	0/0	0/0	0/0	./.	0/0	0/0	0/0	0/0	0/0	./.	0/0	0/0	0/0	./.	./.	0/0	1/1	./.	0/0	./.	./.	0/0	0/0	0/0	0/0	0/0	0/0	0/0	./.	0/0	0/0	1/1	./.	1/1	0/0	0/0	0/0	0/0	0/1	./.	0/0	0/0	0/1	0/1
snp1349	7	57742775	C	T	0/0	0/0	0/0	0/0	./.	0/0	0/0	0|0	0/0	0/0	./.	0/0	0/0	0/0	0/0	./.	0/0	0/0	./.	0/0	./.	0/0	1|1	0/0	0/0	0/0	./.	0/0	0/0	./.	0/0	0/0	0/0	./.	0/0	0/0	0/0	0/0	0/0	0/0	./.	0|1	0/0	0/0	0/0
snp1350	7	57742810	G	A	0/0	0/0	0/1	0/0	./.	0/0	0/0	0/0	0/0	0/0	0/0	0/0	0/0	0/0	0/0	0/0	0/0	0/0	./.	0/0	0/0	./.	1/1	./.	0/0	0/0	./.	0/0	0/0	0/0	0/0	0/0	0/0	./.	0/0	0/1	0/0	0/0	0/0	0/0	./.	1/1	0/0	0/0	0/0
snp1351	7	61539448	G	A	./.	0/0	./.	0/0	0/0	0/0	0/0	0/0	0/0	./.	0/0	./.	0/0	./.	0/0	0/0	0/0	./.	0/0	0/0	0/0	1|1	0/0	0/0	./.	./.	0/0	0/0	0/0	0/0	0/0	0/0	0/0	0/0	0/0	0/0	0/0	./.	0/0	0/0	0/0	./.	0/0	./.	0/0
snp1352	7	62742466	C	T	0/0	0/0	0/0	0/0	0/0	0/1	./.	0/0	0/0	0/0	./.	0/0	0/1	0/0	0/0	0/0	0/0	0/1	0/0	0/1	./.	0/0	0/0	0/0	0/0	./.	0|0	./.	./.	0/0	0/0	0/0	0/0	0/0	0/0	0/0	0/0	0/0	0/0	0/0	0/0	0/0	0/0	0/0	0/0
snp1353	7	68525597	T	C	./.	./.	0/0	0/0	0/0	0/0	0/0	0/0	0/0	0/0	0/0	0/0	./.	0/0	./.	0/0	0/0	0/0	0/0	0/0	0/0	0/0	0/0	0/0	0/0	0/0	0/0	0/0	0/0	0/1	0/0	0/0	0/0	0/0	0/0	0/0	0/0	0/0	0/0	0/0	0/0	0/0	0/0	0/0	0/0
snp1354	7	69756345	A	G	1/1	0/0	0/0	1/1	1/1	0/0	./.	0/0	0/0	0/0	0/0	./.	0/1	./.	0/0	0/0	0/0	0/0	0/0	./.	0/0	0/0	0/0	./.	./.	0/0	0/0	./.	./.	0/0	./.	0/0	0/0	0/0	1/1	0/0	0/0	1/1	0/0	0/0	0/0	0/0	./.	0/0	0/0
snp1355	7	74152285	G	A	0/0	0/1	0/0	0/0	./.	0/0	0/0	0/1	0|1	0/0	0/0	0/0	0/0	0/0	0/0	0/0	./.	0/0	0/0	0/0	0/0	0/0	0/0	./.	0|0	0/0	0/0	./.	0/0	./.	0/0	0/0	0/0	0/0	./.	0/0	0/0	1|1	0/0	0/0	./.	0/0	0/1	0/0	0/1
snp1356	7	74152308	T	C	0/0	0/0	0/0	0/0	./.	0/0	0/0	0/1	0/0	./.	0/0	0/0	0/0	0/0	0/0	0/0	./.	0/0	0/0	0/0	0/0	0/0	0/0	./.	0/0	0/0	0/0	./.	0/0	./.	0/0	0/0	0/0	0/0	0/0	0/0	0/0	1|1	0/0	0/0	./.	./.	0/1	0/0	1/1
snp1357	7	74152319	T	C	0/0	0/1	0/0	0/1	./.	0/0	0/0	0/1	0/1	./.	0/0	0/0	0/0	0/0	0/0	0/0	0/0	0/0	0/0	0/0	0/0	0/0	0/0	./.	./.	0/0	0/0	./.	0/0	0/0	0/0	0/0	0/0	0/0	0/0	0/0	0/0	1/1	0/0	0/0	0/0	./.	0/1	0/0	1/1
snp1358	7	74152334	C	T	0/0	0/0	0/0	0/0	./.	0/0	./.	1|1	0/0	./.	0/0	0/0	0/0	0/0	0/0	0/0	0/0	0/0	0/0	0/0	0/0	0/0	0/0	0/0	0/0	0/0	0/0	./.	0/0	./.	0/0	0/0	0|0	0/0	./.	0/0	0/0	1|1	0/0	0/0	./.	0/0	0|1	0/0	1|1
snp1359	7	76613304	G	A	./.	./.	0/0	1/1	0|1	0/0	0/0	./.	0/0	0/0	0/0	0/1	0/0	1/1	0/0	0/0	./.	0/0	./.	0/0	0|1	0/0	0/0	./.	0/0	0/0	0/0	0/0	./.	0/0	./.	0/0	0/0	0/0	0/0	./.	0/0	0/0	0/0	0/0	0/0	0/0	./.	0/0	0/0
snp1360	7	76963660	A	C	./.	1/1	0/0	0/0	0/0	0/0	0/0	0/0	./.	./.	0/0	./.	0/0	0/0	0/0	./.	0/0	0/0	0/0	0/0	0/0	0/0	0/0	0/0	0/0	./.	./.	0/0	./.	0/0	0/0	0/1	0/0	0/0	./.	./.	0/0	1/1	0/0	0/0	./.	0/0	0/0	0/0	0/0
snp1361	7	77895044	C	T	0/0	0/0	0/0	0/0	0/0	0/0	0/0	0/0	0/0	0/0	./.	0/0	0/0	0/0	0/0	0/0	0/0	0/0	0/0	0/0	0/0	0/0	0/0	0/0	0/0	./.	./.	0/0	0/0	0/0	0/0	0/0	0/0	0/0	0/0	0/0	0/0	0/0	0/0	0/0	0/0	0/0	0/0	0/0	0/0
snp1362	7	88622628	G	A	0/0	0/0	0/0	./.	0/0	0/0	0/0	0/0	./.	0/0	0/0	0/0	./.	0/0	0/0	0/0	0/0	0/0	0/0	0/0	0/0	0/0	0/0	0/0	0/0	0/0	0/0	0/0	0/1	./.	0/0	./.	0/0	0/0	0/0	0/0	0/0	0/0	0/0	0/0	./.	0/1	0/0	./.	0/1
snp1363	7	99291557	T	C	0/0	0/0	0/0	0/0	0/0	0/0	0/0	0/0	./.	./.	0/0	0/0	0/0	0/0	0/0	0/0	0/0	0/0	0/0	0/0	0/0	0/0	0/0	0/0	./.	0/0	0/0	0/0	0/0	./.	0/0	./.	0/0	./.	0/0	0/0	0/0	./.	0/1	0/0	./.	0/0	0/0	0/0	0/0
snp1364	7	101003146	G	A	0/0	./.	0/0	0/0	0/0	0/0	0/0	./.	0/0	0/0	0/0	./.	./.	0/0	./.	0/0	0/0	0/0	0/0	0/0	./.	0/0	./.	./.	0/0	./.	0/0	./.	0/0	0/0	0/0	0/0	0/0	0/0	0/0	0/0	0/0	0/0	0/0	./.	0/0	0/0	0/0	./.	./.
snp1365	7	101184263	C	T	0|1	0/0	0|1	./.	0|1	0|1	0|1	0/0	0|1	0|1	0/0	1|1	./.	0|1	0/0	0/0	./.	0/0	0/0	0/0	0/0	0/0	0/0	./.	0|1	./.	0/0	./.	1|1	0|1	0/0	0/0	0|1	0|1	0/0	./.	0/0	0/0	0/0	0/0	0/0	0/0	./.	0/0	0|1
snp1366	7	101184266	G	A	0|1	0/0	0|1	./.	0|1	0|1	0|1	0/0	0|1	0|1	./.	1|1	./.	0|1	0/0	0/0	./.	0/0	0/0	0/0	0/0	0/0	0/0	./.	0|1	0/0	0/0	./.	1|1	0|1	0/0	0/0	0|1	0|1	0/0	./.	0/0	0/0	0/1	0/0	0/0	0/0	./.	0/0	0|1
snp1367	7	101184301	T	C	1/1	./.	0/0	0/0	0/1	0/1	0/1	0/0	0/1	0/1	./.	1/1	0/0	0/0	0/1	0/0	./.	0/0	0/0	0/0	0/0	0/1	0/0	0/0	0/1	0/0	0/0	./.	0/1	0/1	0/1	0/0	0/1	0/0	0/0	./.	0/0	./.	0/1	0/0	0/1	0/0	0/1	0/0	0/1
snp1368	7	121745244	C	T	0/0	0/0	0/0	0/0	0/0	0/0	0/0	0/0	./.	0/1	0/0	0/0	./.	0/0	0/0	./.	0/0	./.	0/0	0/0	0/0	0/0	0/0	./.	0/0	./.	0/0	0/0	0/0	0/0	0/0	0/0	0/0	0/0	0/0	0/0	0/0	0/0	0/0	0/0	0/1	./.	0/0	0/0	./.
snp1369	7	121745262	C	T	0/0	0/0	0/0	0/0	0/0	0/0	./.	0/0	./.	0/0	0/0	0/0	./.	0/0	0/0	./.	0/0	./.	0/0	0/0	0/0	0/0	0/0	./.	0/0	./.	0/0	0/0	0/0	0/0	0/0	0/0	0/0	0/0	0/0	0/0	0/0	0/0	0/0	0/0	0/0	./.	0/0	0/0	./.
snp1370	7	123508019	C	T	./.	0/0	0/0	0/0	0/0	0/0	./.	0/0	./.	0/0	0/0	0/0	1/1	0/0	0/0	./.	./.	./.	0/0	0/0	0/0	0/0	./.	0/0	0/0	./.	0/0	0/0	0/0	0/0	0/0	0/0	0/0	0/0	./.	./.	./.	1/1	0/0	./.	0/0	0/0	./.	0/0	0/0
snp1371	7	123795735	G	A	0/0	0/0	0/0	0/0	0/0	0/0	0/0	0/0	0/0	0/0	0/1	./.	0/0	0/0	0/0	0/0	0/0	0/0	0/1	0/0	./.	0/0	0/0	0/0	0/0	./.	0|1	0/0	0/0	0/0	0/0	0/1	0/0	0/0	0/0	0/0	0/1	0/0	0/0	0/0	0/0	0/1	0/0	0/0	0/0
snp1372	7	123795760	G	A	0/0	0/0	0/0	0/0	0/0	0/0	0/0	0/0	0/0	0/0	0/1	./.	0/0	0/0	0/0	0/0	./.	0/0	0/1	0/0	0/0	0|1	0/0	0/0	0/0	./.	0|1	0/0	0/0	0/0	1|1	0/1	0/0	0/0	0/0	0/0	0/0	0/0	0/0	0/0	0/0	0/1	0/0	0/0	0/0
snp1373	7	123795765	G	A	0/0	0/0	0/0	0/0	0/0	0/0	0/0	0/0	0/0	0/0	0/0	0/0	0/0	0/0	0/0	0/0	0/0	0/0	0/0	0/0	0/0	0/0	0/0	0/0	0/0	./.	0/0	0/0	0/0	0/0	0/0	0/0	0/0	0/0	0/0	0/0	0/0	0/0	./.	0/0	0/0	0/0	0/0	0/0	0/0
snp1374	7	123795766	C	T	0/0	0/0	0/0	0/0	0/0	0|1	0/0	0/1	0/0	0/0	0/0	0/0	0/0	0/0	0|1	0/0	0/0	0/0	0/0	0/0	0/0	0/0	0/0	0/0	0|1	./.	0/0	0|1	0/0	0/1	0/0	0/0	0/0	0/0	0/0	0|0	0/0	0/0	0/0	0|1	0/0	0/0	0/0	0/0	0/0
snp1375	7	123795778	G	C	0/1	0/0	0/0	./.	0/0	0/0	0/0	0/0	1|1	1/1	0/0	0/0	0/0	1|1	0/0	0/0	0/0	0/0	0/0	1|1	./.	0/0	0/0	0/0	0/0	./.	./.	0/0	0/0	0/1	0/0	0/0	0/0	0/0	0/0	0/0	0/0	0/0	./.	0/0	0/0	0/0	0/0	1|1	./.
snp1376	7	123795790	T	G	0/0	0/0	0/0	0/0	1|1	0/0	0/0	0/1	0/0	0/0	0|1	0/0	0/0	./.	0/0	0/0	0/0	1|1	0/0	0/0	0/0	0/0	0/0	0/0	0/0	./.	0/0	0/0	0/0	0/0	0/0	0/0	0/0	0/0	0/0	0/0	./.	0/0	./.	0/1	1|1	0/0	0/0	0/0	0/0
snp1377	7	123879604	A	T	0/0	0/0	0/0	0/1	0/0	0/0	1|1	0/0	0/0	./.	0/0	0/0	0/0	0/0	0/0	0/0	0/0	0/0	0/0	0/0	0/0	0/0	./.	./.	./.	0/0	0/0	0/0	0/0	0/0	0|1	0/0	./.	0/0	0/0	0/0	./.	0/0	0/0	0/0	0/0	0/0	./.	./.	0/0
snp1378	7	128995627	T	G	0/0	./.	./.	0/0	0/0	0/0	0/0	0/0	./.	0/0	0/0	0/0	1/1	0/0	./.	0/0	0/0	0/0	0/0	0/0	0/0	./.	1/1	0/0	0/0	0/0	0/0	0/0	0/0	./.	./.	0/0	./.	0/0	0/0	0/0	0/0	0/0	0/0	0/0	./.	0/0	0/0	0/1	0/0
snp1379	7	128995653	T	C	0/0	0/0	0/0	0/0	0/0	0/0	0/0	0/0	./.	0/0	./.	0/0	0/0	0/0	0/0	0/1	0/0	0/0	0/1	0/0	0/0	./.	0/0	0/0	0/0	0/0	0/0	0/0	0/0	./.	0/0	0/0	0/0	0/0	0/0	0/0	0/0	0/0	0/0	0/0	0/0	0/0	0/0	0/0	0/0
snp1380	7	128995704	C	T	0/0	0/0	0/0	0/0	0/0	0/0	0/0	0/0	./.	0/0	./.	0/0	0/0	0/0	0/0	0/1	0/0	./.	0/0	0/0	0/0	0/0	0/0	1/1	0/0	0/0	0/0	0/0	./.	./.	0/0	0/0	0/0	./.	0/0	0/0	0/0	0/0	0/0	0/0	0/0	0/0	0/0	0/0	0/0
snp1381	7	128999305	T	C	0/0	0/0	0/0	0/0	0/0	0/0	0/0	0/0	0/0	0/0	0/0	0/1	0/0	0/0	0/0	0/0	0/0	0/0	0/0	0/0	0/0	0/1	0/0	./.	0/0	0/0	./.	0/0	0/0	0/1	0/0	0/0	0/0	0/0	0/0	0/0	./.	0/0	0/1	0/0	./.	0/0	./.	0/0	0/0
snp1382	7	128999326	T	C	0/0	0/0	./.	0/0	0/0	0/0	0/0	0/0	0/0	0/0	0/0	0/0	0/1	0/0	0/0	0/0	0/0	0/0	0/0	0/0	0/0	0/0	0/0	./.	0/0	0/0	0/0	0/0	0/0	0/0	0/0	0/0	0/0	0/0	0/0	0/0	0/0	0/0	0/0	0/0	0/0	0/0	0/0	0/1	0/1
snp1383	7	128999347	G	A	0/0	0/0	0/0	0/0	0/0	0/0	0/0	0/0	0/0	0/0	./.	0/0	0/0	0/0	0/0	0/0	0/0	0/0	0/0	0/0	0/0	0/0	0/0	./.	0/0	0/0	0/0	0/0	0/0	0/0	0/0	0/0	0/0	0/0	0/0	0/0	0/0	0/0	0/0	0/0	0/0	0/0	0/0	0/0	0/0
snp1384	7	128999377	G	A	0/0	0/0	0/0	0/0	0/0	0/0	0/0	0/0	0/0	0/0	0/0	0/0	0/0	0/0	0/0	0/0	0/0	0/0	0/0	0/0	0/0	0/0	0/0	./.	0/0	0/0	0|1	0/0	0/0	0/0	0/0	0/0	0/0	0/0	0/0	0/0	0/0	0/0	0/0	0/0	0|1	0/0	0/0	0/0	0/0
snp1385	7	128999379	C	T	0/0	0/0	0/0	0/0	0/0	0/0	0/0	0/0	0/0	0/0	0/0	0/0	0/0	0/0	0/0	0/0	0/0	0/0	0/0	0/0	0/0	0/1	0/0	./.	0/0	0/0	0|1	0/0	0/0	0/0	0/0	0/0	0/1	0/0	0/0	0/0	0/0	0/0	0/0	0/0	0|1	0/0	0/0	0/0	0/0
snp1386	7	128999392	G	A	0/0	0/0	0/0	0/0	0/0	0/0	0/0	0/0	0/0	0/0	0/0	0/0	0/1	0/0	0/0	0/0	0/0	0/0	0/0	0/0	0/0	0/0	0/0	./.	0/0	0/0	0/0	0/0	0/0	0/0	0/0	0/0	0/0	0/0	0/0	0/0	0/0	0/0	0/0	0/0	0/0	0/0	0/0	0/0	0/0
snp1387	7	128999673	C	A	0/0	0/0	0/0	0/0	0/0	0/0	0/0	0/0	0/0	0/0	0/0	0/0	0/0	0/0	0/0	0/1	0/0	0/0	0/0	0/0	0/0	1/1	0/0	0/0	0/0	./.	0/0	0/0	0/0	0/0	0/0	0/0	0/0	./.	0/0	0/0	0/0	0/0	0/0	0/0	0/0	0/0	0/0	0/0	0/0
snp1388	7	128999856	G	A	0/0	0/0	0/0	0/0	0/0	0/0	0/0	0/1	0/0	0/0	0/0	0/0	0/0	0/0	0/0	0/0	0/0	0/0	0/0	0/0	0/0	0/0	0/0	0/0	0/0	0/0	0/0	0/0	0/0	0/0	0/0	0/0	0/0	./.	0/0	0/0	0/0	0/0	0/0	0/0	0/0	0/0	0/0	0/0	0/0
snp1389	7	133251944	T	C	0/0	0/0	0/1	0/0	0/0	0/0	0/0	0/0	0/0	0/0	0/1	0/0	./.	0/0	0/0	0/0	0/0	0/0	./.	0/0	0/1	0/0	0/0	0/0	0/0	0/0	0/0	0/0	./.	1|1	./.	./.	0/0	0/0	0/0	./.	0/0	0/0	./.	0/0	0/0	0/0	0/0	0|1	0/0
snp1390	7	133251979	C	T	0/0	0/0	0/0	1/1	0/0	./.	0/0	0/0	0/0	0/0	0/0	0/0	0/0	0/0	0|1	0/0	0/0	./.	0/0	0/0	0/0	0/0	0/0	0/0	0/0	0/0	1/1	0/0	0/0	0/0	./.	0/0	1/1	0/0	0/0	./.	0|1	./.	./.	0/0	0/0	0/0	0|1	0/0	0/0
snp1391	7	142817742	C	T	0/0	0/0	./.	0/0	0/0	0/0	./.	0/0	0/0	0/0	0/0	0/0	0/0	0/0	./.	0/0	0/0	./.	./.	0/0	./.	0/0	./.	0|0	0/0	0/0	0/0	./.	0/0	0/0	0/0	0/0	0/0	0/0	0/0	0/0	./.	0/0	0/0	0/0	./.	0/0	./.	0/0	0/0
snp1392	7	142817747	G	A	0/0	0/0	./.	0/0	0/0	0/0	./.	0/0	0/0	0/0	0/0	0/0	0/0	./.	./.	0/0	0/0	./.	0/0	0/0	./.	0/0	0/0	0|0	0/0	0/0	0/0	./.	0/0	0/0	0/0	./.	0/0	0/0	0/0	0/0	./.	0/0	0/0	0/0	0/0	0/0	./.	0/0	0/0
snp1393	7	142817803	G	A	0/0	0/0	0/0	0/0	0/0	0/0	./.	0/0	0/0	0/0	0/0	0/0	0/0	0/0	./.	./.	0/0	0/0	0/0	0/0	0/0	0/0	0/0	0|1	0/0	0/0	0/0	./.	0/0	0/0	0/0	0/0	0/0	0/0	0/0	./.	0/0	0/0	./.	0/0	0/0	0/0	0/0	0/0	./.
snp1394	7	142817806	G	T	0/0	0/0	0/0	0/0	0/0	0/0	./.	0/0	0/0	0/0	0/0	0/0	0/0	0/0	./.	./.	0/0	0/0	0/0	0/0	0/0	0/0	0/0	0|1	0/0	0/0	0/0	./.	0/0	0/0	0/0	0/0	0/0	0/0	0/0	./.	0/0	0/0	0/0	0/0	0/0	0/0	0/0	0/0	./.
snp1395	7	142817808	C	A	0/0	./.	0/0	0/0	0/0	0/0	./.	0/0	./.	0/0	0/0	0/0	0/0	0/0	./.	./.	0/0	0/0	0/0	0/0	0/0	0/0	0/0	0/1	0/0	./.	0/0	./.	0/0	0/0	0/0	0/0	0/0	0/0	0/0	./.	0/0	0/0	0/0	0/0	0/0	0/0	0/0	0/0	./.
snp1396	7	142817839	A	C	0/0	0/0	./.	0/0	0/0	0/0	0/0	0/0	0/0	0/0	0/0	0/0	0/0	0/0	./.	./.	0/0	0/0	./.	0/0	0/0	0/0	0/0	1|1	./.	0/0	0/0	./.	0/0	0/0	0/0	0/0	0/0	0/0	0/0	./.	0/0	0/0	0/0	0/0	0/0	0/0	0/0	0/0	0/0
snp1397	7	142824161	A	C	0/0	0/1	0/0	0/0	0/0	0/1	0/0	0/0	0/0	./.	0/0	0/0	0/1	0/0	0/1	0/0	./.	./.	0/0	0/0	0/0	./.	0/0	0/0	0/0	./.	0/0	0/0	1/1	./.	0/0	0/0	./.	0/0	0/0	0/0	0/0	0/0	0/1	0/0	0/0	1/1	0/0	0/1	./.
snp1398	7	142824181	T	A	0/0	0/1	0/0	0/1	0/0	0/1	0/0	0/1	0/0	./.	0/0	0/0	0/1	./.	0/0	0/0	./.	0/0	0/0	0/0	0/0	./.	0/0	0/0	0/0	./.	0/0	0/0	0/0	0/0	0/1	0/0	./.	0/0	0/0	0/0	0/0	0/0	0/0	0/1	0/0	0/0	0/0	0/0	./.
snp1399	7	144475771	A	C	0/0	0/0	0/0	0/0	./.	0/0	0/0	0/0	0/0	./.	0/0	0/0	0/0	0/0	0/0	0/0	0/0	0/0	0/0	0/0	0/0	0/0	0/0	0/0	0/0	0/0	0/0	0/0	0/0	./.	./.	0/0	0/0	0/0	0/0	0/0	0/0	0/0	0/0	./.	0/0	0/0	0/0	0/0	0/0
snp1400	7	148548268	A	C	0/0	0/0	0/0	0/0	0/0	0/0	0/0	0/0	0/0	0/0	0/0	0/0	0/0	0/0	./.	0/0	0/0	0/0	0/0	0/0	0/0	0/0	0/0	0/0	0/0	0/0	0/0	0/0	0/0	0/0	0/0	0/0	0/0	0/0	0/0	0/0	./.	0/0	0/0	0/0	0/0	0/0	0/0	0|1	0/0
snp1401	7	148548306	G	A	0/0	0/0	0/0	0/0	0/0	0/0	0/0	0/0	0/0	0/0	0/0	./.	0/0	0/0	./.	0/0	0/0	0/0	0/0	0/0	0/0	0/0	0/0	1/1	0/0	0/0	0/0	0/0	0/0	0/0	0/0	0/0	0/0	0/0	0/0	0/0	./.	0/0	0/0	0/0	0/0	0/0	0/0	0/0	0/0
snp1402	7	148548324	G	T	0/1	0/1	./.	0/0	0/1	0/0	0/0	0/0	./.	./.	0/0	0/0	0/1	0/0	./.	1|1	0/0	0/0	0/0	0/0	./.	0/0	0/0	0/0	./.	0/0	0/0	./.	0/0	0/0	0/0	0/0	1/1	0/0	0/1	0/0	./.	0/0	0/0	0/0	./.	0/1	0/0	0/0	0/1
snp1403	7	150226379	A	G	0/0	0/0	0/0	0/0	0/0	0/1	0/1	./.	./.	0/0	./.	0/1	0/0	0/0	0/1	0/0	0/0	./.	0/0	./.	0/0	0/0	0/0	0/0	0/0	./.	0/0	0/0	0/0	0/0	0/0	0/0	0/0	0/0	0/0	0/0	./.	./.	0/0	0/0	0/0	0/0	0/0	0/0	0/0
snp1404	7	150226400	A	G	0/0	0/0	0/0	0/0	0/0	0/1	0/0	./.	0/0	0/0	./.	0/1	./.	0/0	0/1	./.	0/0	./.	1/1	./.	0/0	0/0	0/0	0/1	0/1	./.	0/0	0/0	0/0	0/0	0/0	0/0	0/0	0/0	0/0	0/0	0/0	./.	0/0	./.	0/0	0/0	0/0	0/0	./.
snp1405	7	150226414	C	T	0/0	0/0	0/0	0/0	0/0	0/1	0/0	./.	./.	0/0	./.	0/1	0/0	0/0	0/1	0/0	0/0	./.	0/0	./.	0/0	0/0	0/0	0/1	0/1	./.	0/0	0/0	0/0	0/0	0/0	0/0	0/0	0/0	0/0	0/0	0/0	./.	0/0	./.	0/0	0/0	0/0	0/0	0/0
snp1406	7	150226416	G	A	0/0	0/0	0/0	0/0	0/0	0/0	0/0	./.	0/0	0/0	./.	0/0	0/0	0/0	0/0	0/0	0/0	./.	0/0	0/0	0/0	0/0	0/0	0/0	0/0	./.	0/0	0/0	0/0	0/0	0/0	0/0	0/0	0/0	0/0	0/0	0/0	./.	0/0	./.	0/0	0/0	0/0	0/0	0/0
snp1407	7	150226470	G	A	0/0	0/0	0/0	0/0	0/0	0/0	0/0	./.	0/0	0/0	./.	0/0	0/0	0/0	0/0	0/0	0/0	./.	0/0	0/0	0/0	0/0	./.	0/0	0/0	./.	0/0	0/0	0/0	0/0	0/0	0/0	0/0	0/0	1/1	./.	0/0	./.	0/0	0/0	0/0	0/0	0/0	0/0	0/0
snp1408	7	150577919	C	T	0/0	1/1	0/0	0/0	1/1	0/0	0/0	0/0	0/0	0/0	./.	./.	0/0	./.	./.	./.	./.	./.	0/0	0/0	0/0	0/0	0/0	0/0	0/1	0/1	0/0	0/1	0/0	./.	0/0	0/0	0/0	0/0	0/1	0/0	./.	0/0	1/1	1/1	0/0	0/0	0/0	0/1	0/1
snp1409	7	152330761	T	G	0/0	0/0	0/0	0/0	0/0	0/1	0/0	0/0	./.	0/0	0/0	./.	0/0	0/0	0/0	0/0	0/0	0/0	0/0	0/0	./.	0/0	./.	0/0	0/0	0/0	./.	0/0	0/0	0/0	0/0	0/0	0/0	0/0	0/0	0/0	0/1	0/0	0/0	0/0	0/0	0/0	0/0	0/0	0/0
snp1410	7	152771641	C	T	0/0	0/0	0/1	0/0	./.	0/0	./.	./.	./.	0/0	0/0	0/0	./.	0/0	0/0	0/0	./.	./.	0/0	./.	0/0	0/0	0/0	0/0	0/0	0/0	./.	0/0	0/0	0/0	0/0	0/0	0/0	0/0	0/1	0/0	0/0	0/0	0/0	0/0	0/0	0/0	0/0	0/0	1/1
snp1411	7	155432130	G	A	0/1	0/0	0/0	0/0	0/0	0/0	0/0	0/0	0/0	0/0	0|1	./.	0|1	0/0	0/0	0/1	0/0	0|1	0/0	0/0	0/0	0/0	./.	0/0	0/0	0/0	0/1	0/0	0/0	0/0	0/1	0/0	0/0	0/0	0/0	./.	0/1	0/1	0/0	0/0	0/0	0/0	0/0	0/0	0/0
snp1412	7	155432472	T	C	0/0	0/0	0/0	0/1	0/0	0/0	0/0	0/0	0/0	0/0	0/0	0/0	0/0	0/0	0/0	0/0	0/0	0/1	0/0	0/0	0/0	0/0	0/0	0/0	0/1	0/0	0/0	0/0	0/0	0/0	0/0	0/0	0/0	0/0	0/0	0/0	0/0	0/0	0/0	0/0	0/0	0/0	0/0	0/0	0/0
snp1413	7	157354858	C	T	0/0	0/0	./.	0/0	0/0	0/0	0/0	./.	./.	./.	0/0	0/0	./.	0/0	./.	./.	./.	0/0	./.	0/0	0/0	0/0	./.	./.	0/0	0/0	0/0	0/0	0/0	0/0	0/0	./.	0/0	0/0	0/0	./.	0/0	0/0	./.	0/0	0/0	./.	0/0	./.	0/0
snp1414	7	163538168	C	T	0/0	0/0	0/0	0/1	0/0	0/0	0/1	0/0	0/0	0/0	0/0	0/0	0/0	0/0	0/0	0/0	0/0	0/0	0/0	0/0	0/0	0/0	0/0	0/0	0/0	0/0	0/0	0/0	0/0	0/0	0/0	0/0	0/0	0/0	0/0	0/0	0/0	0/0	0/0	0/0	0/0	0/0	0/0	0/0	0/0
snp1415	7	163538448	G	C	0/0	0/0	0/0	0/0	0/0	0/0	0/0	0/0	0/0	0/0	0/0	0/0	0/0	0/0	0/0	0/0	0/0	0/0	0/0	./.	0/0	0/0	0/0	0/0	0/0	0/0	0/0	0/0	0/0	0/0	0/0	0/0	0/0	0/0	0/0	0/0	0/0	0/0	0/0	0/0	./.	0/0	0/0	0/0	0/0
snp1416	7	169439523	C	A	./.	./.	0/0	0/0	0/0	0/0	./.	0/0	./.	0/0	0/0	0/0	0/0	./.	0/0	./.	0/0	0/0	./.	./.	./.	0/0	./.	./.	0/0	0/0	0/0	0/0	0/0	./.	0/0	./.	0/0	0/0	0/0	0/0	0/0	./.	0/0	0/0	./.	0/0	./.	./.	0/0
snp1417	7	170167029	A	G	0/0	0/0	./.	./.	0/0	0/0	0/0	0/0	./.	0/0	1/1	0/1	1/1	./.	0/0	1/1	1/1	0/0	0/0	0/0	0/0	0/0	0/0	0/1	0/0	0/0	0/0	0/0	0/1	0/0	0/0	0/0	0/0	0/0	0/0	0/0	./.	0/1	0/0	0/0	./.	0/0	0/0	0/0	0/0
snp1418	7	170753985	T	A	0/0	./.	0/0	0/0	0/0	0/0	0/0	0/0	0/0	0/0	0/0	0/0	0/0	0/0	./.	0/0	./.	0/0	./.	0/0	0/0	./.	./.	./.	0/0	0/0	0/0	./.	0/0	0/0	0/0	0/0	0/0	0/0	0/0	0/0	0/0	0/0	0/0	0/0	0/0	0/0	0/0	0/0	0/0
snp1419	7	171181646	C	T	0/0	0/0	0/0	0/0	0/0	0/0	0/0	0/0	0/0	./.	0/0	0/0	0/0	0/0	0/0	0/0	./.	0/0	0/0	0/0	0/0	0/0	0/0	./.	0/0	0/0	0/0	0/0	0/0	./.	./.	0/0	0/0	0/0	0/0	./.	0/0	./.	0/0	0/0	./.	0/0	./.	./.	0/0
snp1420	7	178670513	G	A	0/0	./.	0/0	0/0	0/0	0/0	./.	0/0	0/0	./.	0/0	0/0	0/0	0/0	0/0	0/0	./.	0/0	0/0	0/0	0/0	0/0	0/0	0/0	0/0	./.	./.	0/0	0/0	0/0	0/0	0/0	0/0	0/0	0/0	0/0	0/0	0/0	./.	0/0	./.	./.	./.	0/0	0/0
snp1421	7	178670581	C	T	0/0	0/0	0/0	0/0	./.	0/0	0/0	0/0	0/0	0/0	0/0	0/0	0/0	0/0	0/0	0/0	./.	0/0	0/0	0/0	0/0	0/0	0/0	0/0	0/0	./.	0/0	0/0	0/0	0/0	0/0	0/0	0/0	0/0	0/0	0/0	0/0	0/0	0/0	0/0	0/0	./.	./.	0/0	0/0
snp1422	7	178670589	T	C	0/0	0/0	0/0	0/0	0/0	0/0	0/0	0/0	0/0	0/0	0/0	0/0	0/0	0/0	0/0	0/0	./.	0/0	./.	0/0	0/0	./.	0/0	0/0	0/0	./.	./.	0/0	0/0	0/0	0/0	0/0	0/0	0/0	0/0	0/0	0/0	0/0	0/0	0/0	0/0	./.	./.	0/0	0/0
snp1423	7	179708425	C	T	0/1	./.	0/0	./.	0/0	./.	0/0	./.	./.	0/0	0/0	./.	./.	0/0	0/0	0/0	0/0	0/0	0/0	0/0	0/0	0/0	0/0	0/0	./.	./.	0/0	0/0	0/0	1/1	0/0	./.	./.	0/0	0/0	./.	0/0	./.	0/1	./.	0/1	0/0	./.	0/1	0/0
snp1424	8	3644624	G	A	0/0	0/0	0/0	0/0	0/0	0/1	0/0	0/0	0/0	0/0	0/0	0/0	0/0	0/0	0/0	./.	./.	./.	0/0	./.	./.	0/0	0/0	0/0	0/0	0/0	0/0	./.	0/0	./.	0/0	./.	0/0	0/0	0/0	0/0	0/0	0/0	0/0	0/0	0/0	0/1	./.	0/0	./.
snp1425	8	7130518	G	A	0/0	0/0	0/0	0/0	0/0	0/0	0/0	0/0	0/0	0/0	0/0	0/0	0/0	0/0	0/0	0/0	0/0	0/0	./.	0/0	0/0	0/0	0/0	0/0	0/0	0/0	0/0	./.	./.	0/0	0/0	0/0	0/0	0/0	0/0	0/0	0/0	0/0	0/0	0/0	0/0	0/0	0/0	0/0	./.
snp1426	8	8173511	T	C	1/1	0/0	0/0	0/0	0/0	0/0	0/0	0/0	0/0	0/0	./.	0/0	0/0	0/0	0/0	./.	0/0	0/0	0/0	0/0	1|1	0/0	0/0	0/0	0/0	0/0	./.	0/0	0/0	0/0	0/0	0/0	0/0	0/1	0/0	0/0	0/0	0/0	0/0	0|1	0/0	0/0	0/1	0/0	0/0
snp1427	8	8173521	G	A	0/0	0/0	0/1	1/1	0/0	0/0	0/0	0/0	./.	0/0	./.	0/0	0/0	0/1	0/0	./.	0/0	0/0	0/0	./.	0/0	0/0	0/0	0/0	0/0	0/0	./.	0/0	0/0	0/0	0/0	0/0	0/1	0/0	./.	0/0	0/0	0/0	0/0	0/0	0/0	0/0	0/0	0/0	0/0
snp1428	8	8173556	T	G	0/0	0/0	0/1	0/0	0/0	0/0	0/0	0/0	0/0	0/0	./.	1/1	./.	0/0	0/0	./.	0/0	0/0	0/0	0/0	0/0	0/0	0/0	0/0	0/0	0/0	0/0	0/0	0/0	./.	0/0	0/1	0/0	0/0	0/0	0/0	0/0	1|1	1/1	0/0	0/1	0|1	0/0	0/0	0/0
snp1429	8	8173570	A	C	0/0	0/0	./.	1/1	0/0	0/0	0/0	0/1	./.	0/0	./.	0/0	0/0	0/0	0/0	./.	0/0	0/0	0/0	0/1	0/0	0/0	0/1	0/1	0/0	0/0	./.	0/0	0/0	0/0	0/0	0/0	0/1	0/0	0/1	0/0	0/0	0/0	0/0	0/0	0/0	0/0	0/0	0/0	0/0
snp1430	8	8173592	T	C	0/1	./.	0/1	0/0	./.	0/0	0/0	0/0	0/0	0/0	./.	./.	0/0	0/0	0/0	./.	0/0	0/0	./.	0/0	./.	0/0	0/0	0/0	0/0	0/0	0/0	0/0	0/0	0/0	0/0	0/0	0/0	./.	0/0	0/0	0/0	0/0	0/0	0/0	0/0	0/0	0/0	0/0	0/0
snp1431	8	10819297	G	A	0/0	0/0	0/0	0/0	0/0	0/0	0/0	0/0	0/0	0/0	0/0	./.	0/0	0/0	0/0	0/0	0/0	0/0	0/0	0/0	0/0	./.	0/0	0/0	0/0	0/0	0/0	0/0	0/0	0/0	0/0	./.	0/0	0/0	0/0	0/0	./.	./.	0/0	./.	0/0	0/0	0/0	0/0	0/0
snp1432	8	12066481	C	T	./.	0/0	0/0	0/0	0/0	0/0	./.	0/0	0/0	0/0	0/0	0/0	0/0	0/0	0/0	0/0	./.	0/0	0/0	0/0	0/0	0/0	0/0	0/0	0/0	0/0	0/0	./.	0/0	0/0	0/0	0/0	0/0	0/0	0/0	0/0	0/0	0/0	0/0	0/0	0/0	0/0	0/0	0/0	0/0
snp1433	8	14252669	C	T	0/0	0/1	0/0	0/0	0/0	0/0	0/0	0/1	0/0	0/0	0/0	0/0	0/0	0/0	0/0	0/0	./.	./.	0/0	0/0	./.	0/1	./.	0/0	./.	0/0	./.	0/0	./.	0/0	0/0	0/0	0/0	0/1	0/0	0/0	./.	./.	0/0	0/0	0/0	0/0	0/0	0/0	0/0
snp1434	8	22808850	G	A	0/0	0/0	0/0	0/0	0/0	0/1	./.	0/0	./.	1/1	0/0	0/0	0/0	0/0	0/0	0/0	0/0	0/0	0/0	0/0	0/0	0/1	0/0	0/1	0/1	0/1	0/0	0/0	0/0	0/0	0|1	0/0	0/0	0/0	0/0	./.	1/1	./.	0/0	0/0	./.	./.	0/0	0/0	0/0
snp1435	8	22808891	C	T	0/0	0/0	0/0	0/0	0/0	0/0	./.	0/0	./.	0/0	0/0	0/0	0/0	0/0	0/0	./.	0/0	0/0	0/0	0/0	0/0	0/0	0/0	0/0	0/0	0/0	0/0	0/0	0/0	0/0	0/0	0/0	0/0	0/0	0/0	0/0	0/0	./.	0/0	0/0	./.	0/0	0/0	0/0	0/0
snp1436	8	22808926	G	A	0/0	./.	./.	./.	0/0	./.	./.	0|1	0/0	0/0	./.	0/0	0/0	0/0	0/0	0/0	0/0	0/0	0/0	./.	./.	0/0	0/0	0/0	0|1	0/0	0/0	1|1	./.	0/0	0/0	0/0	0/0	0/0	0/0	0/0	0/0	./.	0|1	0|1	./.	0/0	0|1	0/0	0/0
snp1437	8	22808936	G	A	0/0	0/0	0/0	./.	0/0	0/0	0/0	0/0	0/0	0/0	0/0	./.	./.	0/0	0/0	./.	./.	0/0	0/0	0/0	./.	0/0	0/0	0/0	0/0	0/0	0/0	0/0	0/0	0/0	0/0	0/0	0/0	0/0	0/0	0/0	0/0	./.	0/0	0/0	./.	0/0	0/0	0/0	0/0
snp1438	8	22808943	C	T	0/0	0/0	0/0	./.	0/0	0/0	0/0	0/0	0/0	0/0	0/0	./.	./.	0/0	0/0	0/0	0/0	0/0	0/0	0/0	./.	0/0	0/0	0/0	0/0	0/0	0/0	0/0	0/0	0/0	0/0	0/0	0/0	0/0	0/0	0/0	0/0	./.	0/0	0/0	./.	0/0	0/0	0/0	0/0
snp1439	8	27554842	C	T	0/0	./.	0/0	0/0	0/0	0/1	0/0	0/0	0/0	1/1	0/0	0/0	0/0	0/0	0/0	0/0	0/0	./.	0/0	0/0	0/0	0/0	0/0	0/0	0/0	0/0	0/0	0/0	0/0	0/0	./.	0/0	0/0	0/0	0/0	0/0	0/0	./.	0/0	0/0	0/0	0/0	0/0	0/0	0/0
snp1440	8	29499147	C	T	0/0	0/0	0/0	0/0	0/0	0/0	./.	0/0	./.	0/0	0/0	0/1	0/0	0/1	1/1	0/0	./.	0/0	0/0	0/0	0/0	0/0	0/0	0/0	0/0	0/0	0/0	0/0	0/0	./.	0/0	0/0	0/0	0/0	0/0	0/0	./.	0/0	0/0	0/0	0/0	0/1	0/0	0/0	0/0
snp1441	8	31578198	A	T	0/0	0/0	1/1	0/0	1/1	0/1	./.	0/0	./.	0/0	0/0	0/0	0/0	0/0	0/0	0/1	0/0	0/1	0/0	0/0	0/0	0/1	0/1	0/0	0/0	0/0	0/0	0/0	0/0	0/0	./.	./.	0/0	0/0	0/0	0/0	0/0	0/0	./.	1/1	./.	0/0	0/0	0/0	0/0
snp1442	8	32535536	G	A	0/0	0/0	0/0	0/0	0/0	0/0	0/0	0|1	0/0	./.	0/0	./.	0/0	0|1	./.	0|1	0/0	0/0	0/0	0/0	./.	0/0	0|1	0|1	0/0	0/0	0/0	0/0	0/0	0/0	0/0	./.	0|1	0/0	0/0	./.	0/0	0/0	0|1	0|1	0/0	0/1	0/0	./.	0|1
snp1443	8	32535558	C	T	0/0	0/0	0/0	0/0	0/0	0/0	0/0	0|1	0/0	./.	0|1	0/0	0/0	0|1	./.	0|1	0/0	0/0	0/0	0/0	./.	0/0	0|1	0|1	0/0	0/0	0/0	0/0	0/0	0/0	./.	./.	0|1	0/0	0/0	./.	0/0	0/0	0|1	0|1	0/0	0/0	0/0	./.	0|1
snp1444	8	32535612	C	T	0/0	0/0	0/0	./.	0/0	0/0	0/0	0/0	0/0	./.	0/0	0/0	0/0	0/0	0/0	0/1	0/0	0/0	0/1	0/0	./.	0/0	0/1	./.	0/0	0/0	0/0	./.	0/0	0/0	0/0	0/0	0/0	0/0	0/0	./.	0/0	0/1	./.	0/0	0/0	0/0	0/0	./.	0/0
snp1445	8	32580243	T	G	./.	0/0	0/0	0/0	0/0	0/0	./.	0/0	./.	0/0	0/0	0/0	0/0	0/0	0/0	./.	./.	0/0	./.	./.	0/0	0/0	0/0	./.	0/0	0/0	0/0	0/0	0/0	0/0	0/0	0/0	0/0	0/0	./.	0/0	0/0	0/0	0/0	0/0	./.	0/0	./.	./.	0/0
snp1446	8	32586704	G	A	0/0	0/0	0/0	0/0	0/0	0/0	0/0	0/0	0/0	./.	0/0	0/0	0/0	0/0	0/0	0/0	./.	0/0	0/0	./.	0/0	0/0	0/0	0/0	0/0	0/0	./.	./.	./.	0/0	./.	0/0	0/0	0/0	0/0	0/0	0/0	0/0	0/0	0/0	./.	0/0	0/0	0/0	0/0
snp1447	8	32586770	G	A	0/0	0/0	0/0	0/0	./.	0/0	0/0	0/0	0/0	./.	0/0	0/0	0/0	0/0	./.	0/0	./.	./.	1|1	./.	0/0	0/0	0/0	0/0	0/0	0/0	./.	0/0	0/0	./.	0/0	0/0	1|1	./.	.	0/0	1/1	./.	0/0	0/0	0/0	0/0	0/0	0/0	0/0
snp1448	8	32600484	G	T	0/0	0/0	0/0	0/0	0/0	0/0	0/0	0/0	./.	./.	./.	0/0	0/0	0/0	0/0	0/0	0/0	0/0	0/0	0/0	0/0	0/0	0/0	0/0	0/0	0/0	0/0	0/0	0/0	0/0	0/0	0/0	0/0	0/0	0/0	0/0	0/0	0/0	0/0	0/0	./.	0/0	0/0	0/0	0/0
snp1449	8	32600534	C	T	0/1	0/0	0/0	0/1	0/0	0/0	0/0	./.	0/0	0/0	./.	0/0	0/0	0/0	0/0	0/1	0/0	0/0	0/0	./.	0/0	0/1	0/0	0/0	0/0	0/0	0/0	./.	0/0	0/0	0/0	0/0	0/0	0/0	0/0	0/0	0/0	0/0	0/0	0/0	0/0	0/0	./.	0/0	./.
snp1450	8	32600563	T	C	0/1	0/1	0/0	0/1	0/0	0/1	./.	0/0	0/0	0/0	./.	0/1	0/0	0/1	./.	0/0	./.	1/1	1/1	./.	1/1	0/0	0/0	0/0	0/0	0/1	1|1	0/0	0/1	./.	./.	./.	0/0	./.	1|1	0/0	./.	1/1	0/1	./.	0/0	0/0	./.	./.	0/0
snp1451	8	32600574	A	G	1/1	1/1	1/1	1/1	./.	1/1	./.	1/1	./.	./.	./.	0|0	0/1	./.	./.	1/1	./.	1|1	1/1	1/1	1/1	0/1	1/1	1/1	1/1	1/1	1|1	1/1	0/0	1/1	1/1	./.	1/1	1/1	1|1	0/1	./.	1/1	1/1	1/1	./.	1/1	./.	./.	0|1
snp1452	8	32600608	G	A	0/1	0/0	./.	0/1	0/0	0/1	./.	0/0	./.	0/0	./.	0/0	0/0	0/0	0/0	0/0	0/0	0/0	0/0	0/1	0/1	0/0	0/0	0/0	0/1	0/0	0/0	./.	0/0	./.	0/1	0/0	0/0	0/0	0/0	0/1	0/0	0/0	0/1	0/1	0/0	0/0	./.	./.	0/0
snp1453	8	32600644	C	T	0/0	0/0	0/0	0/0	0/0	0/0	0/0	0/0	0/0	0/0	0/0	0/0	0/0	0/0	0/0	0/0	0/0	0/0	0/0	0/0	0/0	0/0	0/0	0/0	0/0	0/0	0/0	0/0	0/0	./.	0/0	0/0	0/0	0/0	0/0	0/0	0/0	0/0	0/0	0/0	0/0	0/0	0/0	0/0	0/0
snp1454	8	32600870	A	G	0/0	./.	./.	1/1	0/0	0|1	./.	0/0	0/0	0/0	./.	0/0	0/0	0|1	0/0	0/0	./.	0/0	1/1	0/0	0|1	0/0	0/0	0/0	0/0	./.	./.	0/0	0/0	0|1	./.	./.	./.	./.	1/1	./.	./.	1/1	0/0	0|1	0/0	0|1	0/1	0|1	./.
snp1455	8	32600882	G	A	0/0	./.	./.	./.	0/0	0|1	./.	0/0	0/0	0/0	./.	0/0	0/0	0|1	0/0	0/0	0/0	0/0	0/0	0/0	0|1	0/0	0/0	0/0	0/0	0/0	0/0	0/0	0/0	0|1	./.	./.	0/0	0/0	0/0	0/0	./.	0/0	0/0	0|1	0/0	0|1	0/0	0|1	./.
snp1456	8	52484378	C	T	0/0	0/0	0/0	./.	0/0	0/0	0/0	0/0	0/0	0/0	0/0	0/0	./.	0/1	0/0	0/0	0/0	0/0	./.	0/1	0/0	0/0	0/0	0/0	0/0	0/1	./.	0/0	0/0	0/0	0/0	0/0	0/0	0/0	0/0	0/0	./.	0/0	0/0	0/0	./.	1/1	0/0	0/0	0|1
snp1457	8	52484441	G	A	./.	0/0	0/0	1/1	0/0	0/0	0/0	0/0	0/0	0/0	0/0	0/0	0/0	0/0	0/0	1/1	0/1	0/0	./.	0/0	./.	0/0	0/0	./.	./.	./.	./.	0/0	0/0	./.	0/0	0/0	0/0	0/0	0/0	0/0	0/0	./.	0/0	0/0	0/0	./.	0/0	0/0	0/0
snp1458	8	57537219	G	A	0/0	./.	1/1	0/1	./.	0/1	1/1	./.	./.	1/1	0/0	0/1	0/0	0/1	./.	0/0	0/0	0/0	0/1	0/1	0/1	./.	0/1	1/1	0/1	./.	0/0	./.	./.	0/1	0/1	0/1	1/1	0/0	0/0	0/1	0/0	./.	0/1	0/0	0/0	0/1	1/1	./.	./.
snp1459	8	57537225	G	A	0/0	0/0	0/0	0/0	./.	0/0	0/0	0/0	0/0	0/0	0/0	0/0	0/0	0/0	./.	0/0	0/0	0/0	0/0	0/0	0/1	0/0	0/0	0/0	0/0	./.	./.	0/0	0/0	0/0	0/0	0/0	0/0	0/0	0/0	0/0	0/0	0/0	0/0	0/0	0/0	0/1	0/0	0/0	./.
snp1460	8	57537240	T	C	0/0	0/0	0/0	0/0	./.	0/0	0/0	0/0	0/0	0/0	0/0	0/0	0/0	0/0	0/0	0/0	0/0	0/0	0/0	0/0	0/1	0/0	0/0	0/0	0/0	./.	./.	0/0	0/0	0/0	0/0	0/0	0/0	0/0	0/0	0/0	0/0	0/0	0/0	0/0	0/0	0/1	0/0	0/0	./.
snp1461	8	57537246	T	C	0/0	./.	0/0	0/1	./.	0/1	./.	1/1	./.	0/1	0/0	0/0	0/0	0/1	0/0	0/0	0/1	0/0	0/1	0/0	0/1	1/1	0/0	0/0	0/1	./.	0/0	./.	0/0	0/1	0/0	0/1	0/1	0/0	0/0	0/1	0/0	0/0	0/0	0/0	0/0	0/1	./.	0/0	./.
snp1462	8	57537261	A	T	0|1	./.	0|0	0/0	./.	0|0	0/0	0/0	0/0	0|1	0/0	0/0	0/0	0/0	0/0	1|1	0/0	0/0	0/1	0|1	0/0	0/0	0|1	1|1	0|0	0/0	0/0	0/0	./.	0|1	0|1	0/0	0|1	1/1	0/0	0|1	0/1	0/0	0|1	0/0	0/0	0|1	./.	./.	0/0
snp1463	8	57537263	T	C	0|1	./.	0|0	0/0	./.	0|0	0/0	0/0	0/0	0|1	0/0	0/0	0/0	0/0	0/0	1|1	0/0	0/0	0/0	0|1	0/0	0/0	0|1	1|1	0|0	0/0	0/0	0/0	./.	0|1	0|1	0/0	0|1	0/0	0/0	0|1	0/0	0/0	0|1	0/0	0/0	0|1	0/0	./.	0/0
snp1464	8	57537276	A	G	0|1	./.	0/0	0/0	./.	0/0	0/0	0/0	0/0	0/1	0/0	0/0	0/0	0/0	1/1	1|1	0/0	0/0	0/0	0/1	0|0	0/0	./.	1|1	0/0	0/0	0/0	0/0	./.	0/1	0|1	0/0	0/1	0/0	0/0	0/1	0/0	0/0	0/1	0/0	0/0	0|1	0/0	./.	0/0
snp1465	8	57537279	T	C	0|1	0/0	0/0	0/0	./.	0/0	0/0	0/0	0/0	0/0	0/0	0/0	0/0	0/0	0/0	1|1	0/0	0/0	0/0	0/1	0|0	0/0	0/0	1|1	0|0	0/0	0/0	0/0	0/0	0/0	0|1	0/0	0/0	0/0	0/0	0/0	0/0	0/0	0/0	0/0	0/0	0|1	0/0	0/0	0/0
snp1466	8	57537292	A	G	0|1	0/0	0/0	0/0	./.	0/0	0/0	0/0	0/0	0/0	0/0	0/0	0/0	0/0	0/0	1|1	0/0	0/0	0/0	0/1	0/0	0/0	0/0	1|1	0|0	0/0	0/0	0/0	0/0	0/0	0|1	0/0	0/0	0/0	0/0	0/0	0/0	0/0	0/0	0/0	0/0	0|1	0/0	0/0	0/0
snp1467	8	57537294	A	G	0|1	1|1	0/0	0/0	./.	0/0	0/0	0/0	0/0	0|1	0/0	0|1	0/0	0/0	1/1	1|1	0|1	./.	0/0	0|1	0|1	0/0	./.	1|1	0|0	./.	./.	0/0	./.	0/1	0|1	0/0	0|1	0/1	0/0	0|1	0/0	./.	0/1	0/0	0/0	0/1	./.	./.	0/0
snp1468	8	57537296	T	C	0/1	0/0	1/1	0/1	./.	0/1	1/1	1/1	1/1	0/1	0/0	0/1	0/0	0/1	0/0	0/0	0/0	0/0	1/1	0/0	0/1	1/1	0/0	0/0	0/1	0/0	0/0	0/1	0/0	0/1	0|1	0/1	0/1	0/0	0/0	0/1	0/0	0/0	0/1	0/0	0/0	0/1	0/0	0/0	./.
snp1469	8	57537302	T	G	0|1	1|1	0/0	0/0	./.	0/0	0/0	0/0	0/0	0|1	0/0	0/0	0/0	0/0	0/0	1|1	0/0	0/0	0/0	0|1	0/0	0/0	./.	1|1	0|0	0/0	0/0	0/0	./.	0/1	0|1	0/0	0|1	0/0	0/0	0|1	0/0	0/0	0/0	./.	0/0	0|1	0/0	./.	0/0
snp1470	8	57537310	C	T	0/1	0/0	1/1	0/1	./.	0/0	1/1	1/1	1/1	0/1	0/0	0/1	./.	0/1	0/0	0/0	0/1	0/0	1/1	0/0	0/1	1/1	0/0	0/0	0/1	0/0	0/0	0/1	0/0	0/1	0|1	0/1	0/1	0/0	0/0	0/1	0/0	0/0	0/1	./.	0/0	0/1	0/0	0/0	./.
snp1471	8	57537324	G	A	0/0	0/0	0/0	0/0	./.	0/0	0/0	0/0	0/0	0/0	0/0	0/0	0/1	0/0	0/0	./.	0/0	0/0	0/0	0/0	0/1	0/0	0/0	0/0	0/0	./.	./.	0/0	0/0	0/0	0/0	0/0	0/0	0/0	0/0	0/0	0/0	0/0	0/0	./.	0/0	0/1	0/0	0/0	0/0
snp1472	8	57537332	A	T	0/0	./.	0/0	0/0	./.	0/0	0/0	0/0	0/0	0/1	0/0	0/0	0/0	0/0	1/1	./.	0/0	0/0	1/1	0/1	0/0	0/0	0/0	1/1	0/0	0/0	0/0	0/0	./.	0/0	0/1	0/0	1/1	0/1	0/0	0/0	0/0	0/0	0/0	./.	0/0	0/0	0/0	./.	0/0
snp1473	8	63912893	A	C	0/0	0/0	0/0	0/0	0/0	0/0	0/0	0/0	0/0	./.	0/0	0/0	./.	0/0	./.	0/0	0/0	0/0	0/0	0/0	0/0	0/0	0/0	./.	0/0	0/0	0/0	0/0	0/0	0/0	0/0	0/0	0/0	0/0	0/0	0/0	0/0	0/0	./.	0/0	0/0	0/0	0/0	0/0	./.
snp1474	8	66098607	A	G	0/0	0/1	./.	0/0	0/0	0/0	0/0	./.	./.	./.	./.	0/0	./.	0/0	0/0	1|1	1|1	0/0	0/1	0/0	0/0	0/0	./.	./.	0/0	0/0	./.	./.	1|1	0/0	0/0	./.	0/0	0/0	0/0	0/0	0/0	0/0	0/0	0/0	./.	1|1	./.	0/0	0/0
snp1475	8	66098655	C	A	0/0	0/1	./.	0/0	0/0	0/0	0/0	./.	./.	./.	./.	0/0	./.	0/0	0/0	./.	1|1	0/0	0/1	0/0	0/0	0/0	./.	./.	./.	./.	./.	0/0	1|1	0/0	0/0	0/0	0/0	0/0	0/0	0/0	0/0	0/0	0/0	0/0	./.	1|1	0/0	0/0	0/0
snp1476	8	68473084	C	T	0/0	0/1	0/0	0/0	0/1	0/1	0/0	./.	1/1	0/0	0/1	./.	0/0	0/1	0/1	0/0	0/0	0/0	0/0	./.	./.	0/0	0/0	0/0	0/0	0/0	0/0	1/1	0/0	0/0	0/1	0/0	0/0	0/0	0/0	0/0	./.	0/0	0/0	0/1	0/0	0/0	0/1	0/0	0/0
snp1477	8	71043048	C	T	0/0	0/0	0/0	0/0	0/0	0|1	0/0	0/0	0/0	0/0	0/0	0|1	0|1	./.	./.	0/0	0/0	0/0	0/0	0/0	0/0	0/0	1|1	0|1	0/0	./.	0/0	0/0	./.	0/0	./.	0/0	0/0	0/0	0/0	0/0	0/0	0/0	0/0	1|1	./.	0/0	0/0	0/0	0/0
snp1478	8	71043052	G	A	0/0	0/0	0/0	0/0	./.	0|1	0/0	0/0	0/0	0/0	0/0	0|1	0|1	./.	./.	0/0	0/0	0/0	0/0	0/0	0/0	0/0	1|1	0|1	0/0	./.	0/0	0/0	./.	./.	./.	0/0	0/0	0/0	0/0	0/0	0/0	0/0	0/0	1|1	./.	0/0	0/0	0/0	0/0
snp1479	8	73290587	C	A	0/0	0/0	0/0	0/0	0|1	0/0	./.	./.	1|1	0/0	0/0	0/1	0/0	0/0	0/0	./.	./.	./.	./.	0|1	0/0	0/0	0/0	0/0	1|1	0/0	./.	0/0	0/0	0/1	0/0	1|1	0|1	./.	0/0	0/0	0/0	./.	0/0	1|1	0/1	0/0	0/0	0|1	0/0
snp1480	8	74300156	C	A	0/0	0/0	0/0	0/0	0/0	0/0	0/0	0/0	0/0	0/0	0/0	0/0	0/0	0/0	0/0	1|1	0/0	0/0	./.	0/0	0/0	0/0	0/0	0/0	0/0	./.	0/0	0/0	0/0	0/0	0/0	0/0	0/0	0/0	1|1	0|1	0/0	./.	0/0	0/0	./.	0/0	./.	0/0	0/0
snp1481	8	74300158	G	A	0/0	0/0	0/0	0/0	0/0	0/0	0/0	0/0	0/0	0/0	0/0	0/0	0/0	0/0	0/0	1|1	0/0	0/0	./.	0/0	0/0	0/0	0/0	0/0	0/0	./.	0/0	0/0	0/0	0/0	0/0	0/0	0/0	0/0	1|1	0|1	0/0	./.	0/0	0/0	./.	0/0	./.	0/0	0/0
snp1482	8	74300239	G	A	0/0	0/0	0/0	0/0	./.	0/0	0/0	0/0	0/0	./.	0/0	0/0	0/0	0/0	0/0	./.	0/0	0/0	0/1	0/0	0/0	0/0	0/0	0/0	0/0	0/0	0/0	0/0	./.	0/0	0/0	0/0	0/0	0/0	1|1	0/0	0/0	./.	0/0	0/0	0/0	0/0	./.	0/0	0/0
snp1483	8	76714165	C	T	0/0	0/0	0/0	0/0	0/0	0/0	0/0	0/0	0/0	0/0	0/0	0/0	./.	0/0	./.	0/0	0/0	0/0	0/0	0/0	0/0	0/0	0/0	0/0	0/0	0/0	0/0	0/0	0/0	./.	0/0	0/0	./.	0/0	./.	0/0	0/0	./.	0/0	0/0	./.	0/0	0/0	0/0	0/0
snp1484	8	78666185	A	T	0/0	./.	0/0	0/0	0/0	./.	./.	1|1	./.	1|1	0/0	0/0	0/0	0/0	0|1	0/0	0/0	0/0	0/0	./.	0/0	0/0	0/0	./.	0/0	0/0	0/0	0/0	0/0	0/0	0/0	0/0	0/1	0/0	0/0	0/0	0/1	0/0	0/0	./.	0/0	0/0	0/0	0/0	./.
snp1485	8	80946514	T	C	0/0	0/0	./.	./.	0/0	0|0	./.	0/0	0/0	0|1	0/0	0|1	0/0	0/0	0/0	0/0	0/0	0/0	0/0	./.	./.	./.	0/0	0/0	0/0	1|1	./.	0/0	0/0	./.	./.	0/0	0/0	./.	0/0	0/0	./.	./.	1|1	0/0	0/0	0/0	0/0	0/0	0/0
snp1486	8	81968276	T	A	0/0	0/0	0/0	0/0	0/0	0/0	0/1	0/0	0/0	0/0	0/0	0/0	0/0	0/0	0/0	0/0	0/1	0/0	0/0	0/0	0/0	0/0	0/0	0/0	0/0	./.	0/1	0/0	0/0	0/0	0/0	0/0	0/0	0/0	0/0	0/0	./.	0/0	0/0	0/0	0/1	0/0	0/0	0/1	0/0
snp1487	8	82293424	C	A	0/0	0/0	0/0	0/0	0/0	0/0	./.	0/0	1/1	0/0	0/0	0/1	0/0	./.	./.	0/0	0/0	0/0	0/0	0/0	0/0	0/0	0/1	0/0	0/1	0/0	0/0	1/1	0/0	0/0	0/0	0/0	0/0	0/0	0/0	0/0	0/0	0/0	0/0	1/1	0/0	0/1	0/0	0/0	0/0
snp1488	8	82293428	G	A	0/1	0/0	0/0	0/0	0/0	0/0	0/0	0/0	0/0	0/1	0/0	0/0	0/0	0/0	0/0	0/1	0/0	0/0	0/0	0/0	0/0	0/0	0/0	0/0	0/1	0/0	0/0	0/0	0/0	0/0	0/0	0/1	0/0	0/0	0/0	0/0	0/1	0/0	0/0	0/0	0/0	0/0	0/0	0/1	./.
snp1489	8	86986178	T	C	0/1	0/0	0/0	0/0	0/0	0/0	0/0	0/0	0/0	./.	0/0	0/0	0/0	0/0	./.	0/0	0/0	0/0	0/0	0/0	./.	0/0	0/0	0/1	0/0	0/0	0/0	0/0	0/0	0/0	0/0	0/0	0|1	0/0	0/0	0/0	./.	0/0	0/0	0/0	0/0	0/0	0/0	0/1	0/1
snp1490	8	89128724	A	G	./.	0/0	0/0	0/0	0/0	0/0	0/0	0/0	0/0	0/0	0/0	0/0	./.	0/0	0/1	0/0	./.	0/0	0/0	0/0	0/1	./.	0/0	0/0	0/0	0/0	0/1	./.	0/0	0/1	0/0	0/0	0/0	0/0	0/1	./.	./.	0/0	./.	0/0	0/0	0/0	0/0	0/0	0/0
snp1491	8	93923996	G	T	./.	0/0	0/0	0/0	0/0	0/0	0/0	0/0	0/0	0/0	0/0	0/0	0/0	./.	./.	0/0	0/0	./.	0/0	0/0	./.	0/0	0/1	0/0	0/1	1/1	0/0	0/0	0/0	0/0	0/0	0/0	0/0	0/0	0/0	0/0	./.	./.	0/0	0/0	0/0	./.	0/0	0/0	0/0
snp1492	8	94067797	T	C	0/0	0/0	0/0	0/0	0/0	0/0	0/0	0/0	0/0	0/0	0/0	0/0	0/0	0/0	0/0	0/0	0/0	0/0	0/0	0/0	0/0	0/0	0/0	0/0	0/0	0/0	0/0	./.	0/0	0/0	0/0	./.	./.	0/0	0/0	0/0	./.	0/0	0/0	0/0	0/0	0/0	0/0	0/0	0/0
snp1493	8	94988107	G	A	0/0	0/0	0/1	0/0	0/1	0/0	0/1	0/0	0/1	0/0	./.	0/0	0/0	./.	./.	0/0	0/1	0/0	0/0	0/1	./.	1/1	0/1	0/0	0/0	0/0	./.	0/0	0/1	./.	0/0	0/0	0/0	0/0	0/0	0/0	0/0	0/0	0/1	./.	0/0	0/0	0/0	0/1	0/1
snp1494	8	94988153	G	A	0/1	0/0	0/0	0/0	0/1	0/0	0/0	./.	0/0	0/0	./.	0/0	0/0	./.	./.	0/0	0/1	0/0	0/0	0/1	./.	0/0	0/0	0/0	0/0	0/1	0/0	0/1	0/0	./.	0/1	0/0	0/0	0/0	0/1	0/0	0/1	0/1	0/0	0/0	0/0	0/0	0/0	0/0	0/1
snp1495	8	98433983	G	A	0/0	0/0	0/0	0/0	0/0	0/0	0/0	0/0	0/0	./.	0/1	0/1	0/1	0/1	0/0	./.	0/0	0/0	0/0	./.	0/0	./.	0/0	./.	0/0	0/0	0/0	0/0	./.	0/0	0/0	0/0	0/0	0/0	0/0	./.	0/0	./.	0/0	0/0	0/0	0/0	0/0	0/0	0/0
snp1496	8	98434008	C	T	0/0	0/0	0/0	0/0	./.	0/0	./.	0/0	./.	./.	0/0	0/0	0/0	0/0	./.	./.	./.	0/0	0/0	./.	0/0	./.	0/0	0/0	0/0	0/0	0/0	0/0	./.	0/0	0/0	0/0	0/0	0/0	0/0	./.	./.	./.	0/0	0|1	0/0	0/0	0/0	0/0	0|1
snp1497	8	98434011	C	T	0/0	0/0	0/0	0/0	./.	0/0	./.	0/0	./.	./.	0/0	0/0	0/0	0/0	./.	./.	./.	0/0	0/0	./.	0/0	./.	0/0	0/0	0/0	0/0	0/0	0/0	./.	0/0	0/0	0/0	0/0	0/0	0/0	./.	./.	./.	0/0	0|1	0/0	0/0	0/0	0/0	0|1
snp1498	8	98434014	C	T	0/0	0/0	0/0	0/0	./.	0/0	./.	0/0	./.	./.	0/0	0/0	0/0	0/0	./.	./.	./.	0/0	0/0	./.	0/0	./.	0/0	0/0	0/0	0/0	0/0	0/0	./.	0/0	0/0	0/0	0/0	0/0	0/0	./.	./.	0/0	0/0	0/0	0/0	0/0	0/0	0/0	0/0
snp1499	8	98434015	G	A	0/0	0/0	0/0	0/0	./.	0/0	./.	0/0	./.	./.	0|1	0|1	0/1	0|1	./.	./.	./.	0/0	0/0	./.	0/0	./.	0/0	./.	0/0	0/0	0/0	0/0	./.	0/0	0/0	0/0	0/0	0/0	0/0	./.	./.	0/0	0/0	0/0	0/0	0/0	0/0	0/0	0/0
snp1500	8	98435444	C	A	./.	0/0	./.	0/0	0/0	0/0	0/0	0/0	./.	0/0	0/0	0/0	0/0	0/0	0/0	0/0	./.	0/0	0/0	0/0	0/0	0/0	0/0	0/0	0/0	0/0	0/0	0/0	0/0	0/0	0/0	0/0	0/0	0/0	0/0	./.	0/0	0/0	0/0	0/0	./.	./.	0/0	0/0	0/0
snp1501	8	98435476	A	G	./.	1/1	0/0	0/0	0/0	0/0	0/0	0/0	./.	0/0	0/0	0/0	0/0	0/0	0/0	0/0	./.	0/0	0/0	0/0	0/0	0/0	0/0	0/0	0/0	0/0	0/0	0/0	0/0	0/0	0/0	0/0	./.	0/0	0/0	./.	0/0	0/0	0/0	0/0	./.	./.	0/0	0/0	0/0
snp1502	8	98436004	C	T	0/0	0/0	0/0	0/0	0/0	0/0	0/0	0/0	0/0	0/0	0/0	0/0	0/0	0/0	0/0	0/0	0/0	./.	./.	0/0	0/1	0/0	0/0	0/0	0/0	0/0	0/0	0/0	0/0	0/0	0/0	0/0	0/0	0/0	0/0	./.	0/0	0/0	0/0	0/0	0/0	0/0	0/0	0/0	0/0
snp1503	8	99289540	T	G	0|1	0/0	0/0	0/0	0/0	0|1	./.	0/0	0/0	0/0	0/0	0/0	0/0	0/0	1|1	0/0	0/0	0/0	0/0	0/0	0/0	./.	0/0	./.	0/0	0/0	0/0	./.	0/0	0/0	1|1	0|1	0/0	./.	0/0	0/0	0/0	0/1	0/0	0/0	0/0	0|1	1|1	0/1	0/0
snp1504	8	99289564	G	A	0/0	1|1	./.	0/0	0/0	0/0	0/0	0/0	./.	0/0	./.	0/0	0|1	0/0	0|0	0/0	0/0	0/0	0/0	0|1	./.	0/0	0|1	./.	./.	./.	0/0	./.	0/0	0|1	./.	0|1	1|1	0/0	0/0	0|1	0/0	0/0	0/0	0|1	0/0	0/0	0/0	0|1	0/0
snp1505	8	99289565	G	C	0/0	0/0	0/0	0/0	./.	0/0	./.	0/0	0/0	0/0	0/0	0/0	0/0	0/0	0/0	0/0	0/0	0|1	0/0	0/0	0/1	0/0	0/0	./.	./.	0/0	0/0	./.	0/0	0/0	0/0	0/0	0/0	0/0	0|1	0/0	0/0	0/1	0/0	0/0	1|1	0/0	0/0	0/0	0/0
snp1506	8	99289682	G	A	./.	0/1	0/0	0|1	0/0	0/0	0/0	0|0	1|1	1|1	./.	0/0	1|1	0/0	0/0	0|1	0/0	0/0	0/0	0|1	0/0	./.	0/0	./.	0/1	0/0	0/0	./.	0/0	0/0	./.	0/0	0/0	0/0	0/0	0|1	0/0	0/0	0|1	0|1	0/0	0/0	0/0	1/1	0/0
snp1507	8	99289700	C	T	0/0	0/1	0/0	0/0	./.	0/0	1|1	0/0	0/0	0/0	./.	0/0	0/0	0/0	0/0	0/0	0/0	0|1	0/0	0|1	./.	0/0	0/0	./.	1|1	./.	0/0	./.	0/0	0/0	0/0	0|1	0/0	0/0	0|1	0/0	0/0	0/0	0/0	0/0	1|1	0/0	0/0	0/0	0/0
snp1508	8	99291920	G	A	0/0	0/0	0/0	0/0	0/0	0/0	0/0	0/0	0/0	0/0	0/0	0/0	0/0	0/0	0/0	0/0	0/0	0/0	0/0	0/0	0/0	./.	0/0	0/0	0/0	0/0	0/0	0/0	0/0	0/0	0/0	0/0	0/0	0/0	0/0	0/0	0/0	0/0	0/0	0/0	./.	0/1	0/0	0/0	0/0
snp1509	8	99291933	A	G	0/0	./.	0/0	./.	0/0	0/0	./.	0/0	0/0	0/0	0/0	0/0	./.	./.	0/0	0/1	0/0	0/0	0/0	0/0	0/0	./.	0/0	0/0	0/0	0/0	0/0	0/0	0/0	0/0	0/0	0/1	0/0	0/0	0/0	0/1	0/0	0/0	0/0	0/0	./.	0/1	0/0	0/0	0/0
snp1510	8	99291975	G	C	0/0	0/0	0/0	./.	0/0	0/0	./.	0/0	0/0	0/0	0/0	0|1	./.	./.	0/1	0|1	0/0	0|1	0/0	0/0	0/0	./.	0/0	0/0	./.	0/0	0/0	0/0	0/0	0/0	./.	0/1	0|1	0|1	0/0	0|1	0/0	0/1	0/0	0/0	./.	1|1	0/0	./.	0/0
snp1511	8	99292032	T	C	0/1	0/0	0/0	0/1	./.	1/1	1/1	0/1	0/0	0/0	./.	0/1	0/0	0/0	1/1	0/1	./.	0/0	0/0	0|1	./.	./.	0/1	0/0	0/0	0/0	0/1	1/1	1|1	1/1	0/1	0/1	0/1	0/0	0/0	0/1	0/0	0/0	0/0	0/1	0/0	0/1	0/1	0/1	0/0
snp1512	8	99292055	A	G	0/1	0/0	0/1	0/1	0/0	0/1	0/1	0/1	0/0	0/0	./.	1/1	./.	0/0	0/1	0/1	0/0	0/1	0/0	0|1	./.	./.	0/1	0/0	0/0	0/0	1/1	0/1	1|1	0/1	0/1	0/1	0/1	0/0	0/0	0/1	0/0	0/1	0/0	0/1	0/0	0/1	1/1	0/1	0/0
snp1513	8	99292056	G	A	0/0	0/0	0/0	0/0	0/0	0/0	0/0	0/0	0/0	0/0	./.	0/0	0/0	0/0	0/0	0/0	0/0	0/0	0/0	0/0	./.	0/0	0/0	0/0	0/0	0/0	0/0	0/0	0/0	0/0	0/0	0/0	0/0	0/0	0/0	0/0	0/0	0/0	0/0	0/0	0/0	0/1	0/0	0/0	0/0
snp1514	8	99292076	T	C	0|1	0/0	0|1	0|1	0/0	0|1	0|1	0/1	0/0	0|1	./.	0|1	./.	0/0	0|1	0|1	0/0	0|1	0/0	0|1	./.	./.	0|1	0/0	./.	0/0	1|1	0|1	1|1	0|1	0|1	0|1	0|1	0/0	0|1	0|1	0/0	0/0	0/0	0|1	0/0	0|1	1|1	0|1	0|1
snp1515	8	99292086	G	A	0|1	0/0	0|1	0|1	./.	0|1	0|1	0/1	0/0	0|1	./.	0|1	./.	0/0	0|1	0|1	0/0	0|1	0/0	0|1	./.	./.	0|1	0/0	0/0	0/0	1|1	0|1	1|1	0|1	0|1	0|1	0|1	0/0	0|1	0|1	0/0	0/0	0/0	0|1	0/0	0|1	1|1	0|1	0|1
snp1516	8	99292105	G	A	0/0	0/0	0/0	0/0	0/0	0/0	0/0	0/0	0/0	0/0	0/0	0/0	0/0	0/0	0/0	0/0	0/0	0/0	0/0	0/0	0/0	0/0	0/0	0/0	0/0	0/0	0/0	0/0	0/0	0/0	0/0	0/0	0/0	0/0	0/0	0/0	0/0	0/0	0/0	0/0	0/0	0/0	0/0	0/0	0/0
snp1517	8	99292160	G	A	0/0	0/0	0/1	0/0	0/0	0/0	0/0	0/0	0/0	0/0	./.	0/0	0/0	0/0	0/0	0/0	0/0	0/0	0/0	0/0	0/0	0/0	0/0	0/0	0/0	0/0	0/0	0/0	./.	0/0	0/0	0/0	0/0	0/0	0/0	0/0	./.	0/0	0/0	0/0	./.	0/1	0/0	0/0	0/0
snp1518	8	102532859	T	C	0/0	./.	0/0	0/0	./.	0/1	0/0	0/0	0/0	0/0	./.	0/0	1/1	./.	0/0	0/0	0/0	./.	./.	0/0	0/0	./.	0/0	0/0	./.	0/0	0/0	0/0	0/0	0/1	./.	0/0	./.	0/1	0/0	0/0	0/0	0/0	0/0	./.	./.	1/1	./.	0/0	0/0
snp1519	8	105834270	C	A	0/0	0/0	0/0	0/0	0/0	0/0	0/0	0/0	./.	0/0	0/0	0/0	0/0	0/0	0/0	./.	0/0	./.	0/0	0/0	0/0	0/0	./.	./.	0/0	1/1	0/1	0/0	0/0	0/0	0/0	0/0	0/0	./.	./.	0/0	0/0	./.	./.	0/0	0/0	0/0	0/0	0/0	0/0
snp1520	8	107893780	G	A	./.	0/0	./.	0/0	0/0	0/0	0/0	0/0	./.	0/0	0/0	0/0	0/0	0/0	./.	0/0	0/0	0/0	./.	./.	0/0	./.	0/0	0/0	0/0	0/0	./.	0/0	0/0	0/0	./.	0/0	0/0	0/0	0/0	./.	0/0	0/0	./.	0/0	0/0	0/1	./.	0/0	0/0
snp1521	8	107893825	G	A	./.	0/0	./.	0/0	0/0	0/0	0/0	0/0	./.	0/0	0/0	./.	0/0	0/0	./.	./.	./.	0/0	0/0	./.	0/0	0/0	0/0	0/0	./.	0/0	./.	0/1	0/0	0/0	./.	0/0	0/0	0/0	0/0	./.	0/0	0/0	./.	0/0	0/0	0/0	./.	0/0	0/0
snp1522	8	116701419	G	A	./.	0/0	./.	0/0	0/0	0|1	./.	0/0	0/0	0/0	0/0	./.	0/0	0/0	0/0	./.	./.	./.	./.	0/0	0/0	0|1	0/0	0/0	./.	0/0	0/0	0/0	0/0	0/0	0/0	0/0	0/0	./.	0/0	./.	0/0	0/0	./.	0/0	0/0	0/0	0/0	0/0	0/0
snp1523	8	116701423	G	A	./.	0/0	./.	0/0	0/0	0|1	./.	0/0	0/0	0/0	0/0	./.	./.	0/0	0/0	./.	./.	./.	./.	0/0	0/0	0|1	0/0	0/0	./.	0/1	0/1	0/0	0/0	0/0	0/0	0/0	0/0	./.	0/0	./.	0/0	0/0	0/0	0/0	0/0	0/0	0/0	0/0	0/0
snp1524	8	116701440	C	T	./.	0/0	./.	0/0	0/0	0/1	./.	0/0	0/0	0/0	0/0	./.	0/0	0/1	0/0	./.	./.	./.	0/0	0/0	0/0	0/1	0/0	0/0	./.	0/0	0/0	0/0	0/0	0/0	0/0	0/0	0/0	0/0	0/0	./.	0/0	0/0	0/0	0/0	0/0	0/0	0/0	0/0	0/0
snp1525	8	118558712	C	T	./.	./.	0/1	0/1	./.	0/1	0/0	./.	0/1	./.	0/0	0/0	0/0	1/1	0/1	0/0	0/0	./.	./.	./.	./.	0/0	0/1	1/1	./.	1/1	0/0	./.	0/1	./.	./.	0/1	./.	0/1	0/0	0/1	0/0	0/0	1/1	./.	1/1	1/1	0/0	./.	0/0
snp1526	8	118558735	C	T	0/0	0/0	0/0	0/0	0/0	0/0	0/0	0/0	0/0	0/0	0/0	0/0	0/0	0/0	0/0	0/0	0/0	0/0	./.	./.	0/0	0/0	0/0	0/0	0/0	./.	0/0	0/0	0/0	0/0	./.	0/0	0/0	0/0	0/0	0/0	0/0	0/0	0/0	0/0	0/0	0/0	0/0	0/0	0/0
snp1527	8	118558751	C	T	1|1	0/0	0/0	0|1	0/0	0|1	0/0	0|1	0/0	./.	0/0	0/0	0/0	./.	0|1	0/0	0/0	./.	./.	0/0	0/0	0/0	0/0	0/0	./.	./.	0/0	0/0	0/0	./.	./.	./.	0/0	0|1	0/0	1|1	0/0	0/0	1|1	./.	./.	0/0	0/0	0/0	./.
snp1528	8	118558759	G	T	1|1	./.	./.	0|1	0/0	0|1	0/0	0|1	0/0	./.	0/0	0/0	0/0	./.	0|1	0/0	0/0	./.	./.	0/0	0/0	0/0	0/0	0/0	0/0	./.	0/0	0/0	0/0	./.	./.	./.	0/0	0/0	0/0	1|1	0/0	0/0	./.	./.	./.	0/0	0/0	0/0	./.
snp1529	8	118558830	T	C	1/1	./.	0/0	0/0	0/1	./.	0/0	0/0	./.	./.	0/0	0/0	./.	./.	0/0	0/0	0/0	./.	./.	0/0	0/0	0/0	0/0	./.	0/1	0/0	0/0	0/0	./.	0/0	0/0	0/0	0/0	0/0	0/0	./.	./.	0/0	./.	0/0	./.	./.	0/0	0/1	0/0
snp1530	8	118558866	C	A	0/0	./.	0/0	0/0	0/0	0/0	0/0	0/0	0/0	0/0	0/0	0/0	0/0	./.	0/0	0/0	0/0	0/0	0/0	0/0	0/0	0/0	0/0	0/0	0/0	0/0	0/0	0/0	0/0	0/0	0/0	0/0	0/0	0/0	0/0	./.	./.	0/0	0/0	./.	./.	0/0	0/0	0/0	0/0
snp1531	8	126443950	G	A	0/0	0/0	0/0	0/0	./.	0/0	./.	0/0	0/1	0/0	./.	0/0	0/1	0/0	0/0	0/0	0/0	0/0	0/0	0/1	0/0	0/0	0/0	./.	0/0	./.	0/0	0/0	0/0	0/0	0/0	0/0	./.	0/0	./.	0/0	0/0	0/1	0/1	0/0	1/1	0/0	0/0	./.	0/0
snp1532	8	126443953	T	C	0/0	0/0	0/0	0/0	0/1	0/0	0/0	0/0	0/0	0/0	./.	0/0	0/0	0/0	0/0	0/0	0/0	0/0	0/0	0/1	0/0	0/0	0/0	./.	0/0	./.	0/0	0/0	0/0	0/1	0/0	0/0	0/0	0/0	./.	0/0	0/0	0/0	0/0	0/0	0/0	0/0	0/0	0/0	0/0
snp1533	8	126443968	C	T	0/0	0/0	0/0	0/0	0|1	0/0	0/0	0/0	0/0	0/0	./.	0/0	0/0	0/0	0/0	0/0	0/0	./.	0/0	0|1	0/0	0/0	0/0	./.	0/0	./.	0/0	0/0	0/0	0|1	0/0	0/0	0/0	0/0	./.	0/0	0/0	0/0	0/0	0/0	0/0	0/0	0/0	0/0	./.
snp1534	8	126443972	T	G	0/0	0/0	0/0	0/0	0|1	0/0	0/0	0/0	0/0	0/0	./.	0/0	0/0	0/0	0/0	0/0	0/0	./.	0/0	0|1	0/0	0/0	0/0	./.	0/0	./.	0/0	0/0	0/0	0|1	0/0	0/0	0/0	0/0	./.	0/0	0/0	0/0	0/0	0/0	0/0	0/0	0/0	0/0	./.
snp1535	8	126444004	A	G	0/1	0/0	0/1	0/0	0/0	0/0	0/0	0/0	0/0	0/0	./.	0/0	0/1	0/0	0/0	0/0	0/1	./.	0/0	0/0	0/0	1/1	0/1	./.	0/0	./.	0/0	0/0	0/0	0/0	0/0	1/1	0/0	0/0	./.	0/0	0/0	0/1	0/0	0/1	0/1	0/0	0/0	./.	./.
snp1536	8	130292223	T	C	./.	0/0	0/0	0/1	0/0	0/1	0/0	0/1	0/0	./.	0/0	0/0	0/0	0/0	./.	0/1	0/0	0/0	0/0	./.	./.	./.	0/0	0/0	0/0	./.	0/0	./.	./.	0/0	./.	1/1	0/0	0/0	0/0	0/0	0/0	0/0	./.	0/0	0/0	./.	0/0	0/0	./.
snp1537	8	130292254	G	A	0/0	0|1	0/0	0/0	0/0	0/0	0/0	0/0	0/0	0/0	0/0	./.	0/0	0/0	0/0	0/0	0/0	0/0	0/0	0/0	./.	0/0	0/0	0/0	./.	./.	0/0	0/0	0/0	0/0	0/0	0/0	0/0	0/0	0/0	0/0	0/0	0/0	0/0	0/0	0/0	0/0	0/0	0/0	0/0
snp1538	8	134034689	G	T	0/0	0/0	0|1	0/0	./.	0/0	0|1	0/0	0/0	0/0	0/0	0/0	0/0	0/0	0|1	./.	0/0	./.	0/0	0/0	0/0	0/0	./.	0/0	0/0	0/0	0/0	0/0	0/0	0/0	./.	0/0	0/0	0/0	0/0	0/0	0/0	0/0	0/0	0/0	0/0	0/0	0/0	0/0	0/0
snp1539	8	134034707	C	T	0/0	0/0	0|1	0/0	./.	0/0	0/0	0/0	0/0	0/0	0/0	0/0	./.	0/0	0/0	./.	0/0	0/0	0/0	0/0	./.	0/0	0/0	0/0	0/0	0/0	./.	0/0	0/0	0/0	0/0	0/0	./.	0/0	0/0	0/0	./.	./.	0/0	1|1	0/0	0/0	0/0	0/0	0/0
snp1540	8	134034766	C	T	1|1	0/0	./.	0/0	./.	0/1	0/0	0/0	0/0	./.	0/0	0/1	0/0	0/0	0/0	0/0	./.	0/0	./.	0/0	0/0	0|1	0/0	./.	./.	0/0	0/0	0/0	0/0	0/0	0/0	0/0	0/0	0/0	0/0	./.	0/0	0/0	0/0	./.	0/0	0/0	./.	0/0	0/1
snp1541	8	134135692	C	T	./.	0/1	0/0	0/0	0/0	0/1	0/1	./.	./.	0/0	0/0	0/0	./.	0/0	0/0	0/0	./.	0/0	1/1	0/0	0/0	0/1	./.	./.	0/0	0/0	./.	0/0	0/0	0/0	0/0	0/1	0/1	0/0	0/0	0/0	0/0	0/0	0/0	0/1	0/0	0/0	./.	0/0	0/0
snp1542	8	135624456	T	C	0/0	0/0	0/0	0/0	0/0	0|1	0/0	./.	0/0	./.	0/0	./.	0|1	1|1	0/0	0/0	0/0	./.	0/0	0/0	./.	0/0	./.	./.	0/0	0/0	0/0	./.	0/0	0|1	0/0	0/0	1|1	0/0	0/0	0|1	0/0	./.	1|1	0|1	0|1	0|1	0/0	1|1	0/0
snp1543	8	135925849	C	T	0/0	0/0	0/0	0|1	1|1	0/0	0/0	./.	./.	./.	0/0	0/1	./.	0/0	0/0	0/0	./.	0/0	./.	./.	0/0	./.	0/0	./.	./.	0/0	0/0	0/0	./.	./.	0/0	0|1	0/0	0/0	./.	0/0	./.	0/0	./.	./.	./.	./.	0/0	0/0	0/0
snp1544	8	135925937	C	A	./.	0/1	0/1	0/0	0/0	0/0	0/0	0/0	0/0	./.	0/0	0/0	./.	./.	0/1	0/0	0/0	0/0	./.	1/1	0/1	0/0	0/0	0|1	0/0	0/0	0/1	0/0	./.	./.	0/0	0/0	0/1	0/0	0/0	0/0	0/0	./.	0/0	0/0	./.	./.	0/0	0/0	./.
snp1545	8	136867124	C	T	./.	0/0	0/0	0/0	0/0	0/0	0/0	0/0	0/0	0/0	0/0	0/0	0/0	0/0	./.	0/0	0/0	0/0	0/0	0/0	0/0	0/0	0/0	0/0	./.	0/0	./.	./.	0/0	0/0	0/0	0/0	0/0	0/0	0/0	0/0	0/0	0/0	0/0	0/0	0/0	0/0	0/0	./.	0/0
snp1546	8	143394257	C	T	0/0	0/0	./.	./.	./.	0/0	0/0	0/0	./.	./.	./.	0/0	0/0	./.	0/1	0/0	0/0	./.	./.	./.	./.	0/0	./.	./.	0/0	./.	0/0	0/0	0/0	./.	./.	./.	0/0	1/1	0/0	0/0	0/0	0/0	0/0	0/0	0/0	0/0	0/0	0/0	0/0
snp1547	8	148382249	C	G	0/0	./.	0/0	0/0	0/0	0/0	./.	0/0	0/0	0/0	0/0	0/0	0/0	./.	0/0	0/0	./.	0/0	0/0	0/0	0/0	0/0	0/0	0/0	0/0	./.	./.	0/0	0/0	./.	0/0	0/0	./.	0/0	0/0	0/0	0/0	0/0	./.	./.	./.	0/0	0/0	0/0	0/0
snp1548	8	148382268	C	T	0/0	./.	0/0	0/0	0/0	0/0	./.	0/0	0/0	0/0	0/0	0/0	0/0	./.	0/0	0/0	./.	0/0	0/0	0/0	0/0	0/0	0/0	0/0	0/0	./.	./.	0/0	0/0	./.	0/0	0/0	./.	0/0	0/0	0/0	0/0	0/0	./.	./.	./.	0/0	0/0	0/0	0/0
snp1549	8	149725891	C	T	0/0	0/0	./.	0/0	0/0	0/0	0/0	0/0	0/0	./.	0/0	0/0	0/0	0/0	0/0	0/0	0/0	0/0	./.	0/0	0/0	0/0	0/0	0/0	0/0	0/0	0/0	0/0	./.	./.	0/0	0/0	0/0	0/0	./.	0/0	./.	0/0	0/0	0/0	0/0	0/0	0/0	./.	0/0
snp1550	8	149725899	A	C	0/0	0/0	./.	0/0	0/0	0|1	0/0	0/0	./.	./.	0/0	./.	0/0	0/0	./.	1/1	0/0	0/0	./.	0/0	0/0	0/0	0/0	0|1	0/0	1|1	./.	0/0	./.	./.	./.	1|1	1/1	0/0	0/0	0/0	./.	0|1	0/0	0/0	./.	0/0	0/1	./.	0/0
snp1551	8	149725909	A	T	0/0	0/0	0/0	0/0	0/0	0|1	0/0	0/0	./.	./.	0/0	./.	0/0	0/0	./.	0/0	0/0	0/0	./.	0/0	0/0	0/0	0/0	0|1	0/0	1|1	0/0	0/0	./.	./.	./.	1|1	0/0	0/0	0/0	./.	./.	0|1	0/0	0/0	0/0	0/0	0/0	./.	0/0
snp1552	8	158528685	A	T	0/0	0/0	0/0	0/0	0/0	0/0	0/0	0/0	./.	0/0	./.	0/0	0/0	0/0	0/0	0/0	0/0	0/0	0/0	./.	0/0	0/0	0/0	0/0	0/0	0/0	0/0	0/0	./.	0/0	0/0	0/0	0/0	0/0	0/0	0/0	0/0	0/0	0/0	0/0	0/0	./.	0/0	0/0	0/0
snp1553	8	164903740	C	A	0/0	0/0	0/0	0/0	./.	0/0	0/0	0/0	0/0	./.	./.	0/0	./.	0/0	0/0	0/0	0/0	0/0	0/0	0/0	0/0	0/0	0/0	0/0	0/0	0/0	./.	0/0	./.	0/0	0/0	0/0	0/0	0/0	0/0	0/0	./.	0/0	0/0	./.	0/0	0/0	0/0	0/0	0/0
snp1554	8	169354817	G	A	0/0	0/0	./.	0/0	0/0	0/0	./.	0/0	0/0	0/0	./.	./.	0/0	./.	1|1	0/0	1|1	0/0	1|1	./.	0/0	0/0	0/0	0/0	0/0	0/0	0|1	./.	0/0	./.	0/0	0/0	./.	0/0	0/0	0/0	0/0	0/0	0/0	0/0	./.	0/0	0/0	./.	0/0
snp1555	8	172148723	T	G	0/0	0/0	0/0	0/0	0/0	0/1	0/0	0/0	0/0	./.	0/1	0/0	./.	0/0	0/0	0/0	./.	0/0	0/0	./.	./.	./.	0/0	1/1	./.	0/0	0/0	1/1	1/1	0/0	1/1	0/1	0/0	0/1	./.	./.	0/0	0/0	0/0	0/0	./.	./.	0/0	0/0	0/0
snp1556	8	173447538	G	A	0/0	0/0	./.	0/0	0/0	0/1	0/0	0/0	0/0	0/0	./.	0/1	./.	./.	./.	0/0	0/0	0/0	./.	0/0	1/1	0/0	0/0	0/0	0/0	1/1	0/0	./.	0/0	./.	0/0	0/0	0/0	./.	0/0	0/0	0/0	./.	./.	0/0	0/0	0/0	0/0	./.	0/0
snp1557	8	173447541	C	T	0/0	0/0	./.	0/0	0/0	0/1	1/1	0/0	./.	0/0	0/0	0/0	0/0	./.	./.	0/0	0/0	0/0	./.	0/0	0/0	0/0	0/1	0/1	1/1	0/0	1/1	0/0	0/0	./.	0/0	0/0	0/0	./.	0/0	0/0	0/0	0/0	0/0	1/1	0/0	0/0	0/0	0/0	0/0
snp1558	8	173447693	T	C	0/1	0/0	0/0	0/0	0/0	0/0	0/0	0/0	0/0	./.	0/0	0/0	0/0	0/0	0/0	./.	0/0	0/0	./.	0/0	0/0	0/0	./.	0/0	0/0	0/0	0/0	./.	0/0	0/0	0/0	0/0	1|1	0/0	0/0	0/0	0/0	0/0	0/0	./.	0/0	0/0	0/0	0/0	0/0
snp1559	8	173447763	G	T	0/0	0/0	0/0	0/0	0/0	0/0	0/0	0/0	./.	./.	0/0	0/0	0/0	0/0	0/0	./.	./.	0/0	./.	0/0	0/0	0/0	0/0	0/0	0/0	0/0	0/0	./.	./.	./.	0/0	./.	0/0	./.	0/0	0/0	./.	0/0	0/0	0/0	0/0	./.	0/0	0/0	0/0
snp1560	8	175534887	T	C	0/0	0/0	0/0	0/0	0/0	./.	0/0	0/0	./.	0/0	0/0	./.	0/0	1|1	0/0	0/0	0/0	0/0	0/0	0/0	0/0	0/1	0/0	1/1	0/0	0/0	0/0	0/0	0/0	0/0	./.	0/0	0/0	0/0	0/0	0/0	0/0	0/0	0/0	0/0	0/0	./.	0/0	0/0	0/0
snp1561	8	175536377	G	A	0/0	./.	1|1	0/0	0/0	0/0	./.	0/0	./.	0/0	./.	./.	0/0	./.	0/0	0/0	0/0	./.	0/0	./.	0/0	./.	./.	0/0	0/0	0/0	0/1	./.	1|1	1/1	0/0	0/0	./.	0/0	0/0	0/0	0/0	0/0	./.	0/0	0/0	0/0	0/0	0/0	./.
snp1562	8	177445203	G	C	0/0	0/0	./.	0/0	0/0	0/0	1/1	0/0	0/0	0/1	0/0	0/0	0/0	0/0	0/0	0/0	0/0	0/0	./.	0/0	0/0	0/0	0/0	0/0	0/0	1/1	0/0	0/0	./.	0/0	0/1	0/1	0/0	0/0	0/0	0/0	./.	0/0	0/1	0/1	0/1	./.	./.	./.	0/0
snp1563	8	177447376	T	A	0/0	0/1	0/1	0/0	0/1	0/0	0/0	0/0	0/1	0/0	0/0	0/0	0/1	0/0	0/0	0/0	0/0	0/1	0/0	0/0	0/0	0/0	0/0	0/0	0/0	0/0	0/0	0/0	0/0	0/0	0/0	0/0	0/1	0/0	0/0	0/0	./.	0/0	0/1	0/0	0/0	0/1	0/0	0/0	0/0
snp1564	8	177981573	G	A	0/0	./.	0/0	1/1	0/0	0/0	0/0	0/0	0/0	0/0	./.	./.	./.	0/0	./.	./.	./.	0/0	./.	./.	0/0	./.	./.	0/0	0/0	0/0	./.	0/0	0/0	./.	0|1	0/0	./.	0/0	./.	0/0	./.	0/0	0/0	0/0	0/0	./.	./.	0/0	0/0
snp1565	8	177981612	G	T	0/0	./.	0/0	0/0	0/0	0/0	0/0	0/0	0/0	0/0	./.	./.	./.	0/0	./.	./.	./.	0/0	./.	0/0	0/0	0/0	./.	0/0	0/0	0/0	./.	0/0	0/0	./.	0/0	0/0	./.	./.	./.	0/0	./.	0/0	0/0	0/0	0/0	./.	./.	0/0	0/0
snp1566	8	177981615	G	A	0/0	./.	0/0	./.	0/0	0/0	0/0	0/0	0/0	0/0	./.	./.	./.	0/0	./.	./.	./.	0/0	./.	0/0	0/0	1/1	./.	0/0	./.	0/0	./.	0/0	0/0	./.	1/1	0/0	./.	./.	./.	0/1	./.	0/1	./.	0/0	0/0	./.	./.	0/0	0/0
snp1567	8	177981625	C	T	0/0	./.	0/0	0/0	0/0	0/0	0/0	./.	0/0	1/1	./.	./.	./.	0/0	./.	./.	./.	0/0	./.	0/0	0/0	0/0	./.	0/0	0/0	0/0	./.	0/0	0|1	./.	0/0	0/0	./.	0/0	./.	0/0	./.	0/0	0/0	0/0	0/0	./.	./.	0/0	0/0
snp1568	8	177981631	G	A	0/0	./.	0/0	0/0	0/0	0/0	0/0	0/0	0/1	0/0	./.	./.	./.	0/0	./.	./.	./.	0/0	./.	0/0	0/0	0/0	./.	0/0	0/0	./.	./.	0/0	0/0	./.	0/0	0/0	./.	0/0	./.	0/0	./.	0/0	./.	0/0	0/0	./.	./.	0/0	0/1
snp1569	8	179220037	G	A	0/0	0/0	0/0	0/0	0/0	0/0	0/0	0/0	0/0	0/0	0/0	0/0	0/0	0/0	0/0	./.	0/0	0/0	./.	0/0	0/0	0/0	./.	0/0	0/0	0/0	0/0	0/0	0/0	0/0	0/0	0/0	0/0	0/1	0/0	0/0	0/0	0/0	0/0	0/0	./.	0/0	0/0	0/0	0/0
snp1570	8	180167706	G	T	0/0	./.	0/0	0/0	0/0	0/0	0/0	0/0	0/0	0/0	0/0	0/0	0/0	0/0	./.	./.	0/0	./.	0/0	0/0	./.	0/0	0/0	0/0	0/0	0/0	0/0	0/0	0/0	0/0	0/0	0/0	0/0	0/0	0/0	0/0	./.	./.	0/0	0/0	0/0	0/0	0/0	0/0	0/0
snp1571	9	1301833	A	G	./.	0/0	./.	0/0	0/0	0/0	./.	0/0	./.	0/0	0/0	0/0	0/0	0|0	0/0	0/0	0/0	./.	0/0	0/0	0/0	0/0	0/0	./.	0/0	0/0	0/0	0/0	0/0	0/0	0/0	0/0	0/0	0/0	0/0	0/0	0/0	0/0	0/0	0/0	0/0	0/0	0/0	0/0	0/0
snp1572	9	1590012	G	A	0/0	0/0	0/0	0/0	0/0	0/0	0/0	./.	./.	./.	0/0	0/0	0/1	1/1	./.	0/0	0/0	0/0	0/0	0/0	0/0	0/0	0/0	0/0	0/0	./.	0/0	0/0	0/0	0/1	0/0	./.	0/0	./.	1/1	0/0	0/0	./.	./.	0/0	0/0	0/0	0/0	0/0	./.
snp1573	9	3388978	G	A	0/0	0/0	0/0	0/0	0/0	0/1	0/0	0/0	0/0	0/0	0/1	0/0	0/0	0/0	./.	0/0	0/0	0/0	0/0	0/0	./.	0/0	0/0	0|1	./.	0/0	0/0	0/0	0/0	./.	0/0	0/0	0/0	0/0	0/0	0/1	0/0	0/0	0/0	0/0	0|1	0/0	0/0	0/0	0|1
snp1574	9	3389032	G	A	0/0	0/0	0/0	0/0	0/0	0/0	0/0	0/0	0/0	0/0	0/1	0/0	0/0	0/1	0/1	0/0	0/0	0/0	0/0	0/0	./.	0/0	0/1	0/1	./.	0/0	0/0	0/0	0/0	0/0	0/0	0/0	0/0	0/0	0/1	0/0	0/0	0/0	0/0	0/0	0/0	0/0	0/0	0/0	0/0
snp1575	9	3389076	G	A	0/0	0/0	0/0	0/0	./.	0/0	0/0	0/0	0/0	0/1	0/0	./.	0/0	0/0	0/0	0/0	0/0	0/0	0/0	0/0	./.	0/0	0/0	0/0	0/0	0/0	./.	0/1	0/0	0/0	0/1	0/0	0/0	0/0	0/0	0/0	0/0	0/0	0/0	0/0	0/0	0/0	0/0	0/0	0/0
snp1576	9	3389082	G	A	0/0	0/0	0/0	0/0	0/0	0/0	0/0	0/0	0/0	0/0	0/1	./.	0/0	0/1	0/0	0/0	0/0	0/0	./.	0/0	./.	0/0	0/1	0/1	0/0	0/0	0/0	0/0	0/0	0/0	0/0	0/0	0/0	0/0	0/1	0/0	0/0	0/0	0/0	0/0	0/0	0/0	0/0	0/0	0/0
snp1577	9	3389102	A	T	0/0	0/0	0/0	0/0	0/0	0/0	0/0	0/0	0/0	0/0	0/0	./.	0|1	0/0	0/0	0/0	0/0	0/0	./.	0/0	./.	0/0	0/0	0/0	0/0	0/0	0/0	0/0	0/0	./.	0/0	0/0	0/0	0/0	0/0	./.	0/0	0/0	0/0	./.	0/0	0/0	0/0	0/0	0/0
snp1578	9	3389104	C	T	0/0	0/0	0/0	0/0	0/0	0/0	0/0	0/0	0/0	0/0	0/0	./.	0|1	0/0	0/0	0/0	0/0	0/0	./.	0/0	./.	0/0	0/0	0/0	0/0	0/0	0/0	0/0	0/0	./.	0/0	0/0	0/0	0/0	0/0	./.	0/0	0/0	0/0	./.	0/0	0/0	0/0	0/0	0/0
snp1579	9	5654790	T	C	0/0	0/0	0/0	0/0	0/0	0/0	0/0	0/0	0/0	0/0	0/0	0/0	0/0	0/0	0/0	0/0	0/0	0/0	0/0	0/0	0/0	./.	0/0	0/0	0/0	./.	0/0	0/0	0/0	0/0	0/0	0/0	./.	0/0	0/0	0/0	0/0	0/0	0/0	0/0	./.	0/0	./.	0/0	0/0
snp1580	9	7242463	G	A	0/0	0/0	0/0	0/0	0/0	0/0	0/0	./.	0/0	./.	0/0	0/0	0/0	0/0	0/0	0|1	0/0	0/0	./.	0/0	0/0	0/0	0/0	./.	0/0	0/0	0/0	0/0	0/0	0/0	0/0	0/0	0/0	0/0	0/0	./.	0/0	0/0	./.	0/0	0/0	0/0	0/0	0/0	0/0
snp1581	9	10356424	C	T	0/0	./.	0/0	0/0	0/0	0/0	./.	0/0	0/0	0/0	0/0	0/0	0/0	0/0	0/0	./.	0/0	0/0	0/0	0/0	0/0	0/0	./.	0/0	0/0	./.	0/0	0/0	./.	0/0	0/0	./.	./.	0/0	0/0	0/0	0/0	0/0	0/0	0/0	./.	0/0	0/0	./.	0/0
snp1582	9	10832185	G	A	0/0	0/0	0/0	0/0	0/1	0/0	./.	0/0	0/0	0/0	0/0	1/1	./.	0/0	./.	0/0	0/0	0/0	./.	0/1	./.	0/0	0/0	0/0	0/0	0/0	0/0	./.	0/0	0/0	0/0	0/0	0/0	0/0	0/0	0/0	./.	0/0	0/0	./.	0/0	0/0	0/0	./.	0/0
snp1583	9	16999290	G	A	0/0	0/0	0/0	0/0	0/0	0/0	0/0	0/0	0/0	0/0	0/0	0/0	0/0	0/1	0/0	0/0	./.	./.	./.	0/1	0/0	0/0	0/0	./.	0/0	0/0	0/0	0/0	0/0	1/1	0/0	0/0	0/0	./.	0/0	./.	0/0	./.	0/0	0/0	0/0	0/1	0/0	0/0	0/0
snp1584	9	19007180	C	T	1|1	0/0	0/0	0/0	./.	0/0	0/0	0/1	0/0	./.	0/0	0/0	1/1	0/0	0/0	0/0	./.	0/0	0/0	0/0	./.	./.	0/0	./.	./.	0/0	./.	0/0	0/0	0/0	0/0	0/0	0/0	0/0	0/0	./.	0/0	0/0	0/0	0/0	0/0	./.	0/0	0/0	0/0
snp1585	9	19007185	C	T	0/0	0|1	0/0	./.	0/0	0/0	0/0	0/0	./.	./.	0/0	0/0	0/0	0/0	0/0	0/0	./.	0/0	1|1	0/0	./.	./.	0/0	0/0	./.	0/0	./.	0/0	./.	0|1	0/0	0/0	0/0	0/0	0/0	0/0	./.	./.	0/0	0/0	0/0	0/0	1|1	0/0	0|1
snp1586	9	21390828	G	A	1/1	0/0	0/0	0/0	0/0	0/0	0/0	0/0	0/0	./.	0/0	./.	./.	0/0	0/0	0/0	0/0	0/0	./.	0/0	0/0	0/0	0/0	0/0	0/0	0/0	0/0	./.	./.	0/0	0/0	0/0	0/1	0/0	0/0	./.	0/0	0/0	./.	0/0	./.	0/0	./.	0/0	0/0
snp1587	9	26501289	C	T	0/0	0/0	0/0	0/0	0/0	./.	0/0	0/0	0/0	0/0	0/0	0/0	0/0	0/0	./.	1/1	./.	0/0	0/0	0/0	0/0	0/0	0/0	0/0	./.	0/0	0/0	0/0	0/0	0/0	0/0	0/0	0/0	0/0	0/0	0/0	0/0	./.	0/0	0/0	0/0	0/0	0/0	0/0	0/0
snp1588	9	26501322	C	T	0/0	0/0	0/0	0/0	0/0	./.	0/0	0/0	0/0	0/0	0/0	0/0	0/0	0/0	./.	./.	./.	0/0	0/0	./.	0/0	0/0	0/0	0/0	0/0	0/0	0/0	0/0	0/0	./.	0/0	0/0	0/0	0/0	0/0	0/0	1|1	0/0	0/0	0/0	./.	0/0	0/0	0/0	0/0
snp1589	9	26501323	G	A	0/1	./.	1/1	0/0	0/0	./.	1/1	0/1	0/0	0/0	0/0	0/0	0/0	0/0	0/0	0/0	./.	./.	0/0	./.	1/1	0/0	1/1	./.	0/0	0|1	0/0	1/1	1/1	./.	1/1	1/1	1/1	1/1	0/0	1/1	0/0	0/0	0/0	0/0	./.	1/1	./.	0/0	0/1
snp1590	9	26501367	C	A	0/0	0/0	0/0	0/0	0/0	./.	0/0	0/0	0/0	0/0	0/0	0/0	0/0	0/0	0/0	./.	0/0	0/0	0|0	0/0	0/0	0/0	0/0	0/0	0/0	0/0	0/0	0/0	./.	./.	0/0	0/0	0/0	0/0	0/0	0/0	0/0	0/0	0/0	0/0	0/0	0/0	0/0	0/0	0/0
snp1591	9	26501371	T	G	0/0	0/0	0/0	0/0	0/0	./.	0/0	0/0	0/0	0/0	0/0	0/0	0/0	0/0	0/0	./.	./.	0/0	.	0/0	0/0	0/0	0/0	0/0	0/0	0/0	0/0	0/0	0/0	./.	0/0	0/0	0/0	0/0	0/0	0/0	0/0	0/0	0/0	0/0	0/0	0/0	0/0	0/0	0/0
snp1592	9	26501375	C	T	0/0	0/0	0/0	1/1	1/1	./.	0/0	0/1	1/1	0/0	1/1	1/1	1/1	0/1	0/0	./.	0/0	0/0	./.	0/0	0/0	0/0	0/0	0/0	1/1	0/1	0/0	0/0	0/0	./.	0/0	0/0	0/0	0/0	1/1	0/0	0/0	./.	0/0	1/1	./.	0/0	0/0	./.	0/1
snp1593	9	32534808	G	A	0/1	0/0	0/0	./.	0/0	0/0	0/0	0/0	./.	0/0	./.	0/0	0/0	./.	0/0	./.	0/0	0/0	0/0	0/0	0/0	./.	0/0	0/0	0/0	0/0	./.	0/0	0/0	0/0	0/0	0/0	0/0	0/0	0/0	0/0	./.	0/0	0/0	./.	./.	0/1	0/0	0/0	0/0
snp1594	9	32728732	T	A	0/1	0/0	0/1	0/0	0/0	0/0	./.	0/0	0/0	./.	0/0	0/0	0/0	0/0	0/0	0/0	0/1	./.	0/0	0/1	0/0	0/1	./.	./.	./.	0/1	0/0	0/0	./.	1/1	0/1	0/0	0/0	0/0	0/1	0/0	./.	0/0	0/0	0/0	0/0	0/0	0/0	0/0	0/0
snp1595	9	32728779	C	A,T	0/1	0/2	0/0	0/0	0/0	./.	0/0	0/0	0/0	./.	0/0	0/2	0/0	0/0	0/0	0/0	0/1	0/0	0/0	0/1	./.	0/1	0/0	0/0	./.	0/1	0/2	0/0	./.	1/1	1/1	./.	0/1	0/0	0/1	0/0	0/0	0/0	0/0	0/0	0/0	0/0	0/0	./.	0/2
snp1596	9	32728849	C	G	0/0	0/0	0|1	1/1	./.	./.	./.	0/0	1|1	0/0	0/0	0/0	./.	1|1	0/0	0/0	0/1	0/0	0/0	0/0	./.	0/0	./.	0/0	0/0	./.	0/0	./.	0/0	0/0	0/0	0/0	0/0	1|1	0/0	1|1	0/0	0|1	1|1	0/0	0/1	0/0	0/0	0/0	0/0
snp1597	9	32728918	C	T	0/0	0/0	0/1	0/0	0/0	0/0	0/0	0/0	0/0	0/0	0/0	0/0	0/0	0/0	0/0	0/0	0/0	./.	./.	0/0	0/0	0/0	0/0	0/0	0/0	0/0	0/1	./.	0/0	0/0	0/0	0/0	0/1	0/0	0/0	0/0	./.	0/0	0/0	0/1	0/0	0/1	0/0	0/0	0/0
snp1598	9	37113375	G	C	0/0	./.	0/0	0/0	0/0	0/0	./.	0/0	./.	0/0	0/0	0/0	0/0	0/0	./.	0/0	0/0	0/0	0/0	0/0	./.	0/0	./.	0/0	0/0	0/0	0/0	./.	0/0	0/0	0/0	0/0	0/0	0/0	0/0	0/0	./.	0/0	0/0	0/0	0/0	0/0	0/0	0/0	0/0
snp1599	9	37113406	C	T	0/0	./.	0/0	0/0	0/0	0/0	./.	0/0	0/0	./.	0/0	0/0	0/0	0/0	0/0	0/0	0/0	0/0	0/0	0/0	./.	0/0	./.	0/0	0/0	0/0	0/0	0/0	0/0	./.	0/0	0/0	0/0	0/0	0/0	0/0	0/0	./.	0/0	0/0	0/0	./.	0/0	0/0	0/0
snp1600	9	37113413	A	G	1/1	./.	0/0	0/0	0/0	0/0	0/0	./.	0/0	./.	0/0	0/1	1/1	0/0	0/0	0/0	0/0	1/1	0/0	0/0	./.	0/0	./.	0/0	0/0	0/0	0/0	0/0	0/0	./.	./.	./.	0/0	0/1	0/0	1/1	0/0	./.	0/0	0/0	0/1	./.	0/0	0/1	0/1
snp1601	9	37113420	G	A	0/0	./.	0/0	0/0	0/0	0/0	0/0	0/0	0/0	./.	0/0	0/0	0/0	0/0	0/0	0/0	0/0	0/0	0/0	0/0	./.	0/0	0/0	0/0	0/0	0/0	0/0	0/0	0/0	./.	0/0	0/0	0/0	0/0	0/0	0/0	0/0	./.	./.	0/0	0/0	./.	0/0	0/0	0/0
snp1602	9	37113423	G	A	0/0	./.	0/0	0/0	0/0	0/0	0/0	0/0	./.	./.	0/0	0/0	0/0	0/0	0/0	0/0	0/0	0/0	0/0	0/0	./.	0/0	0/0	0/0	0/0	0/0	0/0	0/0	0/0	./.	0/0	0/0	0/0	0/0	0/0	0/0	0/0	./.	0/0	0/0	0/0	./.	0/0	0/0	0/0
snp1603	9	38409479	G	T	./.	0/0	0/0	0/0	0/0	0/0	0/0	0/0	./.	./.	0/0	0/0	0/0	./.	0/0	0/0	0/0	./.	0/0	0/0	0/0	0/0	0/0	0/0	0/0	0/0	./.	0/0	0/0	0/0	0/0	0/0	0/0	0/0	0/0	0/0	0/0	./.	0/0	0/0	./.	0/0	0/0	0/0	0/0
snp1604	9	38409501	G	A	./.	0/0	0/0	0/0	0/0	0/0	0/0	0/0	./.	./.	0/0	0/0	0/0	./.	0/0	0/0	0/0	./.	0/0	0/0	0/0	0/0	0/0	0/0	0/0	0/0	./.	0/0	0/0	0/0	0/0	0/0	0/0	0/0	0/0	0/0	0/0	./.	0/0	0/0	./.	0/0	0/0	0/0	0/0
snp1605	9	54049815	G	A	0/0	0/0	./.	0/0	0/0	./.	0/0	./.	./.	0/0	0/0	0/0	0/0	./.	0/0	0/0	./.	./.	./.	./.	0/0	0/0	0/0	0/0	./.	0/0	./.	0/0	./.	0/0	0/0	0/0	0/0	0/0	./.	0/0	./.	0/0	0/0	0/0	./.	0/0	0/0	0/0	0/0
snp1606	9	54049855	A	T	0/0	0/0	0/0	0/0	0/0	0/0	0/0	./.	0/0	0/0	0/0	0/0	0/0	0/1	0/0	0/0	0/0	./.	0/0	./.	0/0	0/0	0/0	0/0	./.	./.	./.	0/0	0/0	0/0	0/0	0/0	0/0	0/0	./.	0/0	./.	0/0	./.	0/0	./.	0/0	0/0	0/0	0/0
snp1607	9	54049880	C	T	0/0	./.	0/0	0/0	./.	0/0	./.	0/0	0/0	0/0	0/0	0/0	0/0	0/0	0/0	0/0	0/0	./.	0/0	./.	0/0	0/0	0/0	0/0	./.	0/0	0/0	0/0	0/0	0/0	./.	0/0	0/0	0/0	./.	0/0	./.	0/0	0/0	0/0	0/0	0/0	0/0	0/0	0/0
snp1608	9	54049944	T	A	0/0	./.	0/0	0/0	./.	0/0	0/0	0/0	0/0	0/0	0/0	0/0	0/0	0/0	0/0	0/0	0/0	./.	0/0	./.	0/0	0/0	./.	0/0	./.	0/0	0/0	0/0	./.	0/0	./.	0/0	./.	0/0	./.	0/0	./.	0/0	0/0	0/0	./.	0/0	0/0	0/0	0/0
snp1609	9	54049959	C	A	0/0	./.	0/0	0/0	./.	0/0	0/0	0/0	./.	0/0	0/0	0/0	0/0	0/0	0/0	0/0	0/0	./.	0/0	./.	0/0	0/0	./.	0/0	./.	0/0	0/0	0/0	0/0	0/0	./.	0/0	./.	0/0	./.	0/0	./.	0/0	0/0	0/0	0/0	0/0	0/0	0/0	0/0
snp1610	9	56384180	T	G	0/0	0/0	0/0	0/0	./.	0/0	0/0	0/0	1/1	0/0	0/0	0/0	0/0	0/0	./.	0/0	0/0	0/0	./.	0/0	0/0	0/0	0/1	0/0	0/1	0/0	0/0	0/0	0/0	1/1	./.	0/0	0/0	./.	0/0	./.	0/0	0/0	./.	0/0	0/0	0/0	0/0	0/0	./.
snp1611	9	57489381	C	T	0/0	0/0	0/1	1/1	0/0	1/1	0/0	0/0	0/0	0/0	0/0	./.	0/0	./.	0/0	./.	./.	0/0	0/0	./.	0/0	./.	0/1	0/0	0/0	./.	0/0	./.	./.	0/0	0/1	1/1	0/0	./.	0/0	0/0	./.	./.	0/0	0/0	./.	0/0	0/0	1/1	0/0
snp1612	9	58538174	G	A	0/0	0/0	0/0	1|1	0/0	0/0	0/0	0/0	./.	0/0	0/0	0/0	0|0	0/0	0/0	0/0	0/0	0/0	0/0	./.	0/0	0/0	0/0	0/0	0/0	0/0	0/0	./.	0/0	0/0	0/0	0/0	0/0	./.	0/0	0/0	0/0	0/0	0/0	0/0	0|1	0/0	0/0	./.	0/0
snp1613	9	58538180	T	C	0/0	./.	0/0	1|1	1/1	0/0	0/0	0/0	./.	0/0	0/0	0/0	0|0	0/0	0/0	0/0	0/0	0/0	0/0	./.	0/0	0/0	0/0	0/0	0/0	0/0	0/0	./.	0/0	0/0	0/0	0/0	0/0	./.	0/0	0/0	0/0	0/0	0/0	0/0	0|1	0/0	0/0	./.	0/0
snp1614	9	58538199	C	T	0/0	./.	./.	0/0	0/0	./.	1/1	./.	./.	1/1	0/0	0/0	0/0	0/0	0/0	0/0	0/0	./.	./.	./.	0/0	0/0	./.	0/0	./.	0/0	0/0	./.	1/1	0/0	./.	1/1	1/1	./.	./.	./.	0/1	1/1	./.	0/0	0/0	0/0	0/0	./.	1/1
snp1615	9	58538247	G	A	0/0	./.	1/1	0/0	./.	0/1	./.	./.	./.	./.	0/0	0/0	0/1	0/0	0/0	./.	0/0	./.	0/0	./.	0/0	0/0	0/0	./.	./.	0/0	0/0	./.	1/1	0/0	1/1	./.	0/1	./.	./.	./.	0/1	1/1	./.	0/0	0/0	0/0	0/0	./.	./.
snp1616	9	62773953	C	T	0/0	./.	0/0	0/0	0/0	0/0	0/0	./.	./.	0/0	0/0	./.	0/0	0/0	0/0	0/0	./.	1/1	./.	0/0	0/0	0/0	0/0	0/0	./.	0/0	0/1	0/0	0/0	0/0	0/0	0/0	0/0	0/0	0/0	./.	0/0	./.	0/0	0/0	0/1	0/0	0/0	0/1	0/0
snp1617	9	62872936	C	T	./.	0/0	./.	0/1	0/1	0/0	0/0	0/0	./.	1/1	0/0	0/1	0/0	0/0	0/0	0/0	./.	0/0	0/0	0/0	./.	0/0	./.	0/1	0/0	0/1	0/1	0/0	0/0	./.	0/0	./.	./.	0/0	0/0	0/0	0/0	0/0	0/0	0/0	./.	0/0	0/0	./.	0/0
snp1618	9	62873041	T	A	0|1	./.	./.	0/0	./.	0/0	0/0	0/0	./.	./.	0/0	0/0	0/0	./.	0/0	0/0	./.	0/0	0/0	0/0	./.	0/0	0|1	./.	0/0	0/0	./.	0/0	0/0	./.	0/0	0/0	0/0	0/0	0/0	0/0	0/0	0/0	./.	0/0	1|1	0/0	0/0	./.	0/0
snp1619	9	63976857	A	G	1/1	0/0	0/0	0/1	0/0	0/0	0/1	0/1	0/0	0/0	0/0	0/0	0/0	0/0	./.	0/1	0/1	0/0	0/0	0/0	./.	0/0	0/0	0/0	0/0	./.	0/0	0/0	./.	0/0	1/1	0/0	0/0	0/1	0/0	./.	0/0	0/0	0/0	0/0	./.	0/0	./.	0/0	0/0
snp1620	9	69408688	G	A	0/0	./.	0/0	0/0	0/0	0/0	0/0	0/0	0/0	./.	0/0	0/0	./.	0/0	0/0	./.	0/0	0/0	0/0	0/0	./.	0/0	./.	0/0	0/0	0/0	0/0	0/0	0/0	./.	0/0	0/0	./.	0/0	0/0	0/0	./.	./.	0/0	0/0	0/0	0/0	0/0	0/0	0/0
snp1621	9	70578338	G	A	./.	0/0	./.	0/0	0/0	0/0	0/0	0/0	0/0	0/0	./.	0/0	0/0	./.	0/0	./.	1|1	0/0	0/0	./.	0/0	0/0	./.	0/0	./.	0|1	0/0	./.	0/0	./.	./.	0/0	0/0	./.	./.	0/0	0/0	./.	0/0	0/0	0/0	1|1	0/0	0/0	0/0
snp1622	9	71400229	C	T	./.	0/0	0/0	0/0	0/0	./.	./.	0/0	0/0	0/0	0/0	0/0	0/0	0/0	./.	0/0	0/0	0/0	0/0	0/0	0/0	0/0	0/0	./.	0/0	0/0	0/0	0/0	./.	0/0	./.	0/0	./.	0/0	0/0	0/0	0/0	0/0	0/0	./.	0/0	./.	0/0	0/0	0/0
snp1623	9	71400267	G	A	./.	0/0	0/0	0/0	0/0	0/0	./.	0/0	0/0	0/0	0/0	0/0	0/0	0/0	0/0	0/0	0/0	0/0	0/0	0/0	0/0	0/0	0/0	./.	0/0	0/0	0/0	0/0	0/0	0/0	0/0	0/0	./.	0/0	0/0	0/0	0/0	0/0	0/0	./.	0/0	0/0	0/0	0/0	0/0
snp1624	9	71400348	G	A	./.	0/0	0/0	0/0	0/0	0/1	0/0	0|1	./.	0/0	0/0	0/0	0/0	0/0	0/0	0/0	0/0	1/1	./.	0/0	0/0	0/0	./.	1/1	0/0	0/0	./.	0/0	0/0	0/0	0/0	0/0	./.	0/0	0/0	./.	./.	0/0	0/0	0/0	0/0	./.	0/0	0/0	./.
snp1625	9	71400461	G	A	./.	0/0	0/0	0/0	0/0	0/0	./.	0/0	./.	0/0	0/0	./.	0/0	0/0	0/0	0/0	./.	0/0	./.	0/0	./.	0/0	0/0	./.	0/0	0/0	./.	0/0	0/0	0/0	0/0	0/0	0/0	0/0	0/0	./.	0/0	0/0	0/0	./.	0/0	0/0	0/0	./.	0/0
snp1626	9	78362726	G	A	./.	0/0	./.	0/0	0/0	0/0	./.	./.	./.	./.	0/0	0/0	./.	0/0	0/0	0/0	0/0	0/0	./.	0/0	0/0	./.	0/0	0/0	0/0	0/0	0/0	0/0	0/0	0/0	0/0	0/0	./.	./.	0/0	./.	./.	0/0	0/0	0/0	0/0	0/0	0/0	0/0	./.
snp1627	9	78848545	C	T	0/0	0/0	0/0	./.	0/0	0/0	0/0	0/0	0/0	0/0	./.	0/0	0/0	.	0/0	0/0	0/0	0/0	./.	0/0	./.	0/0	0/0	0/0	./.	0/0	0/0	0/0	./.	0/0	0/0	0/0	0/0	0/0	0/0	./.	./.	0/0	0/0	./.	0/0	0/0	0/0	0/0	0/0
snp1628	9	78848675	C	A	0/0	0/0	0/0	./.	0/0	0/0	0/0	0/0	./.	0/0	./.	0/0	0/0	1|1	0|1	0/0	0/0	0/0	0/0	0/0	0/0	0/0	0/0	0/0	./.	0/0	0/0	0/0	./.	0/0	0/0	0/0	0/0	0/0	0/0	./.	./.	0/0	0/0	./.	0/0	0/0	0/0	0/0	0/0
snp1629	9	79386441	G	A	1|1	./.	0/0	0|0	0|1	0|1	./.	0/0	0/0	0/0	0/0	0/0	0/0	0/0	0|1	0|1	0/0	0/0	0/0	0/0	0/0	1|1	0/0	0/0	0/0	0/0	0|1	0/0	0/0	./.	0/0	0/0	0/0	0/0	0/0	0/0	0/0	0/0	0/0	0/0	./.	./.	0/0	0/0	0/0
snp1630	9	79386451	G	C	1|1	./.	0/0	0|1	0|1	0|1	./.	0/0	0/0	0/0	0/0	0/0	0/0	0/0	0|1	0|1	0/0	0/0	0/0	0/0	0/0	1|1	0/0	0/0	./.	0/0	0|1	0/1	0/0	0/0	0/0	0/0	0/0	0/0	0/0	0/0	0/0	0/0	0/0	0/0	./.	./.	0/0	0/0	0/0
snp1631	9	79386467	T	A	1/1	./.	0/0	0/0	0/1	0/1	./.	./.	0/0	0/0	0/0	0/0	0/0	0/0	0/1	0/1	0/0	0/0	0/0	0/0	0/0	1/1	0/0	0/0	0/0	0/0	0/0	0/0	0/0	./.	0/0	0/0	0/0	0/0	0/0	0/0	0/0	0/0	0/0	0/0	./.	./.	0/0	0/0	0/0
snp1632	9	79386516	G	A	1|1	0/0	0/0	0/0	0|1	0/0	0/0	0/0	0/0	0/0	0/0	0/0	0/0	0/0	0|1	./.	./.	0/0	0/0	0/0	./.	1|1	0/0	./.	0/0	0|1	0|1	./.	0/0	0|1	0/0	0/0	./.	./.	0/0	0/0	0/0	./.	0/0	0/0	0|1	0/0	0/0	0|1	0/0
snp1633	9	79386520	A	T	1|1	0/0	0/0	0/0	0|1	0/0	0/0	./.	0/0	0/0	0/0	0/0	0/0	0/0	0|1	0/0	./.	0/0	0/0	0/0	./.	1|1	0/0	0/0	0/0	0|1	0|1	0/0	0/0	0|1	0/0	0/0	./.	./.	0/0	0/0	0/0	./.	0/0	0/0	0|1	0/0	0/0	0|1	0/0
snp1634	9	79386522	T	C	1|1	0/0	0/0	0/0	0|1	0/0	0/0	./.	0/0	0/0	0/0	0/0	0/0	0/0	0|1	./.	./.	0/0	0/0	0/0	./.	1|1	0/0	0/0	0/0	0|1	0|1	./.	0/0	1|1	0/0	0/0	./.	./.	0/0	0/0	0/0	./.	0/0	0/0	0|1	./.	0/0	0|1	0/0
snp1635	9	89522107	C	G	./.	0/0	0/0	0/0	0/0	0/0	0/0	0/0	./.	./.	0/0	0/0	0/0	0/0	./.	./.	./.	0/0	0/0	./.	0/0	0/0	1|1	0/0	0/0	0/0	0/0	0/0	0/0	0|1	./.	0/0	0/0	1|1	0/0	0/0	0/0	0/1	0/0	./.	1|1	0/0	0/0	0/0	0/0
snp1636	9	89522152	A	G	0/0	0/0	0/0	0/0	0/0	0/0	0/0	0/0	./.	0/0	0/0	0/0	0/0	0/0	0/0	0/0	./.	0/0	./.	0/0	0/0	0/0	0/0	0/0	0/0	0/0	0/0	0/0	0/0	0/0	./.	0/0	0/0	0/0	0/0	0/0	0/0	0/0	0/0	0/0	0/0	0/0	0/0	0/0	0/0
snp1637	9	90502202	G	T	0/0	0/0	0/0	0/0	0/0	0/0	0/0	0/0	0/0	./.	./.	0/0	./.	0/0	0/0	0/0	0/0	./.	0/0	0/0	0/0	0/0	./.	0/0	0/0	0/0	0/0	./.	0/0	0/0	0/0	0/0	0/0	0/0	./.	0/0	0/0	0/0	0/0	0/0	0/0	./.	./.	0/0	0/0
snp1638	9	95072642	G	A	0/0	0/0	0/0	0/0	0/0	0/0	0/0	0/0	0/0	./.	0/0	0/0	0/0	0|1	0/0	./.	./.	0/0	0/0	0/0	0/0	0/0	0|1	0/0	0/0	0|1	./.	0/0	0/0	1|1	0/0	0/0	0/0	0|1	0/0	0/0	./.	./.	0/0	0/0	0/1	0/0	0/0	0/0	0/0
snp1639	9	95072670	A	C	0/0	0/0	0/1	0/0	0/0	0/0	0/0	0/0	0/0	0/0	./.	0/0	0/0	0/0	0/0	./.	./.	0/0	0/0	0/0	./.	0/0	0/0	0/0	0/0	0/0	./.	0/0	0/0	0/0	0/0	0/0	0/0	0/0	0/0	0/0	./.	./.	0/0	0/0	0/0	0/0	0/0	0/0	0/0
snp1640	9	95072689	C	T	0/0	0/0	0/1	0/0	0/0	0/0	0/0	0/0	0/0	0/0	./.	0/0	0/0	0/0	0/0	./.	./.	0/0	0/0	0/0	0/0	0/0	0/0	0/0	0/0	./.	./.	0/0	0/0	0/0	0/0	0/0	0/0	0/0	0/0	0/0	./.	./.	0/0	0/0	0/0	0/0	0/0	0/0	./.
snp1641	9	102198997	G	A	0/0	0/0	./.	0/0	0/0	./.	0/0	0/0	0/0	0/0	0/0	0/0	0/0	0/0	1|1	0/0	0/0	0/0	0/0	0/0	./.	0/0	0/0	0/0	0/0	0/0	0/0	0/0	0/0	0/0	./.	0/0	0/0	0/0	0/0	0/0	0/0	0/0	0/0	0/0	0/0	0/0	./.	0/0	0/0
snp1642	9	102199005	C	T	0/0	0/0	./.	0/0	0/0	./.	0/0	0/0	0/0	0/0	0/0	0/0	1|1	0/0	0/0	0/0	0/0	0/0	0/0	0/0	./.	0/0	0/0	0/0	0/0	0/0	0/0	0/0	0/0	0/0	0/0	0/0	1|1	0/0	0/0	0/0	0/0	0/0	0/0	0/0	0/0	0/0	./.	0/0	0/0
snp1643	9	102199025	A	G	0/0	0/0	./.	0/0	0/0	./.	0/0	0/0	0/0	0/0	0/0	0/0	0/0	0/0	0/0	0/0	0/0	0/0	0/0	0/0	./.	0/0	0/0	0/0	0/0	0/0	0/0	0/0	0/0	0/0	0/0	0/0	1|1	0/0	0/0	0/0	0/0	0/0	0/0	0/0	0/0	0/0	./.	0/0	0/0
snp1644	9	102199032	C	T	0/0	0/0	./.	0/0	0/0	0/0	0/0	0/0	0/0	0/0	0/0	0/0	0/0	0/0	0/0	0/0	0/0	0/0	0/0	0/0	./.	0/0	0/0	0/0	0/0	0/0	0/0	0/0	0/0	0/0	0/0	0|1	0/0	0/0	0/0	0/0	0/0	0/0	0/0	0/0	0/0	0/0	./.	0|1	0/0
snp1645	9	102199033	G	A	0/0	0/0	./.	0/0	0/0	0/0	0/0	0/0	0/0	0/0	0/0	0/0	1|1	0/0	0/0	0/0	0/0	0/0	0/0	0/0	./.	0/0	0/0	0/0	0/0	0/0	0/0	0/0	0/0	0/0	./.	0|0	0/0	0/0	0/0	0/0	0/0	0/0	0/0	0/1	0/0	0/0	./.	0/0	0/0
snp1646	9	102199050	G	A	./.	0/0	./.	0/0	0/0	0/0	0/0	0/1	0/0	0/0	./.	0/0	0/0	./.	0/0	0/0	./.	1/1	0/0	0/0	./.	0/0	0/0	0/0	0/0	0/0	0/0	0/0	./.	0/0	./.	0/0	0/0	0/0	0/0	0/0	0/0	0/0	0/0	0/0	0/0	0/0	0/0	0/0	0/0
snp1647	9	102713312	C	T	0/0	./.	0/1	1|1	./.	0/0	0/0	0|1	./.	0/0	0/0	0/0	0/0	0/0	0/0	0/1	0/0	0/0	0/0	./.	1|1	0|1	0/0	./.	0/0	0/0	0/0	0/0	0/0	0/0	./.	0/1	0/0	0/0	1|1	0/0	0/0	./.	0/0	0/0	0|1	1|1	0/0	0/0	0/0
snp1648	9	109696430	A	G	0/1	./.	0/0	0/0	0/0	0/0	0/0	0/0	./.	0/0	0/0	0/0	0/0	0/0	0/0	0/0	./.	./.	0/0	0/0	0/0	0/0	./.	0/0	0/0	0/1	0/1	0/0	0/0	0/0	0/1	0/0	0/0	0/0	0/0	0/0	0/0	0/0	0/0	0/0	0/0	0/1	0/0	0/0	0/0
snp1649	9	111690677	G	T	0/0	0/0	0/0	0/0	0/0	0/0	0/0	0/0	./.	0/0	0/0	0/0	0/0	0/0	0/0	0/0	0/0	0/0	0/0	0/0	0/0	0/0	0/0	0/0	0/0	0/0	0/0	./.	./.	0/0	0/0	0/0	0/0	0/0	0/0	0/0	./.	0/0	0/0	0/0	0/0	0/0	0/0	0/0	0/0
snp1650	9	111690755	A	G	0/0	0/0	0/0	0/0	0/0	0/0	0/0	0/0	0/0	0/0	0/0	0/0	./.	0/0	0/0	0/0	0/0	0/0	0/0	0/0	0/0	0/0	0/0	0/0	0/0	0/0	./.	0/0	0/0	0/0	0/0	0/0	0/0	0/0	0/1	0/0	0/0	0/1	0/0	0/0	0/0	0/0	0/0	0/0	0/0
snp1651	9	111690757	A	G	0/0	0/0	0/0	0/0	0/0	0/0	0/0	0/0	./.	0/0	0/0	0/0	./.	0/0	0/0	0/0	0/0	0/0	0/0	0/0	0/0	0/1	0/0	0/0	0/0	0/0	0/0	0/0	0/0	0/0	0/0	0/0	0/0	0/0	0/0	0/0	0/0	0/0	0/0	0/0	0/0	0/0	0/0	0/0	0/0
snp1652	9	111690771	A	T	0/0	./.	0/0	0/0	0/0	0/0	0/0	0/0	0/0	0/0	0/0	0/0	./.	0/1	0/0	0/0	0/0	0/0	0/0	0/0	0/0	0/0	0/0	0/0	./.	0/0	0/0	0/0	1/1	0/0	0/0	0/0	0/0	0/1	0/0	0/0	./.	0/0	0/1	0/0	0/1	./.	1/1	0/0	1/1
snp1653	9	112369917	C	T	0/0	0/0	0/1	0/0	0/0	./.	0/0	0/0	./.	0/0	./.	0/0	./.	0/0	0/0	0/0	0/0	./.	0/0	0/0	0/0	0/0	0/0	0/0	0/0	0/0	0/1	./.	0/0	0/0	0/1	./.	0/0	0/0	0/0	0/0	0/0	0/0	0/0	0/0	0/0	0/0	0/0	0/0	0/0
snp1654	9	112369923	C	A	0/0	0/0	0/0	0/0	0/0	./.	0/0	0/0	./.	0/0	./.	0/0	0/0	0/0	0/0	0/0	0/0	./.	0/1	0/0	0/0	0/0	0/0	0/0	0/0	0/0	0/0	./.	0/0	0/0	0/0	./.	0/0	0/0	0/0	0/0	0/0	0/0	0/0	0/0	0/0	0/0	0/0	0/0	0/0
snp1655	9	112369937	C	T	0/0	0/1	0/0	0/0	0/0	0/0	0/0	0/0	0/0	0/0	./.	0/0	0/0	0/0	0/0	0/0	0/0	./.	0/0	0/0	0/0	0/0	0/0	0/0	0/0	0/0	0/1	./.	0/0	./.	0/0	./.	./.	0/0	0/0	0/0	0/0	0/0	./.	0/1	0/0	./.	0/0	0/0	0/0
snp1656	9	112369942	G	T	0/0	0/0	0/0	0/0	0/0	0/0	./.	0/0	./.	./.	./.	0/1	0/0	0/0	0/0	0/0	0/0	0/0	0/0	0/0	0/0	0/0	0/0	0/0	./.	0/0	0/0	./.	0/0	0/0	0/0	./.	0/0	0/0	0/0	0/0	0/0	0/0	0/0	0/0	0/0	0/0	0/0	0/0	0/0
snp1657	9	112369952	G	A	0/0	0/0	0/0	0/0	0/0	0/0	0/0	0/0	0/0	0/0	./.	0/0	0/0	0/0	0/0	0/0	0/0	0/0	1/1	0/0	0/0	0/0	0/0	0/0	0/0	0/0	0/0	./.	0/0	0/0	0/0	./.	0/0	0/0	0/0	0/0	0/0	0/0	0/0	0/0	0/0	0/0	0/0	0/0	0/0
snp1658	9	112369957	T	C	0/0	0/1	0/0	0/0	0/0	0/0	0/0	0/0	0/0	0/0	./.	0/0	0/0	0/0	0/0	./.	0/0	0/0	0/0	./.	0/0	0/0	0/0	0/0	0/0	0/0	0/1	./.	0/0	1/1	0/0	./.	./.	0/0	0/0	0/0	0/0	0/0	0/0	0/1	0/0	./.	0/0	0/0	0/0
snp1659	9	112369958	C	T	0/0	0/0	0/0	0/0	0/0	0/0	./.	0/0	0|1	./.	./.	0|1	0/0	0/0	./.	./.	0/0	0/0	0/0	./.	0/0	0/0	0/0	0/0	./.	0/0	0/0	./.	0/0	0/0	0/0	./.	0/0	0/0	0/0	0/0	0/0	0/0	0/0	0/0	0/0	0/0	0/0	0/0	0/0
snp1660	9	115441936	C	A	./.	./.	./.	./.	./.	0/0	0/0	0/0	./.	0/0	0/0	./.	./.	0/0	./.	0/1	0/0	1/1	0/0	0/0	0/0	0/0	0/0	./.	0/0	0/0	./.	0/0	./.	0/0	0/0	1/1	0/0	0/0	./.	0/0	0/0	0/1	0/0	0/0	0/0	0/0	0/0	0/0	0/0
snp1661	9	115441981	G	A	./.	0/0	./.	./.	0/0	0/0	0/0	0/0	./.	0/0	0/0	./.	0/0	0/0	0|1	./.	0/0	0/0	0/0	0/0	0/0	0/0	./.	./.	0/0	0/0	./.	0/0	./.	0/0	0/0	./.	0/0	0/0	./.	0/0	0/0	0/0	0/0	0/0	0/0	0/0	./.	0/0	0/0
snp1662	9	115441997	G	A	0/0	0/0	0/0	./.	0/0	0/0	0/0	0/0	0/0	./.	./.	./.	0/0	0/0	0/0	0/0	0/0	0/0	0/0	0/0	0/0	0|1	0/0	0/0	0/0	0/0	./.	0/0	./.	./.	./.	./.	0/0	0/0	./.	0/0	1|1	0/0	0/0	0/0	./.	0/0	./.	0/0	0/0
snp1663	9	115442014	C	T	0/1	0/0	1/1	./.	0/0	0/0	0/0	0/0	./.	0/0	0/0	0/0	0/0	0/0	0/1	0/0	0/0	./.	0/1	0/0	0/0	0/0	./.	1/1	0/0	0/0	./.	0/0	./.	0/0	./.	./.	0/0	0/1	./.	0/0	./.	0/0	0/0	0/0	0/0	0/0	0/0	./.	0/0
snp1664	9	115442028	G	A	0/0	0/0	0/0	./.	0/0	0/0	0/0	0/0	0/0	1/1	0/0	0/0	0/0	0/0	0/0	./.	0/0	0/0	0/0	0/0	0/0	0/1	0/0	0/0	0/0	0/0	./.	0/0	./.	0/0	0/0	0/0	0/0	0/0	./.	0/0	0/0	0/0	0/0	0/0	./.	0/0	0/0	./.	0/0
snp1665	9	115442043	T	C	0/1	0/0	1/1	./.	0/0	0/0	0/0	0/0	0/0	0/0	0/0	0/0	0/0	0/0	0/1	0/0	0/0	0/0	0/1	0/0	0/0	0/0	./.	./.	0/0	0/0	./.	0/0	./.	0/0	0/0	./.	0/0	0/1	./.	0/0	./.	0/0	0/0	0/0	0/0	0/0	0/0	./.	0/0
snp1666	9	115442072	C	T	0/0	0/0	0/0	0/0	0/0	0/0	0/0	0/0	0/0	1/1	0/0	0/0	0/0	0/0	0/0	./.	0/0	0/0	0/0	0/0	0/0	1/1	0/0	0/0	0/0	0/0	./.	0/0	./.	0/0	0/0	0/0	0/0	./.	./.	0/0	./.	0/0	0/0	0/0	0/0	0/0	0/0	./.	0/0
snp1667	9	115442111	C	T	0/0	0/0	0/0	0/0	0/0	0/0	0/0	0/0	0/0	1/1	0/0	0/0	0/1	./.	./.	0/0	0/0	0/0	0/0	0/0	./.	./.	0/0	0/0	0/0	./.	0/0	0/0	./.	./.	0/0	0/0	0/0	./.	./.	0/0	0/0	0/0	0/0	0/0	0/0	0/0	0/0	./.	0/0
snp1668	9	118565481	G	A	./.	./.	0/0	./.	0/0	0/0	0/0	0/0	./.	0/0	./.	1|1	./.	./.	0/0	0/0	0/0	0/0	0/0	./.	0/0	./.	./.	0/0	0/0	./.	0|1	0/0	0/0	0/0	./.	./.	./.	0/0	./.	0/0	0/0	0/0	0/0	0/0	1|1	0|1	0/0	0/0	0/0
snp1669	9	120440145	T	C	1/1	./.	0/1	0/0	0/0	0/0	0/0	./.	./.	0/0	./.	./.	0/1	0/0	0/0	0/0	0/0	0/0	0/0	./.	0/0	./.	./.	0/0	0/0	0|1	./.	./.	0/0	0/0	0/0	./.	0/1	0/0	./.	./.	./.	0/0	0/0	0/0	0/0	0/0	./.	0/0	0/0
snp1670	9	122623592	G	A	0/0	0/0	0/0	0/0	0/0	0/0	0/0	0/0	0/0	0/0	0/0	0/1	0/1	0/0	0/0	./.	0/0	0/0	./.	0/0	0/0	0/0	0/0	0/0	0/0	0/0	0/1	0/0	./.	0/0	0/0	0/0	0/0	0/0	./.	0/0	./.	./.	0/0	0/1	0/0	./.	./.	0/0	0/1
snp1671	9	126317571	G	A	0/0	0/0	0/0	0/0	0/0	0/0	0/0	0/0	0/0	0/0	0/0	0/0	1|1	0/0	0/0	./.	./.	0/0	./.	./.	0/0	./.	0/0	0/0	0/0	0/0	0/0	0/0	0/0	0/0	0/0	0/0	0/0	0/0	./.	./.	0/0	0/0	./.	0/0	./.	0/0	./.	0/0	0/0
snp1672	9	128629242	A	G	0/0	1/1	./.	1/1	1/1	1/1	1/1	1/1	./.	0/0	./.	1/1	1/1	./.	0/0	0/0	./.	./.	0/0	1/1	0/0	0/0	1/1	1/1	1/1	./.	1/1	0/1	1/1	./.	1/1	0/1	0/0	1/1	./.	1/1	0/0	1/1	0/0	1/1	1/1	1/1	1/1	./.	1/1
snp1673	9	128629356	G	T	0/0	0/0	0/0	0/0	0/0	0/0	0/0	0/0	0/0	./.	0/0	0/0	0/0	0/0	0/0	0/0	0/0	0/0	0/1	0/0	0/0	0/0	0/0	0/0	0/0	./.	0/0	0/0	0/0	./.	0/0	0/0	0/0	0/0	0/0	0/0	./.	0/0	0/0	0/0	0/0	0/0	0/0	0/0	0/0
snp1674	9	128760600	A	T	./.	0/1	./.	0/0	./.	0/1	0/0	0/0	./.	./.	0/0	0/0	0/0	0/0	0/0	0/0	0/0	0/0	0/0	0/1	./.	0/1	./.	1/1	./.	0/1	0/0	0/0	0/1	./.	0/0	0/0	1|1	./.	0/1	0/1	./.	0/0	0|1	./.	0/0	./.	0/0	0/0	1/1
snp1675	9	134213170	G	A	0/0	0/0	0/0	./.	0/0	0/0	0/0	0/0	0/0	0/0	./.	./.	0/0	0/0	0/0	./.	0/0	0/0	./.	0/0	0/0	0/0	0/0	0/0	0/0	0/0	0/0	0/0	0/0	0/0	0/0	0/0	0/0	0/0	0/0	0/0	1/1	./.	0/0	0/0	0/0	./.	0/0	0/1	0/0
snp1676	9	139379364	G	A	./.	0/0	0/0	0/0	0/0	0/0	./.	./.	0/0	0/0	0|1	./.	./.	0/0	./.	0/0	0/0	0/0	0/0	0/0	./.	0/0	0/0	./.	0/0	./.	0/0	0/0	0/0	./.	0/0	0/0	0/0	0/0	0/0	0/0	./.	0/0	0/0	0/0	0/0	0/0	0/0	0/0	0/0
snp1677	9	139379393	C	A	0/0	0/0	./.	./.	1/1	0/0	./.	./.	0/0	0/0	0/0	0/0	0/0	0/0	./.	0/0	0/0	./.	0/0	1/1	0/0	1/1	1/1	./.	0/0	./.	0/0	0/0	./.	./.	0/0	0/1	0/0	./.	0/0	0/0	0/0	0/1	0/0	0/1	./.	0/0	0/0	0/0	0/0
snp1678	9	139379416	A	G	./.	0/0	0/0	./.	0/0	0/0	0/0	0/0	0/0	0/0	0/0	0/1	0/1	./.	0/0	0/0	./.	./.	0/1	0/0	0/0	0/1	0/0	./.	0/0	./.	./.	1/1	0/0	./.	0/0	0/0	./.	0/0	./.	0/0	1/1	0/0	./.	0/0	0/0	0/0	0/0	0/1	./.
snp1679	9	139379434	G	A	./.	0/0	0/0	0/0	0/0	0/0	0/0	0/0	0/0	0/0	0/0	0/0	0/0	0/0	0/0	0/0	./.	0/0	0/0	0/0	0/0	0/0	0/0	./.	0/0	./.	0/0	0/0	0/0	./.	0/0	0/0	0/0	0/0	0/0	0/0	0/0	0/0	0/0	0/0	0/0	0/0	0/0	0/0	0/0
snp1680	9	139379438	T	C	./.	0/0	0/0	0/0	0/0	0/0	0/0	0/0	0/0	0/0	0/0	0/0	0/0	0/0	0/0	0/0	./.	0/0	0/0	0/0	0/0	0/0	0/0	./.	./.	./.	0/0	0/0	0/0	./.	0/0	0/0	0/0	./.	0/0	0/0	0/0	0/0	0/0	0/0	0/0	0/0	0/0	0/0	0/0
snp1681	9	139379441	G	A	./.	0|1	0/0	0/0	0/0	0/0	0/0	0/0	0/0	0/0	0/0	0/1	0/1	./.	0/0	./.	./.	0/0	1/1	0/0	0/0	./.	./.	./.	0/0	./.	./.	1/1	0/0	./.	0/0	0/0	./.	0/0	./.	0/0	0/1	0/0	0/0	0/0	0/0	0/0	0/0	0/1	./.
snp1682	9	139384407	A	C	0/0	0|1	./.	0/0	0/0	0/0	0/0	0/0	0/0	0/0	0/0	0/0	0/0	./.	0/0	0/0	0/0	./.	./.	0/0	0/0	0/0	0/0	0/0	0/0	0/0	./.	./.	0/0	0/0	0/0	0/0	0/0	0/0	0/0	0/0	0/0	0/0	0/0	0/0	./.	0/0	0/0	0/0	0/0
snp1683	9	139384457	C	G	0/0	0|1	0/0	0/0	0/0	0/0	0/0	0/0	0/0	0/0	0/0	0/0	0/0	0/0	0/0	0/0	./.	./.	./.	./.	0/0	0/0	0/0	0/0	0/0	0/0	./.	0/0	0/0	0/0	0/0	0/0	0/0	0/0	0/0	0/0	0/0	0/0	./.	0/0	0/0	0/0	0/0	0/0	0/0
snp1684	9	139384460	A	C	0/0	0/0	0/0	0/0	0/0	0/0	0/0	0/0	0/0	0/0	0/0	0/0	0/0	0/0	0/0	0/0	./.	./.	./.	./.	0/0	0/0	0/0	0/0	0/0	0/0	./.	0/0	0/0	0/0	0/0	0/0	0/0	0/0	0/0	0/0	0/0	0/0	./.	0/0	0/0	0/0	0/0	0/0	0/0
snp1685	9	139384461	T	A	0/0	0|1	0/0	0/0	0/0	0/0	0/0	0/0	0/0	0/0	0/0	0/0	0/0	0/0	0/0	0/0	./.	./.	./.	./.	0/0	0/0	0/0	0/0	0/0	0/0	./.	0/0	0/0	0/0	0/0	0/0	0/0	0/0	0/0	0/0	0/0	0/0	./.	0/0	0/0	0/0	0/0	0/0	0/0
snp1686	9	139384463	T	C	0/0	0|1	0/0	0/0	0/0	0/0	0/0	0/0	0/0	0/0	0/0	0/0	0/0	0/0	0/0	0/0	./.	./.	./.	./.	0/0	0/0	0/0	0/0	0/0	0/0	./.	0/0	0/0	0/0	0/0	0/0	0/0	0/0	0/0	0/0	0/0	0/0	0/0	0/0	0/0	0/0	0/0	0/0	0/0
snp1687	9	139384485	T	C	0/0	0|1	0/0	0/0	./.	0/0	0/0	0/0	0/0	0/0	0/0	0/0	0/0	0/0	0/0	0/0	./.	./.	0/0	./.	0/0	0/0	0/0	./.	0/0	0/0	./.	0/0	0/0	0/0	0/0	0/0	0/0	0/0	0/0	0/0	0/0	./.	0/0	0/0	0/0	0/0	0/0	0/0	0/0
snp1688	9	139384513	T	G	0/0	0/0	0/0	./.	0/0	0/0	./.	0/0	0/0	0/0	1|1	0/0	0/0	./.	0/0	0/0	0/0	./.	0/0	0/0	0/0	0|1	0/0	0/0	./.	0/0	0/0	0/0	./.	0/0	0/0	0/0	0/0	0/0	0/0	0/0	0/0	./.	0/0	0/0	0/0	./.	0/0	./.	0/0
snp1689	9	139384538	G	A	0/0	0/0	0/0	./.	0/0	0/0	0/0	0/0	0/0	0/0	0/0	./.	0/0	0/0	0/0	0/0	0/0	./.	0/0	0/0	0/0	0|1	0/0	0/0	0/0	0/0	0/0	0/0	1/1	0/0	0/0	0/0	0/0	0/0	0/0	0/0	0/0	./.	0/0	0/0	0/0	0/0	0/0	0/0	0/0
snp1690	9	139384590	C	T	0/0	0/0	0/0	0/0	0/0	./.	./.	0/0	0/0	./.	0/0	0/0	0/0	./.	0/0	0/0	0/0	0/0	0/0	0/0	0/0	0/0	0/0	0/0	0/0	./.	0/0	0/0	0/0	0/0	0/0	0/0	0/0	0/0	./.	0/0	0/0	0/0	0/0	0/0	0/0	./.	0/0	0/0	0/0
snp1691	9	139384595	C	T	0/0	0/0	0/0	0/0	0/0	./.	0/0	0/0	0/0	./.	0/1	0/0	0/0	0/0	0/0	0/0	1/1	0/0	0/1	0/0	0/0	0/0	0/0	0/0	0/0	0/0	0/0	0/0	0/0	0/0	0/0	0/0	0/0	0/0	./.	0/0	0/0	./.	./.	0/0	0/0	0/0	0/0	0/0	0/0
snp1692	9	140109008	A	T	0/1	./.	0/0	0/0	0/0	0/0	./.	0/0	0/0	./.	1/1	0/0	0/0	./.	0/0	0/0	0/0	./.	0/0	0/0	0/0	0/0	./.	0/0	0/0	0/0	0/0	0/0	./.	0/0	0/0	0/0	./.	0/0	0/0	0/0	0/0	0/0	0/0	0/0	1/1	0/0	1/1	0/0	0/0
snp1693	9	140439420	C	T	0/0	0|0	0/0	0|1	0/0	0/0	./.	0/0	0/0	./.	1|1	0/0	0/0	0/1	0/0	0/0	0/0	0|1	0/0	0/0	0/0	./.	0|1	0/0	0/0	./.	./.	0|1	0|1	0|1	0|0	0/0	0|1	./.	0/0	0|1	0/0	0/0	0/0	0/0	./.	./.	0/0	0/0	0/0
snp1694	9	140439427	T	G	0/0	0|0	0/0	0|1	0/0	0/0	0/0	0/0	0/0	./.	1|1	0/0	0/0	0/0	0/0	0/0	0/0	1|1	0/0	0/0	0/0	./.	0|1	0/0	0/0	./.	./.	0|1	0|1	0|1	0|0	0/0	0|1	0/0	0/0	0|1	0/0	0/0	0/0	0/0	./.	./.	0/0	0/0	0/0
snp1695	9	140439430	C	T	0/0	0|0	0/0	0|1	0/0	0/0	0/0	0/0	0/0	./.	1|1	0/0	0/0	0/0	0/0	0/0	0/0	1|1	0/0	0/0	0/0	./.	0|1	0/0	0/0	./.	./.	0|1	0|1	0|1	0|0	0/0	0|1	0/0	0/0	0|1	0/0	0/0	0/0	0/0	./.	./.	0/0	0/0	0/0
snp1696	9	141745612	C	T	./.	0/0	0/0	0/1	1/1	0/0	0/1	0/1	./.	./.	0/0	0/0	0/0	0/0	0/0	0/0	0/0	0/0	0/0	./.	0/0	0/1	0/1	./.	0/0	0/0	0/0	0/0	0/1	0/0	0/0	./.	0/0	0/0	0/0	0/0	0/0	0/0	0/0	0/0	0/0	0/0	0/0	./.	0/0
snp1697	9	143579149	C	A	0/0	./.	./.	0/1	./.	0/0	./.	./.	1/1	./.	./.	./.	0/0	0/0	0/0	0/0	./.	./.	0/0	0/0	0/0	./.	./.	./.	0/0	0/0	0/0	./.	0/0	0/0	0/0	0/0	0/0	0/0	0/1	./.	0/0	0/0	0/0	1/1	0/1	0/0	./.	0/0	0/0
snp1698	9	150367022	T	C	./.	0/0	0/0	0/0	0/0	0/0	./.	0/0	0/0	./.	0/0	0/0	./.	0/0	0/0	0/0	0/0	0/0	./.	./.	0/0	0/0	0/0	0/0	0/0	./.	0/0	0/0	0/0	./.	0/0	0/0	./.	0/0	0/0	0/0	./.	0/0	./.	./.	0/0	0/0	0/0	0/0	0/0
snp1699	9	153171629	T	A	0|1	1/1	0/1	0|1	1/1	0/1	1/1	1/1	0/1	1|1	./.	0|1	1/1	1/1	1|1	1/1	1/1	1/1	./.	0/1	1/1	1/1	0/1	0|1	1|1	0/1	0/1	./.	1/1	1/1	1/1	0/1	1/1	0|1	0/1	1/1	1/1	1/1	1/1	0/1	0/1	./.	./.	1/1	0|1
snp1700	9	153171649	C	T	0|1	1/1	0/1	0|1	1/1	0/1	1/1	0/1	0/0	1|1	./.	0|1	1/1	1/1	1|1	1/1	1/1	1/1	./.	./.	1/1	1/1	0/1	0|1	1|1	0/1	1/1	./.	1/1	0/1	1/1	0/1	1/1	0|1	0/1	1/1	1/1	1/1	1/1	0/1	0/1	0/0	./.	1/1	0|1
snp1701	9	153171694	G	A	./.	1/1	1/1	0/0	1/1	1/1	0/1	1/1	0/0	./.	./.	1/1	1/1	1/1	1/1	0/0	1/1	1/1	./.	0/1	1/1	1/1	0/1	./.	1/1	0/1	1/1	1/1	1/1	0/1	1/1	0/0	1/1	0/1	1/1	1/1	./.	1/1	1/1	1/1	./.	0/1	./.	1/1	0/1
snp1702	9	154419359	T	C	0/1	0/0	0/0	0/1	0/1	0/0	0/0	0/1	0/0	0/1	0/0	0/0	0/0	0/1	0/1	1/1	0/0	0/1	0/0	./.	0/0	0/0	0/1	0/0	0/0	0/0	0/0	0/0	0/1	./.	0/0	0/1	0/0	0/0	0/1	0/0	0/0	0/1	./.	0/1	0/0	0/0	0/1	0/1	0/0
snp1703	9	155377066	G	A	0/0	0/0	./.	0/0	0/0	0/0	0/0	./.	./.	./.	./.	0/0	0/0	0/0	./.	0/0	0/0	./.	0/1	./.	0/0	0/0	0/0	0/0	./.	0/0	0/0	0/0	./.	0/0	0/0	0/0	0/0	0/0	0/0	./.	0/0	0/0	0/0	0/0	0/0	0/0	0/0	0/0	0/0
snp1704	9	155377112	C	T	./.	0/0	./.	0/0	0/0	./.	0/0	0/0	./.	./.	./.	0/0	0/0	1/1	0/0	0/0	0/0	./.	0/0	./.	0/0	0/0	0/0	./.	./.	0/1	0/0	0/0	0/0	0/0	0/0	0/0	./.	0/0	0/0	./.	./.	0/0	0/0	0/0	0/1	0/1	0/0	./.	0/0
snp1705	9	156285241	G	A	1/1	./.	0/0	0/0	0/0	0/0	./.	0/0	1/1	./.	0/0	0/0	0/0	./.	./.	0/0	0/0	./.	0/0	0/1	./.	0/1	1/1	0/0	0/0	0/0	0/0	./.	0/0	0/0	0/0	./.	0/0	0/1	0/0	0/0	0/0	0/1	0/0	0/0	1/1	0/0	0/1	0/1	0/0
snp1706	9	159685073	T	A	0/0	0/1	0/0	0/0	0/0	0/0	0/0	0/0	./.	0/0	1/1	0/0	0/0	./.	0/0	0/0	0/0	0/0	0/0	0/0	0/0	0/0	0/0	0/0	0/0	0/0	0/0	0/0	1/1	0/0	0/0	0/0	0/0	0/0	0/1	./.	./.	0/0	0/0	0/0	0/0	0/0	0/0	./.	0/0
snp1707	9	159685102	G	A	0/0	0/0	0/0	0/0	0/0	0/0	0/0	0/0	./.	0/0	0/0	./.	0/0	./.	0/0	0/1	1/1	./.	1/1	0/0	0/0	0/0	0/0	0/0	0/0	0/0	0/0	0/0	0/0	0/0	0/0	0/0	0/0	0/0	0/0	0/0	0/0	0/0	0/0	0/0	0/0	0/0	0/0	./.	0/0
snp1708	9	159685107	C	A	0/0	0/0	0/0	0/0	0/0	0/0	0/0	0/0	./.	0/0	0/0	./.	0/0	./.	0/0	0/0	0/0	./.	0/0	0/0	0/0	0/0	./.	0/0	0/0	0/0	0/0	./.	0/0	0/0	0/0	0/0	./.	0/0	0/0	0/0	0/0	0/0	0/0	0/0	0/0	0/0	0/0	./.	0/0
snp1709	9	159685162	T	C	0/0	0/0	0/0	0/0	0/0	0/0	0/0	0/0	0/0	0/0	0/0	0/0	0/0	0/0	0/0	0/0	0/0	0/0	0/0	0/0	0/0	0/0	0/0	0/0	0/0	0/0	0/0	0/0	0/0	0/0	0/0	0/0	0/0	0/0	0/0	0/0	./.	0/0	0/0	./.	0/0	0/0	0/0	./.	0/0
snp1710	9	159685165	C	T	0/0	0/0	0/0	0/0	0/0	0/0	0/0	0/0	0/0	0/0	0/0	0/0	0/0	0/0	0/0	./.	0/1	0/0	0/0	0/0	0/0	0/0	0|1	0/0	0/0	0/0	0/0	0/0	0/0	0/0	0/0	0/0	1|1	0/0	0/0	0/0	0/0	0/0	0/0	./.	0/0	0/0	0/0	./.	0/0
snp1711	9	159685185	G	A	0/0	0/1	0/0	0/0	./.	0/1	0/1	./.	0/0	0/0	./.	0/0	0/0	0/0	0/0	0/0	0/0	0/0	0/0	0/0	0/0	0/0	0/0	0/0	0/0	0/0	0/0	0/0	0/0	0/0	0/0	0/0	./.	0/0	0/0	0/0	0/0	./.	0/0	./.	0/0	0/0	0/0	./.	0/0
snp1712	9	159685213	C	T	0/0	0/0	0/0	0/0	0/0	0/0	0/1	0/0	0/0	./.	./.	0/0	0/0	0/0	./.	0|1	./.	./.	1|1	0/0	0/0	0/0	0/0	0/0	0/0	0/0	0/0	0/0	0/1	0/0	0|1	0/0	0/0	0/0	0/0	0/0	./.	./.	./.	./.	0/0	0/0	0/0	./.	0/0
snp1713	10	604139	G	A	1|1	0/0	0/0	0/0	0/0	0/0	0/0	0/0	0/0	./.	0/0	0|1	0/0	./.	0/1	0/0	0/0	1|1	0/0	0/0	0/0	0/0	0/0	0/0	./.	0/0	0/0	0/0	./.	0/0	0/0	0/0	0/0	0/0	./.	0/0	0/0	0|1	0/0	0|1	./.	0/0	0/0	0/0	0/0
snp1714	10	1682868	A	G	./.	./.	0/0	0|1	./.	0/0	0|1	0|1	0/0	./.	1|1	./.	0/0	./.	0/0	0/0	0/0	0/0	./.	0/0	0|0	1|1	./.	0/0	0|1	0/0	./.	0/0	0/0	1|1	0|1	./.	0/0	0/0	0|1	0/0	./.	0/0	0/0	./.	0|1	./.	0/0	0/0	./.
snp1715	10	1982230	T	G	0/0	0/0	0/0	0/0	0/0	0/0	0/0	0/0	0/0	0/0	0/0	0/0	0/1	0/0	0/0	0/0	0/0	0/0	0/1	0/0	0/0	0/0	0/0	0/0	0/0	0/0	0/0	0/0	0/0	0/0	0/0	0/0	0/0	0/0	0/0	0/0	1/1	0/0	0/0	0/0	0/0	0/0	0/0	0/0	0/0
snp1716	10	2675906	A	T	./.	0/0	./.	0/0	0/0	0/0	0/0	0/0	0/0	./.	0/0	0/0	0/0	0/0	0/0	./.	0/0	./.	0/0	0/0	./.	0/0	0/0	./.	0/0	0/0	0/0	0/0	./.	./.	0/0	0/0	0/0	0/0	0/0	0/0	0/0	0/0	0/0	0/0	0/0	0/0	./.	./.	0/0
snp1717	10	2751430	G	C	0/0	0/0	0/0	0/0	0/0	0/0	0/0	0|0	0/0	./.	0/0	./.	./.	0/0	0/0	1|1	0/0	./.	./.	0/0	0/0	1|1	0/0	./.	0/0	0/0	0/0	0/0	./.	0/0	0/0	./.	0/0	0/0	./.	0/0	0/0	0/0	./.	1|1	./.	./.	0/0	0/0	./.
snp1718	10	2751437	T	C	0/0	0/0	0/0	0/0	0/0	0/0	0/0	0|0	./.	./.	0/0	0/0	./.	0/0	0/0	1|1	0/0	./.	./.	0/0	0/0	1|1	0/0	./.	0/0	0/0	0/0	0/0	./.	0/0	0/0	./.	0/0	0/0	./.	0/0	0/0	0/0	./.	1|1	./.	./.	0/0	0/0	./.
snp1719	10	2751441	C	T	0/0	0/0	0/0	0/0	0/0	0/0	0/0	0/0	./.	0/0	0/0	./.	./.	0/0	0/0	0/0	0/0	./.	./.	0/0	0/0	0/0	0/0	./.	0/0	0/0	0/0	0/0	./.	0/0	./.	./.	0/0	0/0	./.	0/0	0/0	0/1	./.	0/0	./.	0/0	./.	0/0	0/0
snp1720	10	3996642	C	T	0/0	0/0	0/0	0/0	0/0	0/0	0/0	0/0	0/0	0/0	./.	0/0	0/0	0/0	0/0	./.	0/0	0/0	0/0	0/0	0/0	0/0	0/0	0/0	0/0	./.	0/0	0/0	0/0	./.	0/0	0/0	0/0	0/0	0/1	0/0	./.	0/0	0/0	0/0	0/1	0/1	./.	0/0	0/0
snp1721	10	3996712	T	A	0/0	0/0	./.	0/0	0/0	0/1	./.	./.	0/0	./.	0/0	0/0	0/0	0/0	0/0	./.	0/0	0/0	./.	./.	0/0	0/0	0/0	0/0	0/0	0/0	0/0	./.	0/0	0/0	1/1	0/0	1/1	0/0	0/1	./.	./.	./.	./.	./.	0/0	0/1	0/0	./.	0/1
snp1722	10	3996789	A	C	0/0	0/0	0/0	0/0	0/0	0/0	0/0	0/0	0/0	./.	0/0	./.	0/0	0/0	0/0	./.	0/1	0/0	0/0	0/0	0/0	0/0	0/0	0/0	0/0	0/0	0/0	./.	0/0	0/0	0/0	0/0	./.	./.	0/0	0/0	./.	./.	0/0	0/0	0/0	0/0	0/0	0/0	0/0
snp1723	10	3996794	G	A	0/0	1|1	./.	./.	0|1	1|1	./.	1|1	1|1	./.	1|1	0/0	0/0	0|1	0/0	./.	0/0	0/0	0/0	./.	0/0	0/0	./.	0/0	0|1	./.	1|1	./.	1|1	1|1	0/0	./.	./.	./.	0/0	0|1	./.	./.	0|1	0/0	0|0	./.	1|1	0/0	0|1
snp1724	10	18079326	G	A	1|1	0/0	0/0	0/0	0/0	0/0	./.	0/0	0/0	0/0	0/0	0/0	0/0	1|1	0/0	./.	0/0	./.	0/0	./.	0/0	0/0	0/0	0/0	0/0	0/0	0/0	./.	0/0	0/0	0/0	0/0	./.	0/0	0/0	0/0	0/0	0/0	./.	0/0	./.	0/0	0/0	0/0	0/0
snp1725	10	18079336	C	A	0/0	0/0	0/0	0/1	0/0	0/0	0/0	0/0	0/0	0/0	0/0	0/0	0/0	0/0	0/0	./.	0/0	./.	0/0	./.	0/0	0/0	0/0	0/0	0/0	0/0	0/0	0/0	0/1	./.	0/0	0/1	./.	0/0	0/0	0/0	0/0	0/0	./.	0/0	./.	0/0	0/1	0/0	0/1
snp1726	10	18079363	C	T	1/1	./.	0/0	0/1	./.	0/0	./.	0/0	./.	0/0	./.	0/0	0/0	1/1	0/0	./.	./.	./.	0/0	./.	./.	0/0	0/0	0/0	0/0	0/0	0/0	0/0	0/0	0/0	1/1	0/0	0/0	0|1	0|1	0/0	0/0	0/0	0/0	0/0	./.	0/0	0/0	0/0	0/0
snp1727	10	19364654	C	T	./.	0/0	0/0	0/0	0/0	./.	0/0	./.	0/0	./.	0/1	0/0	0/0	0/1	0/0	0/0	./.	0/0	0/0	0/0	./.	./.	0/0	0/0	0/0	0/0	0/0	0/0	0/0	0/0	0/0	0/0	0/0	0/0	0/0	0/0	0/0	./.	0/0	./.	./.	./.	0/0	./.	./.
snp1728	10	19364696	G	A	./.	0/0	0/1	0/1	0/0	0/0	0/1	./.	./.	./.	0/0	0/0	0/0	0/0	0/0	0/1	./.	0/0	0/0	0/0	./.	./.	0/0	0/0	0/0	0/1	0/0	0/0	0/0	0/0	0/0	0/0	0/0	0/0	0/0	0/0	0/0	./.	0/0	./.	./.	./.	./.	./.	./.
snp1729	10	24565647	C	T	0/0	0/0	0/0	0/0	0/0	0/0	0/0	0/0	0/0	0/0	0/0	./.	0/0	0/0	0/0	0/0	0/0	0/0	0/0	0/0	0/0	0/0	0/0	./.	0/0	./.	0/0	0/0	0/0	0/0	0/0	0/0	0/0	0/0	0/0	0/0	0/0	0/0	./.	0/0	0/0	0/0	./.	0/0	0/0
snp1730	10	24565839	C	T	0/1	1/1	0/0	1/1	0/0	./.	0/0	1/1	0/0	1/1	0/0	./.	0/0	0/0	0/0	./.	0/0	0/0	0/0	0/0	1/1	0/0	0/0	0/0	./.	1/1	0/0	0/1	0/0	0/0	0/0	0/0	0/0	./.	1/1	0/1	0/0	0/0	0/0	0/1	0/0	0/0	0/0	./.	0/0
snp1731	10	24565846	G	A	0/0	0/0	0/0	0/0	0/0	0/0	0/0	0/0	0/0	0/0	0/0	./.	0/0	0/0	0/0	0/0	0/0	0/0	0/0	0/0	0/0	0/0	./.	0/0	0/0	0/0	0/0	0/0	0/0	0/0	0/0	0/0	0/0	0/0	0/0	0/0	0/0	0/0	0/0	0/0	0/0	0/0	0/0	./.	0/0
snp1732	10	24697728	T	C	./.	0/0	0/0	0/0	0/0	0/0	0/0	0/0	0/0	0/0	0/0	./.	0/0	0/0	./.	0/0	./.	0/0	./.	./.	0/0	0/0	0/0	0/0	0/0	0/0	0/0	0/0	0/0	0/0	0/0	0/0	0/0	0/0	0/0	0/0	./.	0/0	0/0	0/0	0/0	0/0	./.	0/0	./.
snp1733	10	26842528	G	T	0/0	0/0	0/0	0|1	0/0	0|1	0/0	0/0	0/0	0/0	0/0	./.	0/0	0/0	0/0	0/0	./.	0/0	0/0	0/0	0/0	0/0	./.	./.	0/0	0/0	./.	0/0	1|1	0/0	1|1	1|1	0/0	1|1	1|1	0|1	0/0	0/0	./.	0/0	0/0	0/0	./.	0/0	0|1
snp1734	10	31589344	C	T	0/0	0/0	0/0	./.	0/0	0/0	./.	0/0	./.	0/0	0/0	0/0	./.	1/1	0/0	./.	0/0	0/0	0/0	0/0	./.	0/0	0/0	0/1	0/0	./.	0/0	0/0	0/0	0/0	0/0	0/0	0/0	0/0	0/0	0/1	0/0	0/0	0/0	0/0	0/0	0/0	0/0	0/0	0/0
snp1735	10	36087209	G	A	0/0	0/0	0/0	0/0	0/0	0/0	0/0	0/0	./.	./.	0/0	./.	0/0	./.	0/0	0/0	./.	0/0	./.	0/0	0/0	0/0	0/0	0/0	0/0	0/0	0/0	0/0	0/0	0/0	0/0	0/0	0/0	0/0	0/0	0/0	./.	./.	./.	0/0	./.	0/0	0/0	0/0	0/0
snp1736	10	36087262	C	T	0/0	0/0	0/0	0/0	0/0	0/0	0/0	0/0	./.	./.	0/0	./.	0/0	./.	0/0	0/0	0/0	0/0	./.	0/0	0/0	0/0	0/0	./.	0/0	0/0	0/0	0/0	0/0	0/0	0/0	0/0	0/0	0/0	0/0	0/0	./.	0/0	./.	0/0	./.	0/0	0/0	0/0	0/0
snp1737	10	42841877	C	T	0/0	0/0	0|1	0/0	1|1	0/0	0/0	0/0	0/0	0/0	./.	0/0	0/0	0/0	0/0	0/0	./.	0/0	0/0	0/0	./.	0/0	0/0	0/0	0/0	0/0	0/0	0/0	0/0	0/0	./.	0/0	0|1	0/0	0/0	0/0	0/0	0/0	0|1	0/0	0/0	0/0	0/0	0/0	0/0
snp1738	10	42841909	T	A	0/0	0/0	0/0	0/0	0/0	0/0	0/0	0/0	0/0	0/0	./.	0/0	0/0	0/0	0/0	0/0	0/0	0/0	0/0	0/0	0/0	0/0	0/0	0/0	0/0	0/0	0/0	0/0	0/0	0/0	./.	0/0	0/0	0/0	0/0	0/0	0/1	0/0	0/0	0/0	0/0	0/0	0/0	0/0	0/0
snp1739	10	42841934	G	A	./.	0/0	0|1	0/0	0/0	0|1	0/0	0/0	0/0	0|1	0/0	0/0	0/0	./.	0/0	0/0	1|1	0/0	0/0	./.	0/0	0/0	0/0	0/0	0/0	0/0	0|1	0/0	0/0	0|1	0/0	./.	0/0	0|1	0/0	0/0	0|1	0/0	0|1	0/0	0|1	0|1	0|1	0|1	0/0
snp1740	10	42841935	C	T	./.	0/0	0/0	0/0	0/0	0/0	0/0	0/0	0/0	0/0	0/0	0/0	0/0	0/0	0/0	0/0	0/0	0/0	0/0	0/0	0/0	0/0	0/0	0/0	0/0	0/0	0/0	0/0	0/0	0/0	0/0	0/0	0/0	0|0	0/0	0/0	0/0	0/0	0/0	0|1	0/0	0/0	0/0	0/0	0/0
snp1741	10	42841942	G	A	./.	./.	0|1	0/0	0/0	0|1	0/0	0/0	0/0	0|1	0/0	./.	0/0	./.	0/0	0/0	1|1	0/0	0/0	./.	0/0	0/0	0/1	0/0	0/0	./.	0|1	0/0	0/0	0|1	0/0	./.	0/0	0|1	0/0	0/0	0|1	0/0	0|1	0/0	0|1	0|1	0|1	0|1	./.
snp1742	10	46948357	C	G	0/0	0/0	0/0	0/0	./.	0/0	0/0	0/0	0/0	0/0	0/1	0/0	0/0	0/0	0/0	0/1	./.	0/1	0/1	./.	0/0	0/1	./.	0/0	0/1	0/1	0/0	0/0	./.	./.	0/0	0/0	0/0	0/0	0/1	0/0	0/0	0/0	0/0	0/0	0/0	0/1	0/0	0/0	0/0
snp1743	10	46948470	G	C	./.	0/0	0/0	0|1	0/0	0/0	./.	0/0	0/0	0/0	0/0	0/0	0/0	0/0	0/0	0/0	./.	0/0	./.	0/0	0/0	0/0	./.	0/0	./.	./.	1/1	0/0	0/0	0/0	0/0	0/0	0/0	0/0	1/1	0/0	0/0	0/1	0/0	0/0	0/0	0/0	0/1	0/0	0/0
snp1744	10	58226697	C	T	./.	0/0	0/0	0/0	0/0	0/0	./.	0/0	0/0	0/0	0/0	0/0	0/0	0/0	0/0	0/0	0/0	0/0	./.	0/0	0/0	0/0	0/0	0/0	0/0	0/0	0/0	0/0	0/0	0/0	0/0	0/0	0/0	0/0	./.	0/0	0/0	0/0	0/0	0/0	0/0	0/0	./.	0/0	0/0
snp1745	10	58710767	C	T	0/0	0/0	0/0	0/0	0/0	0/0	0/0	./.	0/1	./.	0/0	0/0	./.	0/0	0/0	0/0	./.	0/0	0/0	0/0	0/1	0/0	0/0	0/0	0/0	0/0	0/0	0/0	0/0	0/0	0/0	0/0	0/0	0/0	0/0	0/0	./.	0/0	0/0	0/0	0/0	./.	0/0	0/0	0/0
snp1746	10	58710795	C	T	0/0	0/0	0/0	0/0	0/0	0/0	0/0	./.	0|1	./.	0/0	0/0	./.	0/0	0/0	0/0	./.	0/0	0/0	0/0	./.	0/0	0/0	0/0	0/0	0/0	0/0	0/0	0/0	0/0	0/0	0/0	0/0	0/0	0/0	0/0	./.	0/0	0/0	0/0	0/0	./.	0/0	0/0	0/0
snp1747	10	58710796	G	A	0/0	0/0	0/0	0/0	0/0	0/0	0/0	./.	0|1	./.	0/0	0/0	./.	0/0	0|1	0/0	./.	0/0	0/0	0/0	./.	0/0	0/0	0/0	0/0	0/0	0/0	0/0	0/0	0/0	0/0	0/0	0/0	0/0	0/0	0/0	./.	0/0	0/0	0/0	./.	./.	0/0	0/0	0/0
snp1748	10	58710822	G	A	0/0	0/0	0/0	0/0	0/0	0/0	./.	./.	0/0	./.	0/0	0/0	./.	./.	0/0	0/0	./.	0/0	./.	0/0	0/0	0/0	0/0	0/0	0/0	0/0	./.	0/1	0/0	./.	0/0	0/0	./.	0/0	0/0	./.	./.	0/0	0/0	0/0	0/0	0/0	0/0	0|1	0/0
snp1749	10	66868172	A	G	0/0	./.	0/0	./.	0/0	0/0	0/0	0/0	./.	0/0	./.	./.	0/0	./.	0/0	0/0	0/0	0/0	0/0	0/0	0/0	./.	./.	0/0	./.	./.	0/0	0/0	0/0	0/0	0/0	0/0	0/0	0/0	./.	0/0	0/0	0/0	0/0	./.	0/0	0/0	0/0	./.	./.
snp1750	10	77105642	C	A	./.	./.	./.	0/1	./.	0/1	0/0	./.	0/0	0/0	0/0	0/0	./.	./.	0/0	0/0	0/0	0/0	0/0	0/0	0/0	./.	1/1	./.	0/0	./.	0/0	0/1	0/0	0/0	0/0	0/0	0/0	0/0	0/1	0/0	0/0	./.	./.	0/0	0/0	0/0	0/0	0/0	./.
snp1751	10	77234789	G	A	0/0	0/0	1|1	./.	0/0	0/0	0/0	0/1	0/0	0/1	0/0	./.	0/0	0/0	0/0	0/0	0/0	0/0	0/0	0/1	./.	0/0	0/0	0|1	0/0	0|1	0/1	0/0	./.	0/0	0/1	0/0	0/0	0/0	1/1	0/0	0/0	0/0	./.	./.	0/0	./.	0/0	0/0	0/0
snp1752	10	77234808	G	A	0/0	0/0	0/0	./.	0/0	0/0	0/0	0/1	0/0	0/0	0/0	0/0	0/0	0/0	0/0	0/0	0/0	0/0	0/0	0/1	./.	0/0	0/0	0/0	0/0	0/0	0/1	0/0	0/0	0/0	0/0	0/0	0/0	0/0	1/1	0/0	0/0	0/0	0/0	0/0	0/0	0/0	0/0	0/1	0/0
snp1753	10	78253659	T	C	./.	0|0	0/0	0/0	0/0	0/0	0/0	0/0	0/0	0/0	0/0	0/0	0/0	0/0	0/0	0/0	0/0	0/0	0/0	./.	./.	0/0	0/0	0/0	0/0	0/0	0/0	./.	0/0	0/0	./.	./.	0/0	0/0	0/0	0/0	0/0	0/0	0/0	0|1	0/0	0/0	0/0	0/0	0/0
snp1754	10	78253768	C	T	./.	0/0	0/0	0/0	0/0	0/0	0/0	0/0	0/0	./.	0/0	0/0	0/0	0/0	0/0	0/0	./.	0/0	0/0	./.	./.	0/0	0/0	0/0	0/0	0/0	0/0	./.	0/0	0/0	1|1	0/0	0|1	0/0	./.	./.	0/0	0/0	0/0	./.	0/0	./.	0/0	0/0	0/0
snp1755	10	79150217	A	G	0/0	0/0	0/1	0/0	0/0	0/1	0/0	0/0	0/0	./.	0/0	0/0	0/0	./.	0/0	1/1	./.	0/0	0/0	0/0	0/1	0/0	0/1	./.	./.	0/1	0/1	0/0	0/0	./.	0/0	0/1	0/1	./.	./.	0/1	0/0	0/0	0/1	0/1	./.	1/1	0/0	0/1	0/0
snp1756	10	80458020	A	T	0/0	1/1	0/0	0/0	0/0	0/0	0/0	0/0	./.	0/0	0/1	0/0	1/1	0/0	0/0	0/0	0/0	0/0	0/0	0/0	0/0	0/0	./.	0/0	./.	0/0	0/0	0/0	./.	0/0	0/1	0/0	0/0	0/0	0/0	0/0	0/0	0/0	0/0	0/0	0/0	./.	0/1	0/0	0/0
snp1757	10	80458037	T	C	0/0	0/0	0/0	0/0	0/0	0/0	./.	0/0	0/0	0/0	0/0	0/0	0/0	0/0	0/0	0/0	./.	0/0	0/0	0/0	0/0	0/0	0/0	./.	./.	0/0	0/0	0/0	0/0	0/0	0/0	0/0	0/0	0/0	0/0	0/0	./.	0/0	./.	0/0	0/0	./.	0/0	0|1	0/0
snp1758	10	80458040	T	C	0/0	0/0	0/0	0/0	0/0	0/0	./.	0/0	0/0	0/0	0/0	0/0	0/0	0/0	0/0	0/0	0/0	0/0	0/0	0/0	0/0	0/0	0/0	./.	./.	0/0	0/0	0/0	0/0	0/0	0/0	0/0	0/0	0/0	0/0	0/0	./.	0/0	./.	0/0	0/0	./.	0/0	0|1	0/0
snp1759	10	80458056	T	C	0/0	0/0	0/0	1|1	0/0	0|1	0/0	1/1	0/0	0/0	0/0	0/0	0/0	0/0	0|1	0/0	./.	0/0	./.	0/0	0/0	./.	0/0	0/0	0/0	0/0	1|1	0/0	0/0	0/0	0/0	1|1	0/0	./.	./.	0/0	0/0	0/0	0/0	0/0	0|1	0/0	0|1	0/0	0/0
snp1760	10	80458063	G	A	0|0	0/0	./.	0/0	0|1	0|1	0/0	0|0	0/0	1|1	0/0	0/0	0/0	0/0	0/0	./.	0/0	./.	0/0	0/0	0/0	0/0	./.	./.	./.	./.	0/0	0|1	0/0	1|1	0/0	0/0	1|1	0/0	0/0	0/0	1|1	0/0	0/0	1|1	0/0	0/0	0/0	0/0	0/0
snp1761	10	80458074	T	C	0|0	0/0	0/0	0/0	0|1	0|1	0/0	0|0	0/0	1|1	0/0	0/0	./.	0/0	0/0	0/0	0/0	./.	0/0	0/0	0/0	./.	0/0	0/0	./.	0/0	0/0	0|1	0/0	1|1	0/0	0/0	1|1	0/0	0/0	0/0	1|1	0/0	0/0	1|1	0/0	0/0	0/0	0/0	0/0
snp1762	10	80458096	C	T	0/0	0/0	0/0	0/0	0/0	0/0	./.	0/0	0/0	0/0	0/0	0/0	0/0	0/0	0/0	0/0	0/0	0/0	0/0	0/0	0/0	./.	0/0	./.	0/0	0/0	0/0	0/0	./.	0/0	0/0	0/0	0/0	0/0	./.	0/0	0/0	0/0	./.	0/0	0/0	0/0	0/0	0/0	0/0
snp1763	10	80458101	C	T	0/0	0/0	0/0	0/0	0/0	0/0	./.	0/0	0/0	0/0	0/0	0/0	0/0	0/0	0/0	0/0	0/0	0/0	0/0	0/0	0/0	./.	0/0	./.	0/0	0/0	0/0	0/0	./.	0/0	0/0	0/0	0/0	0/0	./.	0/0	0/0	0/0	./.	0/0	0/0	0/0	0/0	0/0	0/0
snp1764	10	81917666	G	A	0/0	0/1	0/0	0/0	0/0	0/0	0/0	0/0	0/0	0/0	./.	0/0	0/0	0/0	0/0	0/0	./.	1/1	0/0	0/0	0/0	0/0	0/0	0/1	./.	0/0	0/0	./.	./.	./.	1/1	0/0	0/1	0/0	0/0	./.	0/0	0/0	0/0	0/0	./.	0/0	0/0	1/1	0/0
snp1765	10	90113474	C	T	0/0	0/0	0/1	0/0	0/0	./.	0/0	0/0	./.	0/0	0/0	0/0	0/0	0/0	1|1	0/0	0/0	./.	0/0	./.	0/0	0/0	0/0	./.	0/0	0/1	0/0	0/1	./.	0/0	0/0	0/0	./.	./.	0/0	0/0	./.	0/0	./.	./.	0/0	0/0	0/0	0/0	0/0
snp1766	10	90922122	C	T	0/0	0/1	./.	./.	0/0	0/0	./.	0/0	./.	0/0	0/0	0/0	0/0	0/0	1/1	0/0	0/0	0/0	0/0	0/0	0/0	0/0	0/0	0/0	0/0	0/0	0/0	0/0	0/0	0/0	0/0	0/0	0/0	0/0	0/0	./.	0/0	1/1	0/0	0/0	./.	0/0	./.	./.	0/0
snp1767	10	90922174	A	C	0/0	0/1	1/1	./.	0/1	0/0	./.	0/0	./.	0/0	0/1	0/0	0|1	0/0	0/0	0/0	0/0	0/0	0/0	./.	0/0	0/0	0/0	./.	0/0	0/0	0/0	0/0	0/0	0/0	0/0	0/0	0/0	0/0	0/0	./.	./.	0/0	0/0	0/0	./.	0/1	0/0	./.	1/1
snp1768	10	90922228	C	T	0/0	0/1	0/0	./.	0/1	./.	./.	./.	0/0	0/1	0/0	0/1	0/1	0/0	./.	1/1	1/1	0/1	./.	0/0	0/1	0/0	0/0	0/0	0/1	0/0	0/0	0/1	0/1	./.	0/1	0/0	./.	0/0	0/1	1/1	0/0	0/1	1/1	./.	0/0	0/0	0/0	0/0	0/0
snp1769	10	93869472	G	C	0/1	./.	0/0	0/0	0/0	0/0	0/0	./.	0/0	0/1	0/1	0/0	./.	0/0	./.	./.	0/0	0/1	0/0	0/1	0/0	0/1	0/0	0/0	0/0	0/1	0/0	0/0	./.	0/1	./.	0/0	./.	./.	0/0	0/1	0/0	0/0	0/0	./.	0/1	0/0	./.	0/0	0/0
snp1770	10	95155689	G	T	0/0	0/0	0/0	0/0	0/0	0/0	0/0	0/0	0/0	0/0	0/0	0/0	0/0	0/0	0/0	0/0	./.	0/0	./.	0/0	0/0	0/0	0/0	0/0	./.	0/0	0/0	0/0	./.	0/0	0/0	0/0	0/0	0/0	0/0	0/0	0/0	0/0	0/0	0/0	0/0	./.	./.	0/0	0/0
snp1771	10	98855455	A	G	0/0	0/0	0/0	0/0	0/0	0/0	0/0	0/0	0/0	0/0	0/0	0/0	0/0	0/0	0/0	0/0	0/0	0/0	0/0	0/0	./.	./.	0/0	0/0	0/0	0/0	0/0	0/0	0/0	0/0	0/0	0/0	0/0	0/0	0/0	0/0	0/0	0/0	0/0	0/0	0/0	0/0	0/0	0/0	0/0
snp1772	10	101615632	G	A	0/0	0/0	./.	0/0	0/0	0/0	0/0	0/0	0/0	0/0	0/0	./.	0/0	0/0	0/0	./.	./.	0/0	0/0	0/0	0/0	0/0	0/0	0/0	0/0	./.	0/0	0/0	0/0	0/0	0/0	0/0	0/0	0/0	0/0	0/0	0/0	0/0	0/0	0/0	0/0	0/0	0/0	0/0	0/0
snp1773	10	101688817	C	T	0/0	1/1	0/0	0/0	0/0	0/0	./.	0/0	0/0	./.	0/0	0/0	0/0	0/0	./.	./.	0/0	0/0	./.	0/0	0/0	0/0	0/0	./.	0/0	./.	0/0	0/1	0/0	0/0	0/0	0/0	0/0	0/0	./.	0/0	0/0	0/0	0/0	0/0	0/0	1/1	0/0	0/0	0/0
snp1774	10	104931124	G	A	0/0	0/0	0/0	0/0	0/0	0/0	0/0	0/1	0/0	./.	0/0	0/0	0/0	0/0	0/0	./.	0/0	0/0	0/0	./.	0/0	0/0	0/0	0/0	0/0	0/0	0/0	0/0	0/0	0/0	0/0	0/0	0/0	0/0	0/0	0/0	0/0	0/0	0/0	0/0	0/0	./.	0/0	0/0	0/0
snp1775	10	105718965	G	A	0/0	0/0	0/0	./.	0/0	0/0	./.	0/0	./.	0/0	./.	./.	0/0	0/0	./.	0/0	./.	./.	./.	0/0	./.	1/1	1/1	./.	1/1	0/0	0/0	./.	0/0	0/0	0/0	0/0	0/0	0/0	0/0	./.	0/0	0/0	0/0	0/0	0/0	./.	1/1	0/0	0/0
snp1776	10	105719008	G	A	0/0	0/0	0/0	./.	1/1	0/0	0/0	0/0	./.	0/0	./.	./.	0/0	0/0	0/0	0/0	./.	0/0	0/0	0/0	./.	0/0	0/0	./.	0/0	0/0	0/0	0/0	0/0	0/0	1/1	0/0	./.	0/0	0/1	0/0	1/1	0/1	0/0	0/0	0/0	0/0	0/0	0/0	0/0
snp1777	10	105719015	T	A	0/0	1|1	0/0	./.	0/0	0/0	0/0	0/0	./.	0/0	./.	./.	0/0	0/0	.	0/0	./.	0/0	0/0	0/0	./.	0/0	0/0	./.	0/0	0/0	0/0	0/0	0/0	0/0	0/0	0/0	./.	./.	0/0	0/0	0/0	0/0	0/0	0/0	0/0	1|1	0/0	0/0	0/0
snp1778	10	105735483	G	A	0/0	0/0	0/0	0/0	0/0	0/1	0/0	0/0	./.	0/0	./.	0/0	0/0	0/0	./.	0/0	0/0	./.	0/0	./.	0/0	0/0	0/1	./.	0/0	0/0	0/0	0/0	0/0	0/0	0/0	0/0	0/0	0/0	0/0	0/0	0/0	./.	0/0	0/0	0/0	0/0	0/1	0/0	0/0
snp1779	10	105735502	G	C	0/0	0/0	1/1	./.	0/0	0/0	0/0	0/0	./.	0/0	0/0	0/0	0/0	0/0	0/0	./.	./.	./.	./.	0/0	0/0	0/0	0/0	./.	0/0	0/0	0/0	0/0	0/0	0/0	0/0	0/0	0/0	0/0	0/0	0/0	0/0	./.	0/0	0/0	0/0	./.	0/0	./.	0/1
snp1780	10	106296036	C	T	./.	0/0	0/0	0/1	0/0	0/1	0/1	0/0	0/0	./.	./.	0/1	./.	0/0	0/0	0/0	0/0	0/0	0/0	0/1	0/1	0/0	0/0	0/0	./.	0/0	./.	0/0	0/0	0/0	0/0	0/0	0/0	0/0	0/0	0/0	0/0	0/0	0/1	0/1	0/0	0/0	0/0	0/0	0/0
snp1781	10	106296133	C	G	0/0	0/0	0/0	0/0	0/0	0/0	0/0	0/0	0/0	./.	0/0	0/0	0/0	0|1	./.	0/0	0/0	1|1	0/0	0/0	1|1	./.	0/0	0/0	0/0	0/0	0/0	0|1	0/0	0/0	1|1	0/0	0/0	0/0	1|1	./.	0/0	0/0	0/0	0/0	./.	0/0	./.	./.	0/0
snp1782	10	108809640	C	T	0/0	0/0	0/0	0/0	0/0	./.	0/0	0/0	./.	./.	1/1	1/1	0/0	0/0	0/0	./.	./.	0/0	./.	0/0	0/0	./.	0/0	./.	./.	0/0	0/0	0/0	0/0	0/0	0/0	0/0	./.	0/0	0/0	./.	0/0	0/0	0/0	0/0	./.	./.	0/0	./.	./.
snp1783	10	108809662	C	T	0/0	./.	0/0	0/0	0/0	./.	0/0	0/0	./.	./.	0/0	0/0	0/0	0/0	0/0	./.	0/0	0/0	./.	0/0	0/0	./.	0/0	./.	./.	0/0	0/0	0/0	0/0	0/0	0/0	0/0	./.	0/0	0/0	./.	0/0	0/0	0/0	0/0	./.	./.	0/0	./.	./.
snp1784	10	111758454	G	A	0/0	1/1	0/0	0/0	0/1	0/0	./.	./.	0/0	0/0	0/0	0/0	1/1	0/1	0/0	1/1	./.	./.	./.	0/0	0/0	0/0	0/0	0/0	0/0	0/0	0/0	0/0	0/0	0/0	0/0	0/0	0/0	0/0	0/0	0/0	./.	0/0	./.	0/0	0/0	0/0	1/1	0/0	0/0
snp1785	10	111758532	G	A	0/0	0/0	0/1	0/0	0/0	0/0	./.	./.	0/0	0/0	0/0	0/0	0/0	0/0	0/0	./.	0/0	0/0	0/0	0/0	0/0	0/0	0/0	0/0	0/0	0/1	0/0	./.	./.	0/0	0/0	0/0	0/0	0/0	0/0	0/0	0/0	0/0	./.	0/0	0/0	0/0	0/0	0/0	0/0
snp1786	10	117642156	C	T	0/0	0/0	0/0	0/0	./.	0/0	0/0	0/0	0/0	0/0	0/0	0/0	0/0	0/0	0/0	0/0	./.	./.	0/0	0/0	./.	./.	./.	./.	0/0	0/0	0/0	0/0	./.	0/0	0/0	0/0	0/0	0/0	0/0	0/0	./.	./.	0/0	0/0	0/0	0/0	./.	0/0	0/0
snp1787	10	117642194	A	G	0/0	0/0	0/0	0/0	./.	0/0	0/0	0/0	0/0	0/0	0/0	0/0	0/0	0/0	0/0	0/0	0/0	./.	0/0	0/0	./.	./.	./.	./.	0/0	0/0	0/0	0/0	./.	0/0	0/0	0/0	0/0	0/0	0/0	0/0	./.	./.	0/0	0/0	0/0	0/0	./.	0/0	0/0
snp1788	10	122302384	A	G	0/0	0/0	0/0	0/0	0/0	0/0	0/0	0/0	./.	0/0	0/0	0/0	0/0	0/0	0/0	0/0	0/0	./.	0/0	0/0	0/0	./.	0/0	0/0	0/0	./.	./.	0/0	./.	./.	./.	0/0	./.	0/0	0/0	0/0	0/0	./.	./.	0/0	0/0	0/0	0/0	0/0	./.
snp1789	10	122320825	A	T	0/0	0/0	./.	0/1	0/0	0/0	0/0	0/0	0/0	0/0	./.	./.	0/0	0/0	0/0	0/0	1/1	1/1	0/0	0/0	./.	0/0	0/0	0/0	0/0	./.	0/0	0/0	0/0	./.	0/0	0/0	0/0	0/0	0/0	0/0	./.	./.	0|1	0/0	./.	./.	0/0	0/0	0/0
snp1790	10	122320856	C	A	0/0	0/0	./.	0/1	0/0	0/0	0/0	0/0	0/0	0/0	./.	./.	0/0	0/0	0/0	./.	./.	./.	0/0	0/0	0/0	0/0	0/1	0/0	0/0	./.	0/0	0/0	0/0	./.	0/0	0/0	0/0	0/0	0/0	0/0	./.	1/1	./.	./.	./.	./.	0/0	0/0	0/0
snp1791	10	122320873	C	T	0/0	0/0	./.	0/1	0/0	0/0	0/0	0/0	0/0	0/0	./.	./.	0/0	0/0	0/0	./.	./.	0/0	0/0	0/0	0/0	0/0	0/1	0/0	./.	./.	0/0	0/0	0/0	./.	0/0	0/0	0/0	0/0	0/0	0/0	0/0	1/1	0/0	0/0	./.	./.	0/0	./.	0/0
snp1792	10	122320892	C	A	0/0	0/0	./.	0/0	0/0	0/0	0/0	0/0	0/0	0/0	./.	./.	0/0	0/0	0/0	./.	./.	1/1	0/0	0/0	0/0	0/0	0/1	./.	./.	./.	./.	0/0	0/0	./.	0/0	0/0	0/0	0/0	0/0	0/0	1/1	1/1	./.	0/0	./.	./.	0/0	./.	0/0
snp1793	10	123008416	A	G	0/0	./.	0/0	0/0	0/0	0/0	0/0	0/0	0/0	0/0	./.	./.	0/0	./.	./.	0/0	0/0	./.	./.	0/0	0/0	0/0	0/0	0/0	0/0	0/0	0/0	./.	./.	./.	0/0	0/0	0/0	0/0	0/0	0/0	0/0	0/0	0/0	0/0	0/0	0/0	0/0	0/0	0/0
snp1794	10	127027992	C	T	0/0	0/0	0/0	0/0	0/0	0/0	0/0	0/0	0/0	0/0	0/0	0/0	0/0	0/0	0/0	0/0	0/0	0/0	./.	0/0	0/0	0/0	0/0	./.	0/0	0/0	./.	0/0	0/0	0/0	0/0	0/0	0/0	0/0	0/0	0/0	0/0	0/0	0/0	0/0	0/0	0/0	0/0	0/0	0/0
snp1795	10	127027993	T	C	0/0	0/0	0/0	0/0	0/0	0/0	0/0	0/0	0/0	0/0	0/0	0/0	0/0	0/0	0/0	0/0	0/0	0/0	./.	0/0	0/0	0/0	0/0	./.	0/0	0/0	./.	0/0	0/0	0/0	0/0	0/0	0/0	0/0	0/0	0/0	0/0	0/0	0/0	0/0	0/0	0/0	0/0	0/0	0/0
snp1796	10	127028040	C	T	0/0	0/0	0/0	0/0	0/0	0/0	0/0	./.	0/0	0/0	0/1	0/0	0/0	0/0	./.	0/0	0/0	0/0	./.	0/0	0/0	0/0	0/0	./.	0/0	1/1	./.	0/0	0/1	0/0	0/1	0/1	./.	0/0	0/1	0/0	0/0	0/0	0/0	0/0	0/0	0/0	0/0	0/0	0/0
snp1797	10	131432710	C	T	1/1	0/0	./.	0/0	0/0	0/0	0/0	0/0	0/0	./.	./.	0/0	./.	0/0	0/0	0/0	0/0	0/0	0/0	0/0	0/0	0/0	0/0	0/0	0/1	0/0	0/0	0/0	./.	0/0	0/0	0/0	0/0	0/0	0/0	0/0	1/1	0/0	0/0	0/0	./.	0/0	0/0	0/0	0/0
snp1798	10	147511540	G	A	./.	0/0	0/0	0/0	0/0	0/0	0/0	0/0	0/0	0/0	0/0	0/0	0/0	0/0	./.	0|1	0|1	0/0	0/0	0/0	0/0	./.	0|1	0/0	0/0	1|1	0|1	0/0	0/0	0/0	0/0	./.	0/0	0/0	0/0	0/0	./.	0/0	0/0	0/0	0/0	./.	0/0	0/0	0/0
snp1799	10	147511594	C	T	0/0	0/1	0/0	0/0	0/0	0/1	0/0	0/0	./.	0|1	0/0	0/0	./.	0/0	./.	0/0	0/0	0/0	0/0	0/0	1/1	0/0	0/0	0/0	./.	0/0	0/0	0/0	0/1	./.	0/0	0/0	1/1	0/0	0/0	0/1	0/0	0/0	./.	0/0	0/1	0/0	0/0	0/0	0/0
snp1800	10	147511648	A	G	0/0	0/0	0/0	0/0	0/0	0/0	0|1	0/0	./.	0/0	0/0	1|1	./.	0/0	./.	0/0	./.	0/0	0/0	0/0	0/0	0/0	0/0	0/0	0/0	./.	./.	0/0	0/0	0/0	0/0	0/0	0/0	0/0	0/0	0/0	0|1	0/0	0/0	0/0	0/0	0|1	./.	0/0	0/0
snp1801	10	148596116	C	A	0/0	0/0	1/1	0/0	0/0	0/0	0/0	0/0	./.	0/0	0/0	0/0	0/0	0/0	0/0	./.	0/0	./.	0/0	0/0	./.	0/0	0/0	./.	0/0	1/1	0/0	0/0	0/0	0/0	0/0	./.	0/0	./.	0/0	0/1	./.	./.	./.	./.	0/0	0/0	1/1	./.	0/0
snp1802	10	149597920	A	C	0/0	0/0	0/0	0/0	0/0	0/0	0/0	0/0	0/0	0/0	0/0	./.	0/0	0/0	0/0	./.	0/0	0/0	./.	0/0	0/0	0/0	0/0	0/0	./.	./.	./.	./.	0/0	0/0	./.	0/0	0/0	0/0	0/0	0/0	0/0	0/0	0/0	0/0	0/0	./.	0/0	0/0	0/0
snp1803	10	149597922	G	A	0/0	0/0	0/0	0/0	0/0	0/0	0/0	0/0	0/0	0/0	0/0	./.	0/0	0/0	0/0	0/0	0/0	0/0	./.	0/0	0/0	0/0	0/0	0/0	./.	./.	./.	./.	0/0	0/0	./.	0/0	0/0	0/0	0/0	0/0	0/0	0/0	0/0	0/0	0/0	./.	0/0	0/0	0/0
snp1804	10	149597950	G	A	./.	0/0	0/0	0/0	0/0	0/0	0/0	./.	0/0	0/0	0/0	0/0	0/0	0/0	0/0	0/0	0/0	0/0	./.	0/0	0/0	0/0	0/0	0/0	./.	./.	./.	0/0	0/0	0/0	./.	0/0	0/0	0/0	0/0	0/0	0/0	0/0	0/0	0/0	0/0	./.	0/0	0/0	0/0
snp1805	10	149597955	C	A	0/0	0/0	0/0	0/0	0/0	0/0	0/0	./.	0/0	0/0	0/0	0/0	0/0	0/0	0/0	0/0	0/0	0/0	./.	0/0	0/0	0/0	0/0	0/0	./.	./.	./.	0/0	0/0	0/0	./.	0/0	0/0	0/0	0/0	0/0	0/0	0/0	0/0	0/0	0/0	./.	0/0	0/0	0/0
snp1806	10	149597984	T	C	0/0	0/0	0/0	0/0	0/0	0/0	0/0	0/0	0/0	0/0	0/0	0/0	0/0	0/0	0/0	0/0	0/0	0/0	0/0	0/0	0/0	0/0	0/0	0/0	./.	./.	./.	0/0	0/0	0/0	./.	0/0	0/0	0/0	0/0	0/0	0/0	0/0	0/0	0/0	0/0	./.	./.	0/0	0/0
snp1807	10	149598196	G	A	0/0	0/0	0/0	0/0	0/0	0/0	0/0	0/0	0/0	./.	0/0	0/0	0/0	0/0	0/0	0/0	0/0	0/0	0/0	0/0	0/0	./.	0/0	0/0	0/0	0/0	0/0	./.	./.	./.	0/0	0/0	0/0	0/0	0/0	0/0	0|0	0/0	0/0	0/0	0/0	0/0	0/0	0/0	0/0
snp1808	10	149598198	T	C	0/0	0/0	0/0	0/0	0/0	0/0	0/0	0/0	0/0	./.	0/0	0/0	0/0	0/0	0/0	0/0	0/0	0/0	0/0	0/0	0/0	./.	0/0	0/0	0/0	0/0	0/0	./.	./.	./.	0/0	0/0	0/0	0/0	0/0	0/0	0/0	0/0	0/0	0/0	0/0	0/0	0/0	0/0	0/0
snp1809	10	149598202	T	C	0/0	0/0	0/0	0/0	0/0	0/0	0/0	0/0	0/0	./.	0/0	0/0	0/0	0/0	0/0	0/0	0/0	0/0	0/0	0/0	0/0	./.	0/0	0/0	0/0	0/0	0/0	./.	./.	./.	0/0	0/0	0/0	0/0	0/0	0/0	0|0	0/0	0/0	0/0	0/0	0/0	0/0	0/0	0/0
snp1810	10	149598212	G	A	0/0	0/0	0/0	0/0	0/0	0/0	./.	0/0	0/0	./.	0/0	./.	0/0	0/0	0/0	0/0	0/0	0/0	0/0	0/0	0/0	./.	0/0	0/0	0/0	0/0	0/0	./.	./.	./.	0/0	0/0	0/0	./.	0/0	0/0	0|0	0/0	0/0	0/0	0/0	0/0	0/0	0/0	0/0
snp1811	10	149598220	T	A	0/0	0/0	0/0	0/0	0/0	0/0	0/0	0/0	0/0	./.	0/0	./.	0/0	0/0	0/0	0/0	0/0	./.	0/0	0/0	0/0	./.	0/0	0/0	0/0	./.	0/0	./.	./.	./.	0/0	0/0	0/0	./.	0/0	0/0	0/0	0/0	0/0	0/0	0/0	0/0	0/0	0/0	0/0
snp1812	10	149598230	G	A	0/0	0/0	0/0	0/0	0/0	0|0	0/0	0/0	0/0	./.	0/0	./.	0/0	0/0	0/0	0/0	0/0	./.	0/0	0/0	0/0	./.	0/0	0/0	0/0	0/0	./.	./.	./.	./.	0/0	0|1	./.	./.	0/0	0/0	0/0	0/0	0/0	1|1	0/0	./.	./.	0/0	0/0
a REF represents the reference genome genotype
b ALT represents the alternative genotype
Genotype: 0/1 represents a heterozygous genotype; 0/0 represents the REF genotype; 1/1 represents the RTL genotype; ./. represents a missing genotype
[truncated: 94 more columns]

## Sheet: Table S5 
Table S5. Sequencing information and statistics for two BC(1-2)F4 populations of maize
Population	Panel_A ID	Raw base			Base Passing QC			Pass QC			Mapping			Coverage			NO. of SNPb
		Panel_Aa	Panel_Ba	AIO-seqa	Panel_A	Panel_B	AIO-seq	Panel_A	Panel_B	AIO-seq	Panel_A	Panel_B	AIO-seq	Panel_A	Panel_B	AIO-seq	Panel_A	Panel_B	AIO-seq
CIMBL83/GEMS41	3	847055100	1745712300	1957541700	662127488	1321281233	1578730722	0.781682	0.756872	0.806486	0.9901	0.9918	0.992	0.082	0.2117	0.3986	77926	236422	279579
	4	984637500	1695644400	1920461700	740535150	1246486460	1500352322	0.752089	0.735111	0.781246	0.9881	0.991	0.9918	0.0877	0.2099	0.3945	85703	234960	281602
	5	2903789100	1737879900	1815088500	2178638640	1257161699	1403254535	0.750274	0.723388	0.773105	0.9905	0.9914	0.9908	0.1335	0.203	0.3679	143789	209330	223763
	6	1942336200	965201100	1117284900	1614641498	827830757	967257037	0.831288	0.857677	0.865721	0.991	0.9914	0.9913	0.1145	0.1529	0.2841	122950	136774	118093
	7	1393795500	1598964600	1735385700	1041265415	1261812897	1453631958	0.747072	0.789144	0.837642	0.9893	0.9922	0.9923	0.0966	0.2007	0.378	98685	212252	244358
	8	2197943100	1216406700	1446025200	1831929441	1044999930	1249220705	0.833474	0.859088	0.8639	0.9911	0.9914	0.9909	0.1245	0.1806	0.3429	122082	171591	184739
	9	3168517500	1606618800	1793607300	2344174599	1129211215	1367740831	0.739833	0.702849	0.762564	0.9903	0.9915	0.9915	0.145	0.1958	0.3719	157430	213822	252205
	11	2892819000	1736416200	1868039700	2134520128	1204698801	1418635157	0.737869	0.693785	0.759425	0.9902	0.9911	0.9909	0.1306	0.1942	0.37	153970	219082	262332
	12	2349602100	1558913100	1824061200	1730265611	1106813654	1399747027	0.736408	0.709991	0.767379	0.9902	0.9916	0.9923	0.1326	0.1978	0.3739	155744	223854	265305
	13	2615059800	1697187300	1992448200	1916835930	1251942604	1547502335	0.732999	0.737657	0.776684	0.99	0.991	0.992	0.1342	0.2047	0.3999	126618	206412	262223
	14	2476122300	1469132400	1563610500	1836220093	1040996157	1209984185	0.741571	0.708579	0.77384	0.99	0.9917	0.9923	0.1297	0.1882	0.3374	149847	198266	205648
	15	689799900	1589415900	1741259700	515451556	1143787229	1357104205	0.747248	0.719627	0.779381	0.9889	0.9913	0.9903	0.0673	0.1944	0.3632	61843	208506	236859
	16	2606643000	1377535200	1506353400	1916891220	984412285	1162525109	0.735387	0.714619	0.771748	0.9898	0.9913	0.9916	0.1327	0.1795	0.3256	148688	191134	194935
	17	2566671900	1862245800	1959210600	1923827618	1316773327	1515633290	0.749542	0.707089	0.773594	0.9898	0.9914	0.9915	0.1423	0.2261	0.3991	168496	258876	286192
	19	2762922600	2185472700	2008032300	2032649412	1441417886	1515428383	0.735688	0.659545	0.754683	0.9894	0.991	0.9911	0.1384	0.2389	0.3888	158574	262154	271638
	20	3241335300	2156133600	2027733000	2381663209	1471706896	1538414921	0.734778	0.682568	0.758687	0.9889	0.991	0.9912	0.1413	0.2287	0.3924	168427	260187	283066
	21	2786076300	2126163900	2138003100	2044454078	1475990078	1635968312	0.733811	0.694203	0.765185	0.9886	0.9908	0.9916	0.1456	0.2413	0.4167	168305	277952	308624
	22	2554137000	1738424400	1704628800	1892308972	1218428334	1324649680	0.74088	0.700881	0.77709	0.989	0.9913	0.9923	0.1395	0.2116	0.3572	156280	231077	234811
	23	1556415300	2129939400	2065755300	1154294029	1479037223	1591809131	0.741636	0.694403	0.77057	0.9895	0.9907	0.9911	0.0981	0.2346	0.4032	100810	261139	289108
	24	2136585300	1712988300	1564656600	1641066445	1182564666	1230790479	0.768079	0.690352	0.78662	0.9899	0.992	0.9912	0.1316	0.217	0.3388	144728	230328	200433
	25	2730594300	1849489800	1975606500	2035605843	1346633717	1531006394	0.745481	0.728111	0.774955	0.9903	0.9917	0.9916	0.1358	0.2167	0.3955	150329	238019	273360
	27	2801981100	1799115600	2003210700	2094164810	1326614203	1571553378	0.747387	0.73737	0.784517	0.9903	0.9917	0.9918	0.1464	0.2277	0.4068	163990	263681	316187
	28	2918179500	1753643100	1988075100	2165994915	1306242324	1557823912	0.742242	0.744874	0.783584	0.9871	0.9893	0.9888	0.1428	0.2145	0.3992	165074	248508	292971
	29	3014857800	1975410300	2125494900	2227167069	1450506958	1648141436	0.73873	0.734281	0.775415	0.9902	0.9917	0.9918	0.1429	0.233	0.4154	167374	267361	313534
	30	2658918000	1601631300	1758378900	1992544716	1196196459	1388515798	0.749382	0.746861	0.789657	0.99	0.9915	0.992	0.1399	0.2053	0.3737	150259	223404	250461
	31	1016287500	1711490400	1961005800	768112965	1282132803	1549369704	0.755803	0.749132	0.790089	0.989	0.9909	0.9911	0.0891	0.2187	0.4044	92086	245491	303183
	32	2966405700	1969233900	2163803700	2212673632	1454571237	1694811297	0.745911	0.738648	0.783256	0.9897	0.9915	0.9916	0.1471	0.2298	0.4263	160273	253780	316660
	33	3392908500	2003606700	2105058000	2543655882	1503526322	1669546705	0.749698	0.75041	0.793112	0.9895	0.9907	0.9917	0.1498	0.2285	0.4207	174735	268911	330031
	35	2799854700	1744331400	1853868000	2090592494	1307274213	1467506040	0.746679	0.749441	0.791591	0.9892	0.9903	0.9911	0.1371	0.2122	0.3865	155996	237262	263909
	36	1545322500	1861739700	1993271700	1156778393	1445113308	1601610547	0.748568	0.776217	0.803508	0.9866	0.9904	0.9911	0.1048	0.2209	0.4071	116655	271271	320929
	37	2969873100	1850409600	1917187200	2195946533	1377956984	1504775133	0.739408	0.744677	0.784887	0.9888	0.9903	0.9912	0.1399	0.2169	0.3906	152636	236095	264855
	38	2904330300	1713855300	1855408800	2178042856	1289119393	1480420915	0.749929	0.752175	0.797895	0.9881	0.9899	0.9886	0.1485	0.2141	0.3912	166365	233387	266184
	39	1435323900	1703180700	1749905400	1079107146	1257340354	1374157021	0.751821	0.738231	0.785275	0.9881	0.9907	0.9916	0.0996	0.21	0.3663	102214	222003	234587
	40	4258844400	1661678100	1673586300	3147989192	1201839256	1302605569	0.739165	0.723268	0.778332	0.9891	0.9911	0.9916	0.1711	0.2115	0.3548	192578	221639	217247
	41	2815677600	1843289400	1824101700	2104481046	1330546879	1424907916	0.747415	0.721833	0.781156	0.9895	0.991	0.9913	0.1386	0.2203	0.376	168236	258598	268744
	44	2632178700	1597652100	1667520600	1960564593	1205520437	1330452742	0.744845	0.754558	0.797863	0.989	0.9909	0.9917	0.1347	0.2041	0.3614	143095	210624	218420
	45	2542548300	1702364700	1840225200	1885167716	1276263651	1452446663	0.741448	0.7497	0.789277	0.9889	0.9909	0.9919	0.1373	0.2141	0.3846	142839	228884	264553
	46	2405938800	1557392100	1647636600	1799576408	1153520219	1305125257	0.747973	0.740674	0.79212	0.9888	0.9912	0.9914	0.1368	0.2048	0.3578	152835	214583	219837
	47	1598084400	1631000100	1749528900	1202487333	1195832701	1375597753	0.752455	0.73319	0.786268	0.9882	0.9911	0.992	0.1139	0.2138	0.3705	117374	231118	255687
	48	2546043000	1614299400	1674638400	1901209755	1203482565	1329339863	0.746731	0.745514	0.793807	0.9884	0.9909	0.9917	0.1368	0.2058	0.3608	159272	227439	229222
	49	2971620600	2234512800	2208903000	2215883957	1634779995	1732595791	0.745682	0.731605	0.784369	0.9878	0.9901	0.99	0.1418	0.2482	0.4247	149793	275268	327862
	51	2541666000	1985335200	2194568100	1902640238	1488787505	1741400921	0.74858	0.749892	0.793505	0.9886	0.9899	0.9895	0.1442	0.2394	0.434	162559	290487	384258
	52	3548613900	2107694400	2165428200	2628840608	1594230253	1713598585	0.740808	0.756386	0.791344	0.9892	0.9908	0.9919	0.1471	0.2346	0.4243	166189	278544	348536
	53	3150932100	2128359300	2348543100	2320201319	1609528106	1854244104	0.736354	0.75623	0.78953	0.9885	0.99	0.9909	0.1509	0.2389	0.449	168668	288586	386874
	54	2526895500	1916094900	2029640700	1894937974	1413844494	1604672838	0.749908	0.737878	0.790619	0.9889	0.9912	0.9921	0.1444	0.2364	0.415	158156	268490	317523
	55	1622244300	2053557600	2113892700	1206206211	1512047252	1660763101	0.743542	0.736306	0.785642	0.9877	0.9901	0.9909	0.1094	0.2431	0.4183	118536	284961	338158
	56	2947198800	1906469700	1966335600	2185593821	1416592356	1550398818	0.741583	0.743045	0.788471	0.9883	0.9905	0.9913	0.1445	0.2231	0.399	155084	252226	301673
	57	2985978900	1980194700	2182762800	2246045035	1503690050	1736732487	0.752197	0.759365	0.795658	0.9901	0.9915	0.9924	0.1455	0.232	0.4315	161598	270969	350938
	59	1043997900	1560525000	1697804100	787994433	1186748498	1361129552	0.754785	0.76048	0.8017	0.9877	0.9907	0.9909	0.09	0.207	0.3706	90884	234777	254589
	60	2878377600	1735038900	1911697800	2154337979	1323108259	1522686482	0.748456	0.762581	0.79651	0.9889	0.9905	0.9916	0.14	0.2135	0.3969	157124	252476	306778
	61	3009241500	1801497300	1939826400	2240113033	1373740710	1536934475	0.744411	0.762555	0.792305	0.9887	0.9898	0.9908	0.1407	0.215	0.3976	165136	234169	254238
	62	3891361200	1684113000	1767152400	2891774985	1277843201	1411704833	0.743127	0.758763	0.798859	0.9896	0.9911	0.9921	0.1569	0.2094	0.3745	160194	225869	256275
	63	1700119500	1512732300	1652211900	1279408495	1151014675	1319829899	0.75254	0.760885	0.798826	0.9882	0.9905	0.9912	0.1104	0.2005	0.3639	112197	208895	228655
	64	2900666700	1609334400	1717344600	2169087307	1236520935	1377735437	0.747789	0.768343	0.802248	0.9886	0.9908	0.9918	0.143	0.2096	0.3705	153926	232710	249449
	65	4113254700	1871249100	2044167300	3074584860	1387453006	1614104059	0.747482	0.741458	0.789614	0.9897	0.9911	0.9914	0.1681	0.2266	0.4194	181360	260915	332649
	66	4631647800	2183694300	2354570400	3389967367	1616930179	1836500421	0.731914	0.740456	0.779973	0.9898	0.9913	0.9923	0.1679	0.2374	0.4466	193959	285883	385236
	67	2226435300	1590350100	1776132600	1659241243	1131310148	1376240872	0.745246	0.711359	0.774853	0.9894	0.9911	0.9911	0.1314	0.2011	0.37	143420	219837	256468
	68	2863467900	1756146600	1910837400	2194302188	1280593539	1498661693	0.766309	0.729207	0.784296	0.988	0.9896	0.9902	0.1496	0.2194	0.3928	158930	245090	284748
	69	4529147400	1928952900	2009133600	3392156798	1435514945	1587291504	0.748961	0.744194	0.790038	0.9896	0.9909	0.9905	0.1614	0.2186	0.4047	178254	255381	312034
	70	2761179000	1907966400	2050044900	2066619748	1402671212	1604639411	0.748456	0.735166	0.782734	0.9894	0.9911	0.9912	0.1435	0.2285	0.4166	161463	262595	320519
	71	3086419800	1976704500	2105520600	2289238618	1435044033	1629403341	0.741713	0.725978	0.773872	0.9897	0.991	0.9901	0.1423	0.2271	0.4159	155417	252090	312489
	72	2919871800	1857731400	2073870300	2175621409	1369996149	1622220705	0.745109	0.737457	0.782219	0.99	0.9912	0.9919	0.1419	0.2219	0.4141	147865	250692	320728
	73	2523254100	2033760900	2178437100	1890323358	1399513180	1678608140	0.749161	0.68814	0.770556	0.9897	0.9916	0.992	0.1452	0.2412	0.4281	169602	286297	362659
	74	3591606900	2047425900	2117154900	2643752254	1468457690	1642365666	0.736092	0.717221	0.775742	0.9901	0.9921	0.9928	0.1609	0.2401	0.4184	206508	274728	290738
	75	2872910100	1603324800	1679691300	2142922347	1152660767	1314471721	0.745907	0.718919	0.782567	0.9898	0.9915	0.9913	0.1428	0.2068	0.3612	161829	230944	244865
	76	3079777800	1806839400	2026687500	2283342728	1336742557	1588887986	0.741399	0.739824	0.783983	0.9898	0.9913	0.9914	0.1553	0.226	0.4083	175262	263001	314177
	77	3733847700	1726064700	1720498500	2770541953	1235936845	1336121759	0.742007	0.716043	0.77659	0.9896	0.9913	0.9913	0.1527	0.2075	0.3583	190049	215969	211552
	78	2808630600	2034195300	2091009900	2081076539	1436833017	1611303475	0.740958	0.70634	0.770586	0.9894	0.9911	0.9903	0.1427	0.2342	0.4084	166935	275175	319975
	79	2954883300	1891435800	2017471200	2176840648	1363090426	1564533943	0.736693	0.720664	0.775493	0.9895	0.9911	0.9902	0.1431	0.2231	0.4021	166835	258459	305648
	81	2880698100	2138304000	2121709800	2126418039	1517425975	1636040460	0.738161	0.70964	0.771095	0.9892	0.9912	0.9915	0.1417	0.2433	0.4122	154005	272963	313860
	82	3054061500	2018048100	2067522300	2239554209	1452118999	1587165629	0.733304	0.719566	0.767666	0.9893	0.9913	0.9916	0.1447	0.2282	0.4066	161230	253875	291435
	83	2458461900	1820486400	1915473600	1844992637	1336823625	1507190671	0.750466	0.734322	0.78685	0.9886	0.99	0.9879	0.1353	0.2258	0.398	153110	247652	273271
	84	2161700700	1848794700	1855799400	1686431362	1313691621	1479594467	0.780141	0.710567	0.797281	0.98	0.9835	0.9849	0.1337	0.2256	0.376	133076	222488	233101
	85	2744630700	1957392300	2013881100	2110490519	1444338448	1606877240	0.768952	0.737889	0.797901	0.987	0.9897	0.9887	0.1438	0.2315	0.4072	163990	265481	305550
	86	3628644600	2157750600	2234348400	2673476777	1551115625	1733857746	0.73677	0.718858	0.776002	0.9897	0.9913	0.9918	0.1647	0.2493	0.431	204234	314897	378685
	87	3019165800	2283351600	2392341900	2221380147	1660748538	1850766947	0.73576	0.727329	0.773621	0.9894	0.991	0.9903	0.1456	0.2521	0.447	165342	298069	387476
	88	1174109400	1478397900	1590781200	880922953	1048222891	1223725144	0.75029	0.709026	0.769261	0.9884	0.9915	0.9918	0.0983	0.1999	0.345	98831	205465	207887
	89	2769903300	1958884200	2127459000	2075533390	1453219008	1674628173	0.749316	0.741861	0.787149	0.9896	0.9913	0.9915	0.1424	0.2338	0.4182	157711	278161	346603
	90	2812196700	1944436500	2102712900	2070065671	1389702515	1607880933	0.736103	0.714707	0.76467	0.9896	0.9917	0.9924	0.1434	0.2259	0.4047	157527	257950	316726
	91	3553042500	1756480500	1880924700	2658072854	1259587941	1458235634	0.748112	0.717109	0.775276	0.9902	0.9917	0.9914	0.153	0.2133	0.3822	157529	225014	258310
	92	2850384000	1869196800	2090678400	2136984402	1413102336	1651301819	0.749718	0.755994	0.78984	0.9902	0.9913	0.9917	0.1413	0.2241	0.42	163235	270374	344284
	93	2960348400	1887543300	1942154400	2229325544	1407712781	1536343387	0.753062	0.745791	0.791051	0.9899	0.9917	0.9925	0.1359	0.2219	0.3951	144608	233048	261987
	94	2536124400	1831221000	2014644300	1892933279	1351042108	1578015304	0.746388	0.737782	0.783272	0.9897	0.9914	0.992	0.1391	0.2238	0.4086	155446	246909	287326
	95	2652140100	1962469800	2149418400	1969014776	1431990524	1669239317	0.742425	0.729688	0.7766	0.9898	0.9915	0.9918	0.1387	0.2333	0.421	157313	268982	332702
	96	2362921800	1740723300	1834133100	1793991140	1270599742	1436716977	0.759226	0.729926	0.783322	0.9906	0.9918	0.9918	0.1268	0.2176	0.3818	135189	237484	264789
	97	3052454400	1892272500	1903050900	2461213111	1427677063	1564243404	0.806306	0.754478	0.821966	0.9923	0.9929	0.9918	0.1372	0.2232	0.3914	145147	250124	291450
	98	2759765700	2037058500	2170598400	2144150774	1527396615	1730000410	0.776932	0.749805	0.797015	0.9919	0.9931	0.9928	0.1392	0.24	0.4243	146396	269810	326675
	99	2708225400	2044392000	2125028400	2099374274	1464848386	1652766321	0.775184	0.71652	0.777762	0.992	0.9929	0.9923	0.1355	0.2341	0.4118	154952	278250	321435
	100	887890200	2368183500	2399737500	713561663	1761300972	1962627592	0.80366	0.743735	0.817851	0.9904	0.993	0.9924	0.0787	0.2538	0.4531	70926	292518	386633
	101	3498041100	2526138600	2697926100	2734551407	1882002021	2146542666	0.781738	0.745011	0.795627	0.992	0.9929	0.9928	0.1487	0.2633	0.481	162432	322093	479683
	102	974912700	2784233400	2901574200	753521488	1971610774	2227499225	0.772912	0.708134	0.767686	0.9901	0.9928	0.9925	0.084	0.2783	0.4851	79941	332196	457619
	103	876530400	2668565400	2835687000	681815767	1842434877	2144226727	0.777858	0.690421	0.756158	0.9906	0.9933	0.9927	0.084	0.2779	0.4805	87004	354914	509444
	104	4123003200	2684702700	2965506600	3181280310	1968442562	2341518011	0.771593	0.733207	0.789584	0.9919	0.9924	0.9923	0.155	0.2587	0.4981	171478	311868	513249
	105	3606129600	2525364000	2658497100	2827266345	1845312745	2088186090	0.784017	0.730712	0.785476	0.9923	0.993	0.9926	0.1436	0.2551	0.4635	146927	296608	426071
	106	5108345100	2546055000	2824226100	3949644948	1894516554	2236986333	0.773175	0.744099	0.792071	0.9922	0.9932	0.9928	0.1778	0.2686	0.4959	187916	314179	474402
	107	3958693500	2427185400	2681485800	3080608049	1839727426	2154465332	0.778188	0.757967	0.80346	0.9915	0.9921	0.9915	0.1565	0.2516	0.4755	166572	297197	455169
	108	3218746500	2410066800	2633793000	2491032673	1769393245	2072406959	0.773914	0.734168	0.786853	0.9918	0.9928	0.9925	0.1458	0.2567	0.4692	149735	308454	466074
	109	5015432100	3570103200	3837117600	3847585488	2603918866	2991238032	0.767149	0.729368	0.779553	0.9917	0.9926	0.9919	0.1703	0.3123	0.5679	176794	394504	739451
	110	4161348900	3075972000	3557820000	3198262469	2334123480	2841015660	0.768564	0.758825	0.798527	0.9916	0.9925	0.9918	0.165	0.2915	0.5619	158466	340331	690033
[truncated: 164 more rows]

## Sheet: Table S6 
Table S6. Summary of the genetic map for the maize BC(1-2)F4 population
[truncated: 14 more rows]

[truncated: 2 more sheets: Table S7, Table S8 ]
